# Supplementary material for: (1R,2S,4r)-1,2,4-Tri­phenyl­cyclo­pentane-1,2-diol and (1R,2S,4r)-4-(2-meth­oxy­phen­yl)-1,2-di­phenyl­cyclo­pentane-1,2-diol: application as initiators for ring-opening polymerization of ∊-caprolactone
Source: Acta Crystallogr E Crystallogr Commun. 2019 Jun 21;75(Pt 7):1035–40. doi: 10.1107/S2056989019008673 (PMC6659343; doi:10.1107/S2056989019008673)
Supplement: Supplementary file 1 [file e-75-01035-sup1.cif]

##############################################################################
#                                                                            #
# This CIF contains the data in a paper accepted for publication in          #
# Acta Crystallographica Section E. It conforms to the requirements of       #
# Notes for Authors for Acta Crystallographica Section E, and has been       #
# peer reviewed under the auspices of the IUCr Commission on Journals.       #
#                                                                            #
# Full details of the Crystallographic Information File format               #
# are given in the paper "The Crystallographic Information File (CIF):       #
# a New Standard Archive File for Crystallography" by S. R. Hall, F. H.      #
# Allen and I. D. Brown [Acta Cryst. (1991), A47, 655-685].                  #
#                                                                            #
# The current version of the core CIF dictionary is obtainable from          #
# ftp://ftp.iucr.org/pub/cif_core.dic.                                       #
#                                                                            #
# Software is freely available for graphical display of the structure(s)     #
# in this CIF. For information consult the CIF software page                 #
# http://www.iucr.org/resources/cif/software.                                #
#                                                                            #
# This file may be used for bona fide research purposes within the           #
# scientific community so long as proper attribution is given to the journal # 
# article from which it was obtained.                                        #
#                                                                            #
##############################################################################
data_I
_database_code_depnum_ccdc_archive 'CCDC 1929064'
_audit_creation_method     'SHELXL-2017/1'
_chemical_name_systematic
;
(1<i>R</i>,2<i>S</i>,4<i>r</i>)-1,2,4-Triphenylcyclopentane-1,2-diol
;
_chemical_name_common
;
1,2,4-Triphenylcyclopentane-1,2-diol
;
_chemical_formula_moiety     'C23 H22 O2'
_chemical_formula_sum     'C23 H22 O2'
_chemical_formula_iupac     'C23 H22 O2'
_chemical_formula_weight     330.40
_chemical_melting_point     ?
_space_group_crystal_system     orthorhombic
_space_group_name_H-M_alt     'P b c a'
_space_group_name_Hall     '-P 2ac 2ab'
loop_
    _space_group_symop_operation_xyz
    'x, y, z'
    '-x+1/2, -y, z+1/2'
    '-x, y+1/2, -z+1/2'
    'x+1/2, -y+1/2, -z'
    '-x, -y, -z'
    'x-1/2, y, -z-1/2'
    'x, -y-1/2, z-1/2'
    '-x-1/2, y-1/2, z'
_cell_length_a     16.9915(6)
_cell_length_b     9.3183(3)
_cell_length_c     22.0129(7)
_cell_angle_alpha     90
_cell_angle_beta     90
_cell_angle_gamma     90
_cell_volume     3485.3(2)
_cell_formula_units_Z     8
_cell_measurement_reflns_used     9996
_cell_measurement_theta_min     3.029
_cell_measurement_theta_max     30.385
_cell_measurement_temperature     150(2)
_exptl_crystal_description     prism
_exptl_crystal_colour     colourless
_exptl_crystal_size_max     0.40
_exptl_crystal_size_mid     0.35
_exptl_crystal_size_min     0.20
_exptl_crystal_density_diffrn     1.259
_exptl_crystal_density_meas     ?
_exptl_crystal_density_method     'not measured'
_exptl_crystal_F_000     1408
_exptl_absorpt_coefficient_mu     0.079
_exptl_absorpt_correction_type     multi-scan
_exptl_absorpt_process_details
;
(SADABS; Krause <i>et al.</i>, 2015)
;
_exptl_absorpt_correction_T_min     0.8694
_exptl_absorpt_correction_T_max     0.9281
_exptl_special_details     ?
_diffrn_ambient_temperature     150(2)
_diffrn_radiation_type     MoK\a
_diffrn_radiation_wavelength     0.71073
_diffrn_radiation_source     'fine-focus sealed tube'
_diffrn_radiation_monochromator     graphite
_diffrn_measurement_device_type     'Bruker SMART APEXII'
_diffrn_measurement_method     \w
_diffrn_detector_area_resol_mean     ?
_diffrn_reflns_number     39896
_diffrn_reflns_av_R_equivalents     0.0405
_diffrn_reflns_av_unetI/netI     0.0237
_diffrn_reflns_theta_min     2.205
_diffrn_reflns_theta_max     28.999
_diffrn_reflns_theta_full     25.242
_diffrn_measured_fraction_theta_max     0.998
_diffrn_measured_fraction_theta_full     0.998
_diffrn_reflns_limit_h_min     -22
_diffrn_reflns_limit_h_max     23
_diffrn_reflns_limit_k_min     -12
_diffrn_reflns_limit_k_max     12
_diffrn_reflns_limit_l_min     -30
_diffrn_reflns_limit_l_max     29
_refine_special_details
;
 Refinement of F^2^ against ALL reflections.  The weighted R-factor wR and
 goodness of fit S are based on F^2^, conventional R-factors R are based
 on F, with F set to zero for negative F^2^. The threshold expression of
 F^2^ > 2sigma(F^2^) is used only for calculating R-factors(gt) etc. and is
 not relevant to the choice of reflections for refinement.  R-factors based
 on F^2^ are statistically about twice as large as those based on F, and R-
 factors based on ALL data will be even larger.
;
_reflns_number_total     4625
_reflns_number_gt     4025
_reflns_threshold_expression     'I > 2\s(I)'
_refine_ls_structure_factor_coef     Fsqd
_refine_ls_matrix_type     full
_refine_ls_R_factor_all     0.0636
_refine_ls_R_factor_gt     0.0546
_refine_ls_wR_factor_gt     0.1307
_refine_ls_wR_factor_ref     0.1363
_refine_ls_goodness_of_fit_ref     1.110
_refine_ls_restrained_S_all     1.110
_refine_ls_number_reflns     4625
_refine_ls_number_parameters     314
_refine_ls_number_restraints     0
_refine_ls_hydrogen_treatment     refall
_refine_ls_weighting_scheme     calc
_refine_ls_weighting_details
              'w=1/[\s^2^(Fo^2^)+(0.0649P)^2^+1.4502P] where P=(Fo^2^+2Fc^2^)/3'
_atom_sites_solution_hydrogens     difmap
_atom_sites_solution_primary     direct
_atom_sites_solution_secondary     difmap
_refine_ls_shift/su_max     0.000
_refine_ls_shift/su_mean     0.000
_refine_diff_density_max     0.400
_refine_diff_density_min     -0.229
_refine_ls_extinction_method     none
_refine_ls_extinction_coef     .
loop_
    _atom_type_symbol
    _atom_type_description
    _atom_type_scat_dispersion_real
    _atom_type_scat_dispersion_imag
    _atom_type_scat_source
    'C' 'C' 0.0033 0.0016
                         'International Tables Vol C Tables 4.2.6.8 and 6.1.1.4'
    'H' 'H' 0.0000 0.0000
                         'International Tables Vol C Tables 4.2.6.8 and 6.1.1.4'
    'O' 'O' 0.0106 0.0060
                         'International Tables Vol C Tables 4.2.6.8 and 6.1.1.4'
_computing_data_collection
;
<i>APEX3</i> (Bruker, 2018)
;
_computing_cell_refinement
;
SAINT (Bruker, 2018)
;
_computing_data_reduction
;
SAINT (Bruker, 2018)
;
_computing_structure_solution
;
SHELXS (Sheldrick, 2008)
;
_computing_structure_refinement
;
SHELXL2017 (Sheldrick, 2015)
;
_computing_molecular_graphics
;
SHELXTL (Sheldrick, 2008)
;
_computing_publication_material
;
SHELXTL (Sheldrick, 2008), publCIF (Westrip, 2010), and
Mercury (Macrae <i>et al.</i>,2006)
;
loop_
    _atom_site_type_symbol
    _atom_site_label
    _atom_site_fract_x
    _atom_site_fract_y
    _atom_site_fract_z
    _atom_site_U_iso_or_equiv
    _atom_site_adp_type
    _atom_site_calc_flag
    _atom_site_occupancy
    _atom_site_disorder_assembly
    _atom_site_disorder_group
    O O1 0.24602(5) 0.55215(10) 0.18770(4) 0.0209(2) Uani d 1 . .
    H H1 0.2241(12) 0.469(2) 0.1826(9) 0.037(5) Uiso d 1 . .
    O O2 0.31200(6) 0.78090(10) 0.16702(5) 0.0211(2) Uani d 1 . .
    H H2 0.2699(13) 0.731(2) 0.1629(9) 0.040(5) Uiso d 1 . .
    C C1 0.32785(7) 0.53090(13) 0.20268(6) 0.0154(2) Uani d 1 . .
    C C2 0.36409(7) 0.69000(13) 0.20090(6) 0.0156(2) Uani d 1 . .
    C C3 0.36604(8) 0.73633(14) 0.26866(6) 0.0197(3) Uani d 1 . .
    H H3A 0.4214(10) 0.7274(18) 0.2843(8) 0.026(4) Uiso d 1 . .
    H H3B 0.3500(10) 0.8380(19) 0.2727(7) 0.023(4) Uiso d 1 . .
    C C4 0.31240(7) 0.63121(14) 0.30256(6) 0.0182(3) Uani d 1 . .
    H H4 0.2562(10) 0.6555(17) 0.2932(7) 0.019(4) Uiso d 1 . .
    C C5 0.33277(8) 0.49036(13) 0.26981(6) 0.0185(3) Uani d 1 . .
    H H5A 0.2978(10) 0.4132(19) 0.2798(8) 0.026(4) Uiso d 1 . .
    H H5B 0.3860(9) 0.4584(17) 0.2823(7) 0.018(4) Uiso d 1 . .
    C C6 0.36313(7) 0.42551(13) 0.15783(6) 0.0178(3) Uani d 1 . .
    C C7 0.39703(8) 0.29720(14) 0.17635(7) 0.0233(3) Uani d 1 . .
    H H7 0.3998(10) 0.2754(19) 0.2195(9) 0.030(5) Uiso d 1 . .
    C C8 0.42672(9) 0.20104(17) 0.13381(8) 0.0327(4) Uani d 1 . .
    H H8 0.4512(13) 0.112(2) 0.1483(9) 0.045(6) Uiso d 1 . .
    C C9 0.42272(10) 0.23193(19) 0.07249(8) 0.0371(4) Uani d 1 . .
    H H9 0.4433(12) 0.164(2) 0.0424(10) 0.049(6) Uiso d 1 . .
    C C10 0.38891(11) 0.3595(2) 0.05359(7) 0.0386(4) Uani d 1 . .
    H H10 0.3878(13) 0.384(2) 0.0106(10) 0.050(6) Uiso d 1 . .
    C C11 0.35920(9) 0.45546(17) 0.09590(7) 0.0285(3) Uani d 1 . .
    H H11 0.3358(11) 0.546(2) 0.0819(8) 0.034(5) Uiso d 1 . .
    C C12 0.44573(7) 0.70012(13) 0.17266(6) 0.0163(2) Uani d 1 . .
    C C13 0.50697(8) 0.61131(14) 0.19234(6) 0.0209(3) Uani d 1 . .
    H H13 0.4978(11) 0.541(2) 0.2244(8) 0.032(5) Uiso d 1 . .
    C C14 0.58129(8) 0.62098(15) 0.16632(7) 0.0249(3) Uani d 1 . .
    H H14 0.6240(11) 0.556(2) 0.1803(8) 0.033(5) Uiso d 1 . .
    C C15 0.59666(8) 0.72139(16) 0.12135(7) 0.0259(3) Uani d 1 . .
    H H15 0.6492(11) 0.730(2) 0.1042(8) 0.030(5) Uiso d 1 . .
    C C16 0.53730(9) 0.81218(16) 0.10270(6) 0.0266(3) Uani d 1 . .
    H H16 0.5474(11) 0.887(2) 0.0723(9) 0.037(5) Uiso d 1 . .
    C C17 0.46217(8) 0.80077(15) 0.12783(6) 0.0219(3) Uani d 1 . .
    H H17 0.4216(11) 0.860(2) 0.1137(8) 0.034(5) Uiso d 1 . .
    C C18 0.32029(7) 0.62406(15) 0.37101(6) 0.0209(3) Uani d 1 . .
    C C19 0.36629(9) 0.71880(17) 0.40436(7) 0.0283(3) Uani d 1 . .
    H H19 0.3956(11) 0.791(2) 0.3842(8) 0.028(4) Uiso d 1 . .
    C C20 0.36941(10) 0.7090(2) 0.46775(8) 0.0374(4) Uani d 1 . .
    H H20 0.4009(13) 0.777(2) 0.4892(10) 0.047(6) Uiso d 1 . .
    C C21 0.32644(10) 0.6053(2) 0.49798(7) 0.0384(4) Uani d 1 . .
    H H21 0.3280(12) 0.602(2) 0.5425(10) 0.044(5) Uiso d 1 . .
    C C22 0.28124(9) 0.5092(2) 0.46516(7) 0.0333(4) Uani d 1 . .
    H H22 0.2512(12) 0.437(2) 0.4862(9) 0.040(5) Uiso d 1 . .
    C C23 0.27780(8) 0.51904(17) 0.40237(6) 0.0255(3) Uani d 1 . .
    H H23 0.2437(11) 0.4513(19) 0.3798(8) 0.029(4) Uiso d 1 . .
loop_
    _atom_site_aniso_label
    _atom_site_aniso_U_11
    _atom_site_aniso_U_22
    _atom_site_aniso_U_33
    _atom_site_aniso_U_12
    _atom_site_aniso_U_13
    _atom_site_aniso_U_23
    O1 0.0128(4) 0.0168(4) 0.0331(5) -0.0001(3) -0.0051(4) -0.0042(4)
    O2 0.0159(4) 0.0154(4) 0.0319(5) 0.0033(3) -0.0044(4) 0.0023(4)
    C1 0.0123(5) 0.0119(5) 0.0220(6) -0.0001(4) -0.0030(4) -0.0014(4)
    C2 0.0147(5) 0.0121(5) 0.0202(6) 0.0009(4) -0.0023(4) -0.0011(4)
    C3 0.0210(6) 0.0169(6) 0.0211(6) -0.0026(5) -0.0004(5) -0.0044(5)
    C4 0.0155(5) 0.0187(6) 0.0205(6) 0.0014(4) 0.0001(5) -0.0021(5)
    C5 0.0196(6) 0.0151(5) 0.0207(6) -0.0005(5) -0.0005(5) -0.0006(5)
    C6 0.0139(5) 0.0164(6) 0.0232(6) -0.0017(4) -0.0018(4) -0.0052(5)
    C7 0.0215(6) 0.0177(6) 0.0307(7) 0.0018(5) -0.0010(5) -0.0026(5)
    C8 0.0287(7) 0.0225(7) 0.0470(9) 0.0059(6) -0.0001(7) -0.0099(6)
    C9 0.0317(8) 0.0394(9) 0.0402(9) 0.0042(7) 0.0004(7) -0.0231(7)
    C10 0.0436(9) 0.0476(10) 0.0245(7) 0.0074(8) -0.0038(7) -0.0133(7)
    C11 0.0334(8) 0.0286(7) 0.0236(7) 0.0053(6) -0.0064(6) -0.0052(6)
    C12 0.0158(5) 0.0136(5) 0.0194(5) -0.0012(4) -0.0023(4) -0.0032(4)
    C13 0.0174(6) 0.0165(6) 0.0288(7) -0.0004(5) -0.0020(5) 0.0025(5)
    C14 0.0167(6) 0.0195(6) 0.0385(8) 0.0017(5) -0.0018(5) -0.0015(6)
    C15 0.0192(6) 0.0267(7) 0.0317(7) -0.0038(5) 0.0050(5) -0.0056(6)
    C16 0.0283(7) 0.0292(7) 0.0224(6) -0.0044(6) 0.0028(5) 0.0032(6)
    C17 0.0210(6) 0.0216(6) 0.0230(6) 0.0005(5) -0.0024(5) 0.0019(5)
    C18 0.0166(6) 0.0252(7) 0.0209(6) 0.0059(5) 0.0013(5) -0.0032(5)
    C19 0.0264(7) 0.0326(8) 0.0260(7) -0.0002(6) -0.0008(6) -0.0065(6)
    C20 0.0332(8) 0.0514(10) 0.0275(8) 0.0014(8) -0.0042(6) -0.0121(7)
    C21 0.0321(8) 0.0627(12) 0.0202(7) 0.0069(8) -0.0008(6) -0.0020(7)
    C22 0.0274(7) 0.0458(9) 0.0267(7) 0.0042(7) 0.0053(6) 0.0054(7)
    C23 0.0204(6) 0.0311(7) 0.0250(7) 0.0025(6) 0.0020(5) -0.0006(6)
_geom_special_details
;
 All esds (except the esd in the dihedral angle between two l.s. planes)
 are estimated using the full covariance matrix.  The cell esds are taken
 into account individually in the estimation of esds in distances, angles
 and torsion angles; correlations between esds in cell parameters are only
 used when they are defined by crystal symmetry.  An approximate (isotropic)
 treatment of cell esds is used for estimating esds involving l.s. planes.
;
loop_
    _geom_bond_atom_site_label_1
    _geom_bond_atom_site_label_2
    _geom_bond_site_symmetry_2
    _geom_bond_distance
    _geom_bond_publ_flag
    O1 C1 . 1.4426(14) ?
    O1 H1 . 0.87(2) ?
    O2 C2 . 1.4343(15) ?
    O2 H2 . 0.86(2) ?
    C1 C6 . 1.5162(17) ?
    C1 C5 . 1.5274(18) ?
    C1 C2 . 1.6058(17) ?
    C2 C12 . 1.5230(17) ?
    C2 C3 . 1.5531(18) ?
    C3 C4 . 1.5319(18) ?
    C3 H3A . 1.005(17) ?
    C3 H3B . 0.990(17) ?
    C4 C18 . 1.5142(18) ?
    C4 C5 . 1.5369(17) ?
    C4 H4 . 1.002(16) ?
    C5 H5A . 0.959(17) ?
    C5 H5B . 0.990(16) ?
    C6 C7 . 1.3883(18) ?
    C6 C11 . 1.3930(19) ?
    C7 C8 . 1.391(2) ?
    C7 H7 . 0.973(19) ?
    C8 C9 . 1.382(3) ?
    C8 H8 . 0.98(2) ?
    C9 C10 . 1.384(3) ?
    C9 H9 . 0.98(2) ?
    C10 C11 . 1.387(2) ?
    C10 H10 . 0.97(2) ?
    C11 H11 . 0.98(2) ?
    C12 C17 . 1.3898(18) ?
    C12 C13 . 1.3985(17) ?
    C13 C14 . 1.3895(19) ?
    C13 H13 . 0.978(19) ?
    C14 C15 . 1.387(2) ?
    C14 H14 . 0.995(19) ?
    C15 C16 . 1.379(2) ?
    C15 H15 . 0.972(19) ?
    C16 C17 . 1.395(2) ?
    C16 H16 . 0.980(19) ?
    C17 H17 . 0.94(2) ?
    C18 C19 . 1.389(2) ?
    C18 C23 . 1.398(2) ?
    C19 C20 . 1.399(2) ?
    C19 H19 . 0.950(19) ?
    C20 C21 . 1.382(3) ?
    C20 H20 . 0.96(2) ?
    C21 C22 . 1.383(3) ?
    C21 H21 . 0.98(2) ?
    C22 C23 . 1.386(2) ?
    C22 H22 . 0.97(2) ?
    C23 H23 . 0.989(18) ?
loop_
    _geom_angle_atom_site_label_1
    _geom_angle_atom_site_label_2
    _geom_angle_atom_site_label_3
    _geom_angle_site_symmetry_1
    _geom_angle_site_symmetry_3
    _geom_angle
    _geom_angle_publ_flag
    C1 O1 H1 . . 108.6(13) ?
    C2 O2 H2 . . 104.6(14) ?
    O1 C1 C6 . . 108.72(10) ?
    O1 C1 C5 . . 107.93(10) ?
    C6 C1 C5 . . 116.62(10) ?
    O1 C1 C2 . . 103.73(9) ?
    C6 C1 C2 . . 115.50(10) ?
    C5 C1 C2 . . 103.36(9) ?
    O2 C2 C12 . . 108.25(10) ?
    O2 C2 C3 . . 110.39(10) ?
    C12 C2 C3 . . 110.82(10) ?
    O2 C2 C1 . . 108.74(9) ?
    C12 C2 C1 . . 114.61(10) ?
    C3 C2 C1 . . 103.96(10) ?
    C4 C3 C2 . . 106.10(10) ?
    C4 C3 H3A . . 109.7(10) ?
    C2 C3 H3A . . 109.0(10) ?
    C4 C3 H3B . . 113.8(10) ?
    C2 C3 H3B . . 110.3(10) ?
    H3A C3 H3B . . 107.9(14) ?
    C18 C4 C3 . . 117.40(11) ?
    C18 C4 C5 . . 114.16(11) ?
    C3 C4 C5 . . 100.58(10) ?
    C18 C4 H4 . . 107.3(9) ?
    C3 C4 H4 . . 108.8(9) ?
    C5 C4 H4 . . 108.2(9) ?
    C1 C5 C4 . . 103.31(10) ?
    C1 C5 H5A . . 111.9(10) ?
    C4 C5 H5A . . 113.2(10) ?
    C1 C5 H5B . . 113.1(9) ?
    C4 C5 H5B . . 109.4(9) ?
    H5A C5 H5B . . 106.1(14) ?
    C7 C6 C11 . . 118.68(12) ?
    C7 C6 C1 . . 122.04(12) ?
    C11 C6 C1 . . 119.24(12) ?
    C6 C7 C8 . . 120.50(14) ?
    C6 C7 H7 . . 119.1(11) ?
    C8 C7 H7 . . 120.4(11) ?
    C9 C8 C7 . . 120.38(15) ?
    C9 C8 H8 . . 120.9(12) ?
    C7 C8 H8 . . 118.7(12) ?
    C8 C9 C10 . . 119.54(14) ?
    C8 C9 H9 . . 120.4(13) ?
    C10 C9 H9 . . 120.1(13) ?
    C9 C10 C11 . . 120.21(16) ?
    C9 C10 H10 . . 120.1(13) ?
    C11 C10 H10 . . 119.6(13) ?
    C10 C11 C6 . . 120.70(15) ?
    C10 C11 H11 . . 119.3(11) ?
    C6 C11 H11 . . 120.0(11) ?
    C17 C12 C13 . . 118.02(12) ?
    C17 C12 C2 . . 120.98(11) ?
    C13 C12 C2 . . 120.97(11) ?
    C14 C13 C12 . . 120.68(13) ?
    C14 C13 H13 . . 119.1(11) ?
    C12 C13 H13 . . 120.2(11) ?
    C15 C14 C13 . . 120.60(13) ?
    C15 C14 H14 . . 119.7(11) ?
    C13 C14 H14 . . 119.7(11) ?
    C16 C15 C14 . . 119.25(13) ?
    C16 C15 H15 . . 120.4(11) ?
    C14 C15 H15 . . 120.3(11) ?
    C15 C16 C17 . . 120.29(13) ?
    C15 C16 H16 . . 120.7(11) ?
    C17 C16 H16 . . 119.0(11) ?
    C12 C17 C16 . . 121.12(13) ?
    C12 C17 H17 . . 119.1(12) ?
    C16 C17 H17 . . 119.7(12) ?
    C19 C18 C23 . . 118.32(13) ?
    C19 C18 C4 . . 123.22(13) ?
    C23 C18 C4 . . 118.45(12) ?
    C18 C19 C20 . . 120.45(15) ?
    C18 C19 H19 . . 120.0(11) ?
    C20 C19 H19 . . 119.5(11) ?
    C21 C20 C19 . . 120.40(16) ?
    C21 C20 H20 . . 121.6(13) ?
    C19 C20 H20 . . 118.0(13) ?
    C20 C21 C22 . . 119.62(15) ?
    C20 C21 H21 . . 119.1(12) ?
    C22 C21 H21 . . 121.3(12) ?
    C21 C22 C23 . . 120.09(16) ?
    C21 C22 H22 . . 119.7(12) ?
    C23 C22 H22 . . 120.2(12) ?
    C22 C23 C18 . . 121.12(14) ?
    C22 C23 H23 . . 118.8(10) ?
    C18 C23 H23 . . 120.1(10) ?
loop_
    _geom_torsion_atom_site_label_1
    _geom_torsion_atom_site_label_2
    _geom_torsion_atom_site_label_3
    _geom_torsion_atom_site_label_4
    _geom_torsion_site_symmetry_1
    _geom_torsion_site_symmetry_2
    _geom_torsion_site_symmetry_3
    _geom_torsion_site_symmetry_4
    _geom_torsion
    _geom_torsion_publ_flag
    O1 C1 C2 O2 . . . . -18.78(12) ?
    C6 C1 C2 O2 . . . . 100.08(12) ?
    C5 C1 C2 O2 . . . . -131.34(10) ?
    O1 C1 C2 C12 . . . . -140.05(10) ?
    C6 C1 C2 C12 . . . . -21.20(15) ?
    C5 C1 C2 C12 . . . . 107.38(11) ?
    O1 C1 C2 C3 . . . . 98.83(11) ?
    C6 C1 C2 C3 . . . . -142.31(11) ?
    C5 C1 C2 C3 . . . . -13.74(12) ?
    O2 C2 C3 C4 . . . . 100.69(12) ?
    C12 C2 C3 C4 . . . . -139.38(10) ?
    C1 C2 C3 C4 . . . . -15.77(12) ?
    C2 C3 C4 C18 . . . . 163.45(10) ?
    C2 C3 C4 C5 . . . . 39.00(12) ?
    O1 C1 C5 C4 . . . . -71.24(12) ?
    C6 C1 C5 C4 . . . . 166.10(10) ?
    C2 C1 C5 C4 . . . . 38.23(11) ?
    C18 C4 C5 C1 . . . . -174.72(10) ?
    C3 C4 C5 C1 . . . . -48.08(12) ?
    O1 C1 C6 C7 . . . . -121.11(13) ?
    C5 C1 C6 C7 . . . . 1.13(17) ?
    C2 C1 C6 C7 . . . . 122.83(13) ?
    O1 C1 C6 C11 . . . . 56.65(15) ?
    C5 C1 C6 C11 . . . . 178.89(12) ?
    C2 C1 C6 C11 . . . . -59.41(16) ?
    C11 C6 C7 C8 . . . . 0.3(2) ?
    C1 C6 C7 C8 . . . . 178.06(13) ?
    C6 C7 C8 C9 . . . . -0.1(2) ?
    C7 C8 C9 C10 . . . . 0.0(3) ?
    C8 C9 C10 C11 . . . . -0.1(3) ?
    C9 C10 C11 C6 . . . . 0.2(3) ?
    C7 C6 C11 C10 . . . . -0.3(2) ?
    C1 C6 C11 C10 . . . . -178.18(14) ?
    O2 C2 C12 C17 . . . . 8.66(16) ?
    C3 C2 C12 C17 . . . . -112.53(13) ?
    C1 C2 C12 C17 . . . . 130.20(12) ?
    O2 C2 C12 C13 . . . . -173.27(11) ?
    C3 C2 C12 C13 . . . . 65.54(15) ?
    C1 C2 C12 C13 . . . . -51.72(16) ?
    C17 C12 C13 C14 . . . . -1.9(2) ?
    C2 C12 C13 C14 . . . . 179.92(12) ?
    C12 C13 C14 C15 . . . . 1.6(2) ?
    C13 C14 C15 C16 . . . . 0.1(2) ?
    C14 C15 C16 C17 . . . . -1.5(2) ?
    C13 C12 C17 C16 . . . . 0.62(19) ?
    C2 C12 C17 C16 . . . . 178.74(12) ?
    C15 C16 C17 C12 . . . . 1.1(2) ?
    C3 C4 C18 C19 . . . . 7.85(19) ?
    C5 C4 C18 C19 . . . . 125.18(14) ?
    C3 C4 C18 C23 . . . . -173.66(12) ?
    C5 C4 C18 C23 . . . . -56.33(16) ?
    C23 C18 C19 C20 . . . . -0.3(2) ?
    C4 C18 C19 C20 . . . . 178.23(14) ?
    C18 C19 C20 C21 . . . . -0.3(3) ?
    C19 C20 C21 C22 . . . . 1.1(3) ?
    C20 C21 C22 C23 . . . . -1.4(3) ?
    C21 C22 C23 C18 . . . . 0.8(2) ?
    C19 C18 C23 C22 . . . . 0.0(2) ?
    C4 C18 C23 C22 . . . . -178.55(13) ?
loop_
    _geom_hbond_atom_site_label_D
    _geom_hbond_atom_site_label_H
    _geom_hbond_atom_site_label_A
    _geom_hbond_site_symmetry_A
    _geom_hbond_distance_DH
    _geom_hbond_distance_HA
    _geom_hbond_distance_DA
    _geom_hbond_angle_DHA
    _geom_hbond_publ_flag
    O1 H1 O2 8_655 0.87(2) 1.89(2) 2.7509(13) 173.2(19) yes
    O2 H2 O1 . 0.86(2) 1.80(2) 2.4510(14) 131.0(19) yes
_shelx_space_group_comment
;
The symmetry employed for this shelxl refinement is uniquely defined
by the following loop, which should always be used as a source of
symmetry information in preference to the above space-group names.
They are only intended as comments.
;
_shelx_estimated_absorpt_T_min     0.969
_shelx_estimated_absorpt_T_max     0.984
_shelx_hkl_file
;
   0   1   0    0.07    0.03
   0   1   0    0.19    0.05
   0  -1   0    0.12    0.05
   0  -1   0    0.03    0.03
   0   2   0  581.55   12.60
   0  -2   0  697.48   12.65
   0  -3   0   -0.04    0.20
   0  -3   0   -0.09    0.12
   0   3   0   -0.08    0.12
   0   3   0   -0.02    0.12
   0  -4   0  379.33    7.94
   0   4   0  387.78    7.98
   0  -4   0  375.42    7.95
   0   4   0  382.74    7.94
   0  -5   0   -0.19    0.21
   0  -5   0   -0.32    0.21
   0   5   0    0.10    0.22
   0   5   0   -0.06    0.21
   0   6   0    0.96    0.34
   0   6   0    0.69    0.33
   0  -6   0    0.72    0.32
   0  -6   0    1.26    0.33
   0  -7   0   -0.62    0.24
   0  -7   0   -0.26    0.24
   0   7   0   -0.53    0.23
   0   7   0    0.06    0.32
   0  -8   0   -0.27    0.31
   0   8   0    0.21    0.38
   0   8   0   -0.27    0.34
   0  -9   0    0.05    0.37
   0   9   0   -0.23    0.35
   0 -10   0   57.33    2.29
   0  10   0   59.57    2.37
   0 -11   0    0.19    0.81
   0  11   0    0.73    0.48
   0  12   0   78.23    3.07
   0 -12   0   80.21    2.99
   0 -13   0    0.34    0.46
   0  13   0    0.50    0.62
  -1  -1   0    0.40    0.08
  -1   1   0    0.69    0.09
   1  -1   0    0.64    0.08
   1   1   0    0.39    0.09
  -1  -1   0    0.60    0.12
  -1   2   0   -0.01    0.03
   1  -2   0   -0.08    0.10
   1  -2   0    0.18    0.13
   1   2   0    0.01    0.12
  -1  -2   0    0.09    0.15
  -1  -2   0    0.01    0.11
   1   2   0    0.04    0.14
  -1   2   0    0.07    0.12
  -1  -3   0   -0.15    0.12
   1  -3   0    0.14    0.14
   1  -3   0   -0.10    0.09
   1   3   0    0.01    0.12
  -1  -3   0   -0.02    0.11
  -1   3   0    0.00    0.04
   1   3   0    0.24    0.15
  -1   3   0    0.20    0.14
  -1  -4   0   -0.10    0.23
  -1   4   0    0.39    0.17
   1  -4   0    0.01    0.22
   1  -4   0   -0.32    0.15
  -1   4   0   -0.04    0.19
   1   4   0   -0.02    0.20
  -1  -4   0    0.24    0.21
   1   4   0   -0.14    0.22
  -1   5   0    0.06    0.19
   1  -5   0   -0.07    0.20
   1   5   0    0.16    0.23
   1  -5   0   -0.28    0.22
  -1  -5   0   -0.01    0.24
  -1  -5   0   -0.09    0.20
   1   5   0    0.31    0.26
  -1   5   0   -0.01    0.23
   1  -6   0   -0.15    0.22
   1  -6   0   -0.06    0.21
  -1   6   0   -0.15    0.26
  -1  -6   0    0.37    0.38
   1   6   0   -0.04    0.23
  -1  -6   0   -0.03    0.22
   1   6   0   -0.39    0.20
  -1   6   0   -0.02    0.23
  -1   7   0   -0.29    0.24
   1   7   0   -0.07    0.28
   1  -7   0    0.22    0.31
   1  -7   0   -0.30    0.25
  -1   7   0   -0.36    0.25
   1   7   0    0.35    0.31
  -1  -7   0   -0.34    0.24
  -1  -7   0   -0.21    0.27
   1   8   0   -0.21    0.30
  -1   8   0    0.26    0.35
   1  -8   0   -0.42    0.30
  -1  -8   0    0.00    0.34
  -1   8   0   -0.03    0.32
   1   9   0   -0.03    0.36
  -1   9   0   -0.20    0.36
   1  -9   0    0.35    0.41
  -1  -9   0   -0.43    0.33
  -1 -10   0    0.61    0.46
  -1  10   0    0.60    0.48
   1  10   0    0.41    0.45
   1 -10   0    0.20    0.39
   1  11   0    0.69    0.52
  -1 -11   0   -0.30    0.39
  -1  11   0    0.28    0.45
   1 -11   0    0.74    0.48
  -1 -12   0    0.82    0.47
   1  12   0    0.72    0.50
  -1  12   0    0.48    0.52
   1 -12   0    1.25    0.55
  -1  13   0   -0.98    0.49
  -1 -13   0    1.42    0.59
   1 -13   0    0.25    0.48
   1  13   0   -0.23    0.55
   2   0   0  193.77    3.89
  -2   1   0  141.82    3.02
   2   1   0  147.17    3.03
  -2  -1   0  148.95    3.06
   2   1   0  146.81    3.06
   2  -1   0  145.82    2.96
   2  -1   0  147.29    2.97
  -2  -1   0  140.70    3.01
  -2  -3   0  203.31    4.42
   2  -3   0  200.31    4.36
   2   3   0  203.56    4.43
   2   3   0  204.04    4.46
  -2  -3   0  197.51    4.39
   2  -3   0  202.38    4.31
  -2   3   0  209.26    4.34
   2  -4   0  100.74    2.45
  -2  -4   0   99.05    2.52
   2   4   0   99.94    2.55
  -2  -4   0   97.54    2.52
   2  -4   0   98.26    2.46
  -2   4   0  101.01    2.45
   2   4   0  100.73    2.54
   2  -5   0    0.23    0.22
  -2  -5   0    0.60    0.30
   2  -5   0    0.41    0.28
   2   5   0    0.78    0.33
   2   5   0    0.68    0.29
  -2   5   0    0.98    0.29
  -2  -5   0    0.13    0.24
   2   6   0    1.26    0.39
  -2  -6   0    0.48    0.27
  -2  -6   0    0.73    0.30
   2  -6   0    0.32    0.26
   2  -6   0    0.33    0.24
  -2   6   0   -0.01    0.10
   2   6   0    0.54    0.31
  -2   7   0   -0.08    0.15
   2  -7   0   -0.17    0.47
   2   7   0    0.24    0.33
   2  -7   0    0.18    0.31
  -2  -7   0    0.51    0.35
   2   7   0    0.68    0.39
  -2   7   0    0.23    0.29
   2  -8   0   17.72    1.08
  -2   8   0   17.69    1.09
   2   8   0   17.13    1.13
  -2  -8   0   17.08    1.12
   2  -9   0    1.43    0.53
   2   9   0    1.86    0.56
  -2  -9   0    1.32    0.51
  -2   9   0    1.23    0.46
   2 -10   0   28.95    1.53
  -2 -10   0   28.24    1.60
  -2  10   0   33.66    2.57
   2  10   0   30.98    1.68
  -2  11   0    4.92    0.84
   2  11   0    7.84    1.09
   2 -11   0    6.81    0.96
  -2 -11   0    7.51    1.00
   2  12   0    1.45    0.67
  -2 -12   0    1.12    0.55
   2 -12   0    0.94    0.50
  -2  12   0    1.54    0.67
   2  13   0    0.80    0.61
  -2  13   0    0.27    0.63
   2 -13   0    1.59    0.60
  -2 -13   0    1.81    0.58
  -3   0   0    0.10    0.08
   3   0   0   -0.04    0.07
   3   0   0    0.00    0.08
  -3   0   0    0.04    0.09
   3  -1   0    0.23    0.10
   3   1   0    0.10    0.11
  -3  -1   0    0.14    0.13
   3  -1   0    0.16    0.09
  -3   1   0    0.07    0.04
  -3  -1   0    0.10    0.11
   3   1   0   -0.11    0.11
  -3   1   0    0.19    0.09
   3  -2   0    0.04    0.09
   3   2   0   -0.01    0.14
  -3   2   0    0.10    0.10
   3  -2   0    0.16    0.10
  -3  -2   0    0.01    0.11
  -3  -2   0    0.10    0.13
   3   2   0    0.20    0.14
  -3   2   0   -0.02    0.08
  -3  -3   0    0.08    0.16
  -3   3   0    0.13    0.12
   3   3   0    0.00    0.15
  -3  -3   0    0.08    0.14
   3   3   0    0.03    0.15
   3  -3   0   -0.06    0.12
  -3   3   0   -0.02    0.12
   3  -3   0    0.04    0.14
   3  -4   0    0.19    0.25
  -3  -4   0    0.06    0.20
  -3  -4   0    0.18    0.27
   3   4   0    0.27    0.24
   3  -4   0    0.06    0.18
  -3   4   0   -0.14    0.17
   3   4   0   -0.29    0.24
  -3   4   0    0.22    0.20
  -3   5   0    0.18    0.20
  -3   5   0   -0.04    0.19
   3   5   0   -0.10    0.21
   3  -5   0    0.10    0.19
  -3  -5   0    0.08    0.25
   3   5   0    0.01    0.26
   3  -5   0    0.13    0.23
  -3  -5   0    0.32    0.26
  -3   6   0   -0.13    0.19
   3   6   0   -0.11    0.23
   3  -6   0    0.08    0.24
   3  -6   0    0.03    0.21
   3   6   0   -0.19    0.27
  -3   6   0    0.10    0.39
  -3  -6   0   -0.06    0.23
  -3  -6   0   -0.03    0.29
  -3  -7   0    0.42    0.34
   3   7   0    0.27    0.36
  -3   7   0    0.06    0.26
   3   7   0    0.13    0.28
   3  -7   0    0.28    0.32
   3  -7   0    0.19    0.31
  -3   7   0    0.36    0.32
   3   8   0   -0.13    0.34
   3  -8   0   -0.69    0.27
  -3  -8   0   -0.28    0.35
  -3   8   0    0.31    0.34
  -3   8   0   -0.13    0.29
   3   9   0   -0.37    0.36
  -3   9   0   -0.61    0.29
  -3  -9   0   -0.98    0.33
   3  -9   0    0.11    0.35
   3  10   0   -0.20    0.37
  -3 -10   0    0.16    0.43
   3 -10   0    0.01    0.35
  -3 -11   0    0.39    0.46
   3  11   0    0.42    0.52
   3 -11   0    0.88    0.44
  -3  11   0    0.38    0.45
  -3 -12   0    0.63    0.49
  -3  12   0    0.02    0.47
   3  12   0    1.16    0.60
   3 -12   0    0.54    0.48
  -3 -13   0    0.43    0.55
   3 -13   0    1.54    0.56
   3  13   0   -0.90    0.48
  -3  13   0    0.78    0.67
   4   2   0  872.86   17.19
  -4  -2   0  853.44   17.15
  -4  -3   0    1.37    0.26
   4  -3   0    1.37    0.24
  -4   3   0    1.28    0.23
   4   3   0    1.27    0.27
  -4  -3   0    1.75    0.32
   4   3   0    1.20    0.30
  -4   3   0    1.74    0.25
   4  -4   0   40.82    1.28
  -4  -4   0   39.96    1.36
   4   4   0   40.26    1.40
   4   4   0   42.93    1.45
  -4  -4   0   41.55    1.43
   4  -4   0   39.42    1.27
  -4   4   0   42.60    1.29
  -4   4   0   40.59    1.23
   4  -5   0    0.19    0.24
  -4   5   0    0.15    0.20
  -4   5   0    0.05    0.15
   4  -5   0    0.08    0.20
  -4  -5   0    0.57    0.26
   4   5   0    0.06    0.27
   4   5   0    0.11    0.25
  -4  -5   0    0.28    0.29
   4   6   0   17.11    1.16
   4   6   0   18.57    1.02
  -4  -6   0   17.16    0.99
  -4   6   0   17.20    1.33
   4  -6   0   16.41    0.89
  -4  -6   0   17.58    0.96
   4  -6   0   16.63    0.89
  -4   6   0   17.23    0.85
   4   7   0   26.40    1.33
  -4   7   0   25.45    1.14
  -4  -7   0   23.44    1.27
   4   7   0   24.76    1.30
   4  -7   0   24.37    1.19
  -4   7   0   25.32    1.19
   4  -7   0   26.01    1.23
   4  -8   0    0.34    0.34
  -4  -8   0    0.09    0.39
   4   8   0    0.38    0.39
  -4   8   0   -0.21    0.29
  -4   8   0   -0.18    0.33
   4   9   0   22.00    1.39
   4  -9   0   21.34    1.25
  -4   9   0   21.64    1.26
  -4  -9   0   22.05    1.38
  -4 -10   0    0.31    0.53
   4  10   0    0.36    0.42
   4 -10   0    0.27    0.38
  -4 -11   0   24.23    1.56
  -4  11   0   23.02    1.47
   4  11   0   23.90    1.62
   4 -11   0   22.75    1.38
  -4  12   0   -0.41    0.51
   4 -12   0    0.55    0.48
  -4 -12   0    0.87    0.47
   4  12   0    0.62    0.54
  -4 -13   0    5.40    1.33
   4  13   0    5.04    1.05
   4 -13   0    4.45    0.86
  -4  13   0    3.23    0.86
   5   0   0    0.02    0.09
   5   0   0    0.06    0.08
  -5   0   0    0.08    0.11
  -5  -1   0    0.00    0.11
   5  -1   0   -0.09    0.08
   5   1   0   -0.04    0.11
  -5   1   0    0.15    0.10
  -5  -1   0    0.18    0.10
   5  -1   0    0.03    0.09
   5  -1   0    0.10    0.09
  -5   2   0   -0.01    0.10
   5  -2   0   -0.12    0.09
  -5  -2   0    0.23    0.18
  -5   2   0    0.01    0.09
   5   2   0   -0.01    0.16
   5   2   0   -0.09    0.13
  -5  -2   0    0.02    0.14
  -5  -3   0    0.11    0.19
  -5   3   0   -0.07    0.14
  -5   3   0    0.01    0.17
   5   3   0    0.14    0.22
   5  -3   0   -0.01    0.15
   5  -3   0    0.12    0.18
  -5  -3   0    0.06    0.23
   5   3   0   -0.25    0.20
  -5   4   0   -0.13    0.18
  -5   4   0    0.08    0.16
   5  -4   0    0.07    0.20
   5   4   0   -0.08    0.23
  -5  -4   0    0.04    0.26
   5   4   0   -0.16    0.23
   5  -4   0    0.18    0.19
  -5  -4   0    0.26    0.25
  -5  -5   0    0.18    0.29
   5   5   0    0.31    0.31
  -5   5   0   -0.07    0.17
  -5  -5   0    0.22    0.23
   5   5   0    0.00    0.24
  -5   5   0    0.03    0.14
   5  -5   0   -0.13    0.19
   5  -5   0    0.00    0.21
  -5  -6   0    0.12    0.26
   5  -6   0   -0.03    0.22
  -5   6   0    0.14    0.20
   5   6   0   -0.28    0.21
   5  -6   0    0.14    0.24
   5   6   0    0.27    0.33
  -5  -6   0    0.26    0.29
   5   7   0    0.40    0.35
   5  -7   0    0.53    0.32
  -5   7   0    0.16    0.29
  -5   7   0    0.15    0.26
   5  -7   0    0.14    0.31
  -5  -7   0    0.07    0.33
   5   8   0    0.38    0.37
  -5   8   0   -0.02    0.29
  -5  -8   0    0.20    0.41
   5  -8   0    0.32    0.36
  -5   8   0    0.13    0.30
  -5   9   0    0.56    0.41
   5   9   0   -0.04    0.39
  -5  -9   0    0.57    0.46
   5  -9   0    0.39    0.36
   5  10   0   -0.06    0.37
  -5 -10   0    0.31    0.49
   5 -10   0   -0.03    0.37
  -5 -11   0   -0.10    0.38
   5 -11   0    0.29    0.39
   5  11   0    0.22    0.46
  -5  11   0    0.09    0.42
  -5 -12   0    1.55    0.55
   5  12   0    1.17    0.90
  -5  12   0    0.01    0.48
   5 -12   0    1.66    0.52
  -5  13   0   -1.01    0.51
  -5 -13   0    0.97    0.60
   5 -13   0    1.84    0.61
   6   0   0    6.60    0.35
   6   0   0    6.47    0.46
  -6   0   0    6.13    0.39
   6   0   0    6.35    0.35
   6   1   0   25.90    0.92
   6  -1   0   25.63    0.84
   6   1   0   27.41    0.87
  -6   1   0   25.30    0.79
  -6  -1   0   25.10    0.94
   6  -1   0   25.22    0.83
  -6  -1   0   26.31    0.92
   6  -1   0   26.29    0.79
   6  -2   0  114.37    2.63
   6   2   0  114.13    2.81
   6   2   0  115.25    2.74
   6  -2   0  113.04    2.58
  -6   2   0  114.91    2.58
  -6  -2   0  118.10    2.71
  -6  -2   0  112.14    2.78
  -6  -3   0  177.57    4.00
  -6  -3   0  174.50    4.09
   6   3   0  171.23    4.03
   6   3   0  175.69    4.11
  -6   3   0  176.26    3.84
   6  -3   0  173.36    3.84
  -6   3   0  171.91    3.82
   6  -3   0  176.59    3.87
  -6   4   0   44.88    1.31
   6   4   0   42.72    1.49
   6   4   0   42.78    1.53
   6  -4   0   42.39    1.32
  -6   4   0   42.27    1.32
   6  -4   0   42.11    1.33
  -6  -4   0   44.36    1.55
  -6  -4   0   41.50    1.44
   6  -5   0    9.65    0.62
   6  -5   0    9.50    0.62
   6   5   0   11.46    1.19
  -6   5   0   10.23    0.62
   6   5   0    8.39    0.68
  -6  -5   0    7.85    0.68
  -6  -5   0    9.61    0.82
  -6   5   0    8.51    0.55
   6   6   0    0.31    0.35
  -6  -6   0    0.13    0.31
  -6   6   0    0.63    0.34
   6  -6   0    0.82    0.31
  -6   6   0    0.42    0.25
   6   6   0    0.88    0.39
  -6  -6   0    1.08    0.39
   6  -6   0    1.16    0.35
  -6   7   0    6.23    0.60
   6  -7   0    6.67    0.88
  -6  -7   0    5.58    0.78
   6   7   0    5.77    0.80
  -6   7   0    6.06    0.64
   6  -7   0    6.70    0.77
  -6   8   0   22.07    1.18
   6  -8   0   20.75    1.15
   6   8   0   20.72    1.31
  -6  -8   0   19.46    1.26
  -6   8   0   21.17    1.09
   6   9   0    4.67    0.86
  -6  -9   0    3.58    0.75
   6  -9   0    3.84    0.67
  -6   9   0    4.34    0.73
  -6  10   0    0.08    0.80
   6 -10   0    0.32    0.37
  -6 -10   0    0.80    0.52
   6  10   0    0.47    0.49
  -6 -11   0    6.57    1.04
   6 -11   0    8.10    1.01
  -6  11   0    6.98    0.97
   6  11   0    8.36    1.19
  -6  12   0    2.48    0.73
   6 -12   0    2.73    0.63
  -6 -12   0    1.80    0.65
   6  12   0    2.10    0.80
   7   0   0    0.08    0.15
  -7   0   0   -0.02    0.16
   7   0   0   -0.04    0.12
   7   0   0   -0.09    0.13
   7   1   0    0.01    0.17
   7  -1   0   -0.04    0.15
   7   1   0    0.07    0.19
   7   1   0    0.06    0.15
  -7   1   0    0.14    0.15
  -7  -1   0    0.11    0.19
   7  -1   0    0.01    0.15
   7   2   0    0.01    0.20
   7   2   0   -0.28    0.21
  -7   2   0   -0.02    0.15
  -7  -2   0   -0.29    0.15
   7  -2   0    0.17    0.16
  -7   2   0   -0.05    0.10
   7  -2   0    0.00    0.16
  -7  -2   0   -0.14    0.22
   7   3   0   -0.13    0.20
   7  -3   0    0.02    0.18
  -7   3   0    0.30    0.19
   7   3   0   -0.36    0.24
  -7   3   0    0.04    0.15
  -7  -3   0   -0.41    0.17
  -7  -3   0    0.00    0.23
   7  -3   0    0.04    0.16
  -7   4   0    0.07    0.15
  -7  -4   0    0.24    0.23
   7  -4   0   -0.09    0.15
  -7  -4   0    0.05    0.28
   7  -4   0    0.12    0.19
  -7   4   0    0.11    0.18
   7   4   0    0.34    0.29
   7   4   0   -0.24    0.20
  -7   5   0    0.04    0.18
   7   5   0    0.20    0.26
  -7  -5   0   -0.33    0.22
  -7  -5   0    0.21    0.26
   7   5   0   -0.04    0.26
  -7   5   0   -0.09    0.15
   7  -5   0   -0.12    0.17
   7  -5   0   -0.12    0.19
   7   6   0   -0.15    0.28
  -7   6   0    0.23    0.24
  -7   6   0    0.18    0.22
   7  -6   0    0.44    0.27
   7  -6   0    0.18    0.27
  -7  -6   0    0.24    0.34
   7   7   0    0.45    0.38
   7  -7   0    0.24    0.29
  -7   7   0    0.46    0.31
  -7  -7   0    0.18    0.36
  -7   7   0   -0.25    0.21
   7   8   0   -0.08    0.32
   7  -8   0    0.07    0.34
  -7   8   0   -0.46    0.25
  -7  -8   0    0.22    0.39
  -7   8   0    0.00    0.32
  -7   9   0   -0.20    0.34
  -7  -9   0   -0.24    0.35
   7   9   0   -0.31    0.31
   7  -9   0   -0.27    0.31
  -7  10   0    0.53    0.52
   7  10   0   -0.41    0.39
   7 -10   0    0.64    0.39
  -7 -10   0    0.12    0.43
  -7 -11   0    0.29    0.51
   7  11   0    0.44    0.53
   7 -11   0    0.97    0.50
  -7  11   0    0.42    0.48
   7  12   0    0.67    0.62
  -7 -12   0    0.12    0.47
  -7  12   0   -0.34    0.47
   7 -12   0    1.21    0.52
   8   0   0    1.47    0.27
   8   0   0    2.45    0.38
   8   0   0    1.50    0.27
  -8   0   0    1.74    0.32
  -8  -1   0  448.13    9.20
   8  -1   0  437.29    8.96
   8   1   0  437.46    9.07
   8  -1   0  434.97    9.09
   8   1   0  441.34    9.21
   8   1   0  436.78    9.04
   8  -1   0  445.83    9.09
  -8   1   0  448.07    8.99
   8  -2   0   50.75    1.47
   8  -2   0   49.45    1.39
  -8  -2   0   50.56    1.61
   8   2   0   50.40    1.62
  -8   2   0   49.00    1.38
   8  -2   0   52.09    1.46
  -8  -2   0   47.69    1.47
   8   2   0   47.46    1.51
   8  -3   0   92.78    2.28
   8   3   0   91.75    2.48
   8   3   0   89.58    2.55
  -8   3   0   90.62    2.25
  -8  -3   0   92.09    2.55
  -8   3   0   89.80    2.28
  -8  -3   0   90.89    2.41
   8  -3   0   90.84    2.32
   8  -4   0   11.68    0.63
  -8   4   0   11.31    0.61
   8  -4   0   12.15    0.67
  -8  -4   0   11.80    0.78
   8   4   0   11.17    0.75
   8   4   0   11.31    1.17
  -8  -4   0   11.60    0.74
  -8   4   0   10.87    0.62
   8   5   0    3.03    0.59
  -8   5   0    2.84    0.41
  -8  -5   0    2.48    0.48
  -8  -5   0    1.69    0.45
   8   5   0    2.81    0.52
  -8   5   0    2.55    0.39
   8  -5   0    2.62    0.41
   8  -5   0    3.51    0.48
   8  -6   0   15.69    0.90
  -8   6   0   17.38    0.87
  -8   6   0   15.72    0.88
   8   6   0   17.81    1.09
  -8  -6   0   18.27    1.14
   8  -7   0    5.05    0.67
  -8   7   0    6.63    0.74
   8   7   0    6.02    0.84
  -8   7   0    5.44    0.57
  -8  -7   0    4.89    0.78
   8  -7   0    5.15    0.66
   8   8   0   31.98    1.65
   8  -8   0   32.79    1.47
  -8   8   0   30.07    1.34
  -8   8   0   33.34    1.45
  -8  -8   0   31.99    1.64
  -8   9   0    4.58    0.69
   8   9   0    5.66    0.91
  -8  -9   0    6.59    0.98
   8  -9   0    6.11    0.80
   8  10   0   12.91    1.21
  -8  10   0    9.68    0.96
   8 -10   0   12.65    1.01
  -8 -10   0   12.24    1.17
  -8 -11   0   11.29    1.19
   8  11   0   12.57    1.33
  -8  11   0   12.95    1.10
   8 -11   0   12.90    1.08
  -8  12   0    7.39    1.08
  -8 -12   0    4.35    1.61
   8  12   0    6.88    1.13
   8 -12   0    6.49    0.91
   9   0   0    0.08    0.19
  -9   0   0   -0.04    0.18
   9   0   0   -0.10    0.15
   9   0   0   -0.03    0.15
  -9  -1   0   -0.07    0.20
   9  -1   0   -0.18    0.16
   9  -1   0    0.21    0.19
   9   1   0    0.02    0.21
   9   1   0   -0.10    0.14
   9   1   0    0.19    0.18
  -9   1   0    0.06    0.17
   9  -1   0    0.05    0.13
   9  -2   0    0.15    0.15
   9   2   0    0.21    0.25
   9  -2   0    0.04    0.17
   9   2   0   -0.27    0.17
  -9  -2   0    0.07    0.22
  -9  -2   0    0.14    0.19
   9  -2   0   -0.05    0.15
  -9   2   0    0.15    0.17
   9  -3   0    0.00    0.15
   9   3   0    0.24    0.28
  -9  -3   0    0.04    0.24
   9  -3   0   -0.07    0.17
  -9  -3   0    0.00    0.21
  -9   3   0    0.12    0.16
  -9   3   0   -0.11    0.15
   9   3   0   -0.02    0.22
  -9   4   0   -0.17    0.16
   9  -4   0    0.08    0.19
  -9   4   0    0.06    0.16
  -9  -4   0   -0.12    0.24
   9   4   0   -0.04    0.30
   9  -4   0   -0.06    0.17
   9   4   0   -0.24    0.21
  -9  -4   0    0.09    0.24
   9   5   0   -0.07    0.27
  -9  -5   0   -0.01    0.33
  -9   5   0    0.27    0.21
   9  -5   0    0.18    0.26
  -9   5   0    0.48    0.26
  -9  -5   0    0.24    0.31
   9  -5   0    0.08    0.24
  -9  -6   0    0.45    0.40
   9   6   0    0.32    0.36
   9  -6   0    0.02    0.29
  -9   6   0   -0.30    0.21
   9  -6   0    0.17    0.26
  -9   6   0   -0.24    0.22
  -9   7   0   -0.08    0.31
  -9   7   0    0.02    0.27
   9  -7   0   -0.37    0.29
   9   7   0    0.05    0.39
  -9  -7   0   -0.57    0.32
   9  -8   0    0.19    0.35
  -9  -8   0    0.00    0.38
   9   8   0    0.41    0.45
  -9   8   0    0.56    0.32
  -9   8   0   -0.02    0.30
   9  -9   0    0.16    0.32
  -9  -9   0    0.85    0.54
   9   9   0    0.40    0.43
  -9   9   0    0.49    0.35
   9  10   0    0.18    0.42
   9 -10   0    0.07    0.36
  -9  10   0   -0.11    0.36
  -9 -10   0    0.10    0.44
   9 -11   0    0.57    0.41
  -9 -11   0   -0.06    0.46
  -9  11   0    0.05    0.43
   9  11   0   -0.49    0.46
  -9  12   0    0.73    0.51
   9  12   0    1.12    0.65
   9 -12   0    2.38    0.57
  -9 -12   0   -0.16    0.58
  10   0   0   29.50    1.04
  10   0   0   31.00    1.08
  10   0   0   29.24    1.15
  10   1   0   10.31    0.68
  10   1   0    9.11    0.56
 -10  -1   0   10.40    0.68
  10  -1   0    9.12    0.53
  10   1   0    9.36    0.60
  10  -1   0    9.84    0.62
 -10   1   0    8.65    0.53
  10  -1   0    8.59    0.59
  10  -2   0   24.66    0.98
  10   2   0   22.68    1.01
  10  -2   0   23.62    0.90
 -10   2   0   22.89    0.89
 -10  -2   0   23.75    1.24
  10  -2   0   24.56    0.99
  10   2   0   23.95    1.12
  10  -3   0  276.71    5.99
 -10   3   0  277.38    5.91
 -10  -3   0  282.80    6.32
  10   3   0  276.80    6.21
 -10  -3   0  270.65    6.10
  10  -3   0  267.72    5.91
  10  -3   0  273.83    6.02
  10   3   0  265.33    6.29
 -10  -4   0   37.36    1.55
  10  -4   0   36.45    1.33
 -10   4   0   35.51    1.24
  10  -4   0   37.14    1.28
  10   4   0   35.60    1.56
  10   4   0   35.72    1.47
 -10  -4   0   36.68    1.42
 -10   4   0   35.78    1.28
  10  -5   0   11.57    0.75
 -10  -5   0   11.38    0.88
  10   5   0   10.84    0.85
  10  -5   0    9.76    0.69
 -10   5   0   10.02    0.68
  10  -6   0    1.52    0.40
 -10  -6   0    0.74    0.42
 -10   6   0    1.30    0.36
 -10   6   0    1.51    0.39
  10   6   0    1.92    0.57
  10  -7   0    1.10    0.42
 -10  -7   0    0.87    0.44
 -10   7   0    1.35    0.37
  10   7   0    0.75    0.41
 -10   7   0    1.01    0.38
 -10   8   0   74.33    2.41
 -10  -8   0   74.24    3.13
  10  -8   0   76.53    2.46
 -10   8   0   73.39    2.34
  10   8   0   74.49    2.79
  10   9   0    1.12    0.56
 -10  -9   0    2.15    0.63
  10  -9   0    2.54    0.56
 -10   9   0    2.52    0.59
 -10 -10   0    0.59    0.53
  10 -10   0    1.67    0.47
  10  10   0    2.17    0.70
 -10  10   0    1.87    0.55
 -10 -11   0    2.76    0.76
  10 -11   0    3.79    0.70
 -10  11   0    1.21    0.50
 -10  12   0    2.59    0.68
 -10 -12   0    3.49    0.83
  10 -12   0    3.06    0.65
  11   0   0    0.32    0.22
  11   0   0    0.03    0.18
  11   0   0    0.15    0.20
  11   0   0    0.20    0.17
  11   1   0   -0.10    0.22
  11  -1   0   -0.05    0.18
 -11  -1   0    0.00    0.21
  11   1   0   -0.07    0.18
  11  -1   0    0.18    0.20
  11   1   0    0.24    0.21
  11  -1   0   -0.07    0.13
  11  -2   0    0.07    0.19
  11   2   0   -0.15    0.19
 -11  -2   0    0.38    0.28
  11  -2   0   -0.07    0.18
  11   2   0    0.22    0.26
  11   2   0   -0.02    0.25
  11  -2   0   -0.24    0.16
 -11   2   0    0.04    0.18
  11  -3   0   -0.23    0.17
  11  -3   0   -0.11    0.20
  11  -3   0    0.32    0.24
 -11   3   0    0.01    0.18
 -11  -3   0   -0.01    0.22
  11   3   0    0.16    0.30
 -11  -3   0   -0.03    0.25
  11   3   0    0.44    0.30
  11  -4   0    0.14    0.20
  11   4   0   -0.20    0.26
  11  -4   0   -0.19    0.21
 -11  -4   0   -0.26    0.26
 -11   4   0    0.15    0.21
 -11  -4   0   -0.19    0.26
  11   5   0   -0.02    0.33
  11  -5   0    0.47    0.32
 -11  -5   0   -0.03    0.35
 -11   5   0    0.20    0.25
  11  -5   0   -0.25    0.27
 -11   5   0    0.15    0.27
  11  -6   0   -0.03    0.28
 -11  -6   0    0.42    0.42
 -11   6   0    0.31    0.30
  11   6   0    0.35    0.38
  11  -6   0   -0.11    0.30
 -11   7   0   -0.05    0.27
 -11  -7   0    0.07    0.36
  11   7   0    0.18    0.38
  11  -7   0   -0.22    0.29
 -11   7   0   -0.04    0.30
  11   8   0   -0.09    0.37
 -11   8   0    0.38    0.32
 -11  -8   0   -0.11    0.35
  11  -8   0   -0.28    0.35
  11   9   0    0.05    0.44
  11  -9   0    0.08    0.35
 -11  -9   0    0.22    0.44
 -11   9   0    0.68    0.41
 -11 -10   0   -0.27    0.41
  11  10   0    0.12    0.43
  11 -10   0    0.15    0.40
 -11  10   0    0.08    0.40
  11  11   0    0.45    0.67
 -11  11   0   -0.16    0.45
  11 -11   0    1.10    0.50
  12   0   0   10.04    0.62
  12   0   0   10.74    0.66
  12   0   0   10.71    0.73
  12  -1   0    2.54    0.52
 -12  -1   0    2.33    0.47
  12   1   0    1.42    0.39
  12   1   0    2.45    0.40
  12  -1   0    2.99    0.41
  12   1   0    2.63    0.43
  12  -1   0    2.37    0.45
  12  -1   0    3.04    0.42
 -12   2   0   92.67    2.44
  12  -2   0   94.21    2.57
  12  -2   0   92.23    2.85
  12   2   0   91.52    2.58
  12  -2   0   94.03    2.45
 -12  -2   0   92.75    2.71
  12   2   0   92.68    2.61
  12   2   0   91.94    2.77
  12  -3   0   65.67    2.25
  12   3   0   61.50    2.09
 -12   3   0   64.53    1.88
 -12  -3   0   64.42    2.19
  12  -3   0   65.42    1.89
  12  -3   0   65.43    1.97
  12   4   0   19.94    1.15
 -12  -4   0   17.96    1.14
  12  -4   0   20.55    1.17
  12  -4   0   19.69    0.97
  12  -4   0   18.45    0.92
 -12  -5   0    4.05    0.71
  12  -5   0    3.72    0.54
  12  -5   0    2.74    0.51
 -12   5   0    2.53    0.45
  12   5   0    2.16    0.55
  12  -6   0    4.67    0.61
 -12   6   0    4.14    0.60
 -12   6   0    4.81    0.61
  12   6   0    4.81    0.76
  12  -6   0    4.50    0.64
 -12  -6   0    5.68    0.87
 -12  -7   0    5.91    0.92
 -12   7   0    5.91    0.64
 -12   7   0    6.52    0.67
  12   7   0    7.69    1.64
  12  -7   0    6.60    0.77
 -12   8   0   25.88    1.31
  12   8   0   27.98    1.68
  12  -8   0   29.39    1.42
 -12  -8   0   30.61    1.74
  12  -9   0    6.17    0.83
 -12  -9   0    5.39    1.01
 -12   9   0    7.02    0.86
  12   9   0    8.39    1.16
 -12 -10   0    3.10    0.78
  12 -10   0    3.88    0.68
  12  10   0    3.70    0.84
 -12  10   0    1.78    0.62
  12  11   0    2.36    0.82
 -12 -11   0    5.19    0.96
  12 -11   0    3.87    0.83
 -12  11   0    3.32    0.73
  13   0   0   -0.08    0.20
  13   0   0   -0.15    0.28
  13   0   0   -0.15    0.22
  13  -1   0   -0.01    0.18
  13  -1   0   -0.11    0.22
  13   1   0    0.07    0.29
  13   1   0   -0.25    0.19
  13   1   0    0.06    0.23
  13  -1   0   -0.32    0.24
  13  -1   0    0.14    0.20
 -13  -1   0   -0.09    0.27
  13   2   0    0.34    0.27
  13   2   0   -0.37    0.24
 -13   2   0   -0.05    0.21
 -13  -2   0    0.22    0.32
  13  -2   0    0.19    0.25
  13  -2   0   -0.01    0.23
  13  -2   0    0.05    0.23
  13  -3   0    0.12    0.28
 -13  -3   0   -0.20    0.29
  13  -3   0   -0.05    0.23
  13  -3   0    0.05    0.24
  13   3   0    0.16    0.31
  13  -4   0    0.35    0.27
  13  -4   0    0.21    0.28
 -13   4   0   -0.12    0.23
 -13  -4   0    0.40    0.39
  13   4   0    0.69    0.37
  13   5   0    0.24    0.36
  13  -5   0   -0.33    0.27
 -13  -5   0    0.13    0.35
  13  -5   0   -0.05    0.28
  13  -5   0    0.31    0.31
 -13   5   0   -0.30    0.23
 -13  -6   0    0.41    0.41
 -13   6   0   -0.16    0.24
  13   6   0   -0.09    0.35
  13  -6   0   -0.36    0.26
 -13  -7   0   -0.16    0.38
 -13   7   0   -0.05    0.26
  13   7   0    0.30    0.44
  13  -7   0   -0.12    0.32
  13   8   0   -0.10    0.39
 -13   8   0    0.22    0.34
  13  -8   0   -0.06    0.34
 -13  -8   0    0.43    0.48
  13   9   0   -0.21    0.44
  13  -9   0    0.74    0.41
 -13  -9   0   -0.30    0.40
 -13   9   0    0.53    0.43
 -13 -10   0    0.17    0.54
  13  10   0    0.47    0.81
 -13  10   0   -0.23    0.43
  13 -11   0    1.82    0.66
 -13  11   0    0.72    0.48
 -13 -11   0    0.92    0.63
  13  11   0    0.16    0.67
  14   0   0    9.74    0.70
  14   0   0   10.12    0.79
  14   0   0    9.37    0.69
  14  -1   0  163.82    4.23
  14  -1   0  170.31    4.26
  14   1   0  173.01    4.18
  14  -1   0  164.24    4.03
 -14  -1   0  171.54    4.35
  14   1   0  161.22    4.06
  14   2   0    0.19    0.34
  14  -2   0   -0.01    0.23
  14   2   0   -0.19    0.27
  14  -2   0    0.11    0.27
 -14  -2   0   -0.30    0.26
  14   3   0   60.73    2.14
 -14  -3   0   63.38    2.26
 -14   3   0   63.19    1.91
  14  -3   0   59.53    1.90
  14  -3   0   59.51    2.02
  14  -3   0   57.95    1.98
  14  -4   0    8.71    0.76
  14   4   0    9.85    0.89
 -14  -4   0    9.82    0.96
  14  -4   0   10.86    0.78
  14  -4   0   10.61    0.74
 -14   4   0    9.94    0.72
  14  -5   0    1.32    0.41
  14  -5   0    0.55    0.33
  14  -5   0    1.55    0.42
 -14   5   0    1.27    0.38
 -14  -5   0    0.52    0.44
  14   5   0    0.92    0.49
 -14  -6   0    7.16    1.02
  14   6   0    8.54    1.22
 -14   6   0    7.47    0.69
  14  -6   0    5.48    0.71
  14  -7   0    4.71    0.71
 -14   7   0    5.44    0.71
 -14  -7   0    4.31    0.86
  14   7   0    5.22    0.93
 -14   8   0    1.19    0.42
  14   8   0    0.70    0.52
 -14  -8   0    0.34    0.46
  14  -8   0    1.35    0.49
  14   9   0    4.01    0.85
 -14  -9   0    2.14    0.74
 -14   9   0    2.55    0.61
  14  -9   0    2.73    0.61
 -14  10   0    0.84    0.45
 -14 -10   0    0.30    0.55
  14  10   0   -0.13    0.53
  14 -10   0    0.88    0.49
  15   0   0    0.06    0.30
  15   0   0    0.18    0.26
  15   0   0   -0.30    0.22
  15  -1   0    0.23    0.27
  15   1   0    0.25    0.32
  15   1   0    0.13    0.28
  15  -1   0    0.14    0.26
  15  -1   0    0.48    0.33
 -15  -2   0    0.02    0.33
  15   2   0   -0.37    0.24
  15  -2   0   -0.22    0.25
  15  -2   0    0.21    0.25
  15  -2   0    0.05    0.29
  15  -3   0    0.20    0.28
 -15   3   0    0.05    0.26
  15   3   0    0.12    0.32
  15  -3   0    0.10    0.26
 -15  -3   0   -0.25    0.29
  15   4   0   -0.22    0.33
 -15  -4   0    0.23    0.36
 -15   4   0   -0.17    0.25
  15  -4   0    0.24    0.32
  15  -4   0    0.08    0.29
  15   5   0   -0.12    0.37
  15  -5   0   -0.11    0.27
 -15  -5   0    0.57    0.46
 -15   5   0    0.28    0.30
 -15  -6   0    0.47    0.44
 -15   6   0    0.26    0.28
  15   6   0    0.33    0.40
  15  -6   0   -0.24    0.30
 -15  -7   0   -0.55    0.37
  15  -7   0   -0.35    0.28
  15   7   0   -0.19    0.43
 -15   7   0   -0.01    0.33
 -15  -8   0    0.41    0.48
  15  -8   0    0.20    0.36
  15   8   0    0.33    0.45
 -15   8   0    0.61    0.38
 -15  -9   0    0.67    0.58
  15   9   0    0.41    0.54
 -15   9   0    0.54    0.45
  15  -9   0    0.97    0.46
 -15  10   0    0.59    0.50
  15  10   0   -0.28    0.54
  15 -10   0    0.25    0.47
 -15 -10   0   -0.16    0.50
  16   0   0   45.78    1.71
  16   0   0   47.95    1.91
  16  -1   0    2.43    0.54
  16  -1   0    2.49    0.49
  16   1   0    2.16    0.55
  16   1   0    1.99    0.46
  16  -1   0    2.14    0.46
 -16  -2   0   15.79    1.10
  16   2   0   15.10    1.01
  16  -2   0   14.10    0.86
  16  -2   0   12.93    0.94
  16  -2   0   12.69    0.84
 -16  -3   0   51.04    2.10
  16   3   0   49.88    1.99
  16  -3   0   49.67    1.76
  16  -3   0   48.70    1.88
 -16   3   0   46.67    1.70
  16  -4   0   10.80    0.88
  16   4   0   11.88    1.02
 -16   4   0   11.44    0.81
 -16  -4   0   12.70    1.92
 -16  -5   0    0.06    0.36
  16  -5   0    0.40    0.33
 -16   5   0    0.27    0.30
  16   6   0   25.03    1.56
 -16   6   0   24.45    1.21
 -16  -6   0   24.94    1.58
  16  -6   0   26.36    1.38
 -16   7   0    1.74    0.45
  16  -7   0    2.27    0.58
  16   7   0    1.93    0.70
 -16  -7   0    2.32    0.66
  16  -8   0    0.48    0.44
 -16   8   0   -0.13    0.35
  16   8   0    0.03    0.44
 -16  -8   0    0.06    0.53
 -16  -9   0    0.06    0.58
 -16   9   0    0.69    0.49
  16  -9   0    0.19    0.43
  16   9   0    1.21    0.68
  16 -10   0    3.10    0.72
 -16  10   0    3.20    0.72
  17   0   0   -0.02    0.27
  17   0   0    0.20    0.31
  17  -1   0    0.24    0.32
  17  -1   0    0.25    0.28
  17   1   0    0.19    0.28
  17   1   0    0.36    0.35
  17  -2   0   -0.34    0.24
  17   2   0    0.27    0.35
  17  -2   0   -0.23    0.27
 -17  -2   0   -0.13    0.33
  17  -3   0    0.04    0.29
  17  -3   0    0.13    0.28
  17   3   0   -0.19    0.34
 -17  -3   0    0.23    0.51
  17   4   0   -0.16    0.37
 -17   4   0    0.36    0.31
  17  -4   0   -0.16    0.30
 -17  -4   0   -0.11    0.36
 -17  -5   0   -0.65    0.39
  17  -5   0    0.45    0.34
  17   5   0   -0.75    0.32
 -17   5   0   -0.08    0.25
 -17  -6   0   -0.27    0.39
 -17   6   0    0.27    0.33
  17  -6   0    1.03    0.42
  17   6   0    0.46    0.41
  17  -7   0    0.05    0.40
 -17   7   0    0.21    0.33
 -17  -7   0    0.86    0.55
  17   7   0    0.86    0.55
 -17   8   0    0.95    0.50
  17  -8   0   -0.60    0.40
  17   8   0    0.30    0.50
  17   9   0    1.08    0.62
 -17   9   0    0.42    0.47
 -17  -9   0    1.06    0.62
  18   0   0   22.33    1.35
  18   0   0   22.62    1.21
  18   1   0   27.77    1.40
  18  -1   0   28.34    1.33
  18   1   0   28.52    1.55
  18  -1   0   28.34    1.49
  18   2   0   48.44    2.18
  18  -2   0   45.87    1.78
  18   2   0   53.53    2.04
  18  -2   0   49.54    2.02
  18   3   0    6.61    0.88
  18  -3   0    5.14    0.66
  18  -3   0    6.62    0.85
 -18  -3   0    6.09    0.92
 -18  -4   0    0.88    0.50
  18   4   0    0.81    0.50
  18  -4   0    0.62    0.40
  18  -5   0    0.41    0.40
 -18  -5   0    0.09    0.44
  18   5   0    0.21    0.47
 -18   5   0    0.53    0.36
  18  -6   0   25.88    1.43
  18   6   0   26.05    1.67
 -18   6   0   25.71    1.29
 -18  -6   0   22.47    1.58
 -18   7   0    0.57    0.40
  18   7   0    1.02    0.58
 -18  -7   0   -0.22    0.45
  18  -7   0    0.43    0.40
 -18  -8   0   11.39    1.43
 -18   8   0    9.77    0.94
  18   8   0   11.10    1.68
  19   0   0    0.23    0.36
  19   1   0   -0.34    0.30
  19  -1   0    0.27    0.30
  19   1   0    0.70    0.46
  19  -1   0   -0.19    0.29
  19  -2   0   -0.10    0.27
  19   2   0    0.83    0.40
  19   2   0    0.37    0.39
  19  -2   0    0.50    0.36
  19   3   0    0.55    0.40
 -19  -3   0   -0.38    0.37
  19  -3   0    0.30    0.35
  19  -3   0    0.24    0.30
  19  -4   0    0.03    0.29
  19  -4   0   -0.50    0.33
 -19  -4   0    0.67    0.48
  19   4   0    0.42    0.40
  19  -5   0    0.53    0.42
 -19  -5   0    0.11    0.44
 -19   5   0    0.43    0.33
  19   5   0    0.19    0.43
 -19  -6   0    0.41    0.47
  19  -6   0    0.22    0.38
  19   6   0    0.26    0.49
 -19   6   0    0.28    0.34
 -19   7   0    0.12    0.40
  19  -7   0    0.91    0.53
 -19  -7   0    0.21    0.51
  19   7   0    0.86    0.57
 -19  -8   0   -0.67    0.56
  19  -8   0   -0.88    0.45
 -19   8   0    0.71    0.51
  20   0   0   15.82    1.07
  20   0   0   13.47    1.13
  20  -1   0   25.71    1.36
  20   1   0   27.46    1.64
  20  -1   0   27.32    1.54
  20   1   0   26.15    1.44
  20  -2   0    6.09    0.90
  20   2   0    5.00    0.80
  20  -2   0    5.41    0.73
  20   2   0    4.03    0.80
  20   3   0   20.01    1.44
  20   3   0   22.43    1.44
  20  -3   0   22.82    1.24
  20  -3   0   23.12    1.43
  20   4   0    2.63    0.69
 -20  -4   0    2.45    0.70
  20  -4   0    2.94    0.57
  20  -4   0    1.59    0.56
  20  -5   0    4.85    0.79
  20   5   0    3.90    0.77
 -20  -5   0    3.84    0.88
  20  -6   0    5.73    0.87
  20   6   0    5.24    1.00
 -20  -6   0    4.73    0.94
 -20   7   0    7.77    0.94
  20   7   0    8.30    1.23
 -20  -7   0    7.84    1.20
  20  -7   0    7.55    1.05
  21   0   0    0.12    0.38
  21   0   0    0.76    0.47
  21   1   0    0.56    0.44
  21  -1   0    0.41    0.36
  21   1   0    0.56    0.42
  21  -1   0    0.15    0.41
  21   2   0    0.51    0.57
  21  -2   0    0.11    0.42
  21   2   0   -0.04    0.44
  21  -2   0   -0.05    0.36
  21   3   0   -0.33    0.37
  21  -3   0   -0.19    0.32
  21   3   0    0.46    0.42
  21  -3   0    0.08    0.38
  21   4   0    0.03    0.49
  21  -4   0    0.65    0.40
  21  -4   0    0.16    0.41
 -21  -5   0    1.32    0.66
  21  -5   0    0.65    0.47
  21   5   0    0.41    0.50
 -21  -6   0    0.07    0.56
  21  -6   0    0.08    0.43
  22   0   0   84.20    3.13
  22   0   0   82.06    2.84
  22   1   0    0.79    0.42
  22  -1   0    0.18    0.39
  22   1   0    0.47    0.51
  22  -1   0    0.71    0.42
  22  -2   0    9.84    1.03
  22   2   0   10.79    1.21
  22   2   0   11.58    1.10
  22  -2   0    9.64    1.06
  22   3   0    4.09    0.85
  22  -3   0    4.62    0.84
  22  -3   0    5.34    0.88
  22   3   0    4.96    0.88
  22  -4   0    0.01    0.38
  22   4   0    0.78    0.54
  22  -4   0    0.89    0.51
  22   4   0    0.67    0.49
  22  -5   0   10.41    0.96
  22   5   0    8.70    1.21
  22  -5   0    8.41    1.12
  23   0   0    0.85    0.44
  23   0   0    1.30    0.54
  23  -1   0    0.86    0.49
  23   1   0   -0.17    0.38
  23   1   0    0.63    0.49
  23  -1   0    1.79    0.48
  23  -2   0    0.60    0.53
  23   2   0    0.45    0.49
  23  -2   0    0.21    0.43
  23   2   0    1.15    0.94
  23   3   0    0.63    0.56
  23   3   0    0.46    0.49
  23  -3   0   -1.09    0.37
  23  -3   0   -0.12    0.38
  23   4   0   -0.60    0.49
  23   4   0    0.01    0.50
  23  -4   0   -0.43    0.46
  23  -4   0   -0.01    0.38
  24   0   0    2.86    0.68
  24   1   0   18.15    1.41
  24  -1   0   18.88    1.51
  24   1   0   18.16    1.56
  24  -1   0   19.14    1.35
   0  -1   1    0.02    0.04
   0   1  -1   -0.02    0.02
   0  -1   1    0.04    0.04
   0   1   1   -0.04    0.04
   0   1  -1    0.02    0.05
   0  -1  -1    0.01    0.03
   0  -1  -1    0.04    0.06
   0   1   1    0.20    0.06
   0  -2   1  588.02   11.66
   0  -2  -1  592.80   11.69
   0  -2  -1  584.26   11.73
   0   2   1  598.83   11.73
   0   3   1   -0.01    0.11
   0  -3  -1    0.18    0.12
   0   3  -1   -0.14    0.11
   0  -3  -1    0.07    0.15
   0  -3   1   -0.23    0.09
   0   3   1    0.25    0.17
   0   3  -1    0.04    0.04
   0  -3   1   -0.11    0.11
   0   4   1    0.54    0.23
   0   4  -1    0.18    0.11
   0  -4  -1    0.49    0.27
   0  -4   1    0.79    0.24
   0   4  -1    0.62    0.25
   0  -4   1    0.64    0.26
   0  -4  -1    1.34    0.29
   0   4   1    1.19    0.31
   0  -5  -1    0.08    0.20
   0  -5   1    0.13    0.23
   0   5  -1    0.35    0.25
   0   5   1   -0.27    0.21
   0  -5   1    0.10    0.24
   0   5  -1    0.56    0.22
   0  -5  -1    0.13    0.25
   0   5   1    0.08    0.22
   0   6   1    2.00    0.44
   0  -6   1    1.92    0.40
   0   6  -1    1.70    0.36
   0  -6  -1    1.29    0.37
   0   6   1    1.18    0.42
   0  -6  -1    1.46    0.36
   0   6  -1    1.12    0.34
   0  -6   1    1.58    0.47
   0   7  -1    0.24    0.30
   0  -7  -1   -0.37    0.24
   0  -7  -1    0.18    0.29
   0  -7   1    0.21    0.33
   0   7   1    0.08    0.26
   0   7   1    0.17    0.32
   0  -7   1    0.31    0.31
   0   7  -1    0.03    0.26
   0   8  -1    0.11    0.32
   0  -8   1   -0.10    0.34
   0   8   1    0.44    0.39
   0  -8  -1   -0.07    0.36
   0   8  -1    0.30    0.35
   0   9   1    0.44    0.40
   0   9  -1   -0.65    0.29
   0  -9  -1   -0.44    0.31
   0  -9   1   -0.41    0.33
   0  10   1   47.39    2.13
   0  10  -1   43.78    2.01
   0 -10  -1   44.64    2.00
   0 -10   1   43.12    1.93
   0 -11   1    0.48    0.45
   0  11  -1    0.36    0.49
   0  11   1   -0.36    0.38
   0 -11  -1   -0.07    0.42
   0 -12   1    2.48    0.63
   0  12   1    3.25    0.77
   0  12  -1    2.69    0.72
   0 -12  -1    2.18    0.59
   0 -13   1    0.31    0.47
   0 -13  -1   -0.46    0.49
   0  13  -1    0.08    0.56
   0  13   1   -0.25    0.58
   1   1   1    1.07    0.15
   1  -1  -1    0.86    0.09
   1  -1  -1    0.80    0.13
  -1   1  -1    1.04    0.08
  -1  -1   1    1.04    0.13
  -1  -1   1    1.23    0.14
   1   1   1    0.99    0.14
   1  -1   1    1.11    0.08
   1   1  -1    1.24    0.13
  -1   1   1    1.13    0.13
  -1  -1  -1    1.07    0.12
  -1   1   1    1.09    0.09
   1   1  -1    1.49    0.25
   1  -1   1    1.24    0.11
  -1  -1  -1    1.40    0.19
  -1  -2   1  507.84   10.39
  -1   2  -1  530.07   10.28
   1  -2  -1  525.12   10.37
   1   2   1  533.61   10.42
  -1  -2   1  517.74   10.36
   1  -2  -1  511.88   10.32
   1  -2   1  528.88   10.37
  -1  -2  -1  532.10   10.39
   1   2  -1  534.82   10.41
   1  -2   1  524.31   10.29
  -1   2   1  517.45   10.36
   1   2  -1  479.90   10.34
  -1  -2  -1  532.77   10.42
   1  -3  -1   63.92    1.66
  -1   3  -1   64.05    1.58
  -1  -3   1   66.15    1.69
   1  -3  -1   62.08    1.62
   1   3   1   64.72    1.68
  -1   3  -1   66.66    1.66
  -1  -3   1   64.30    1.64
  -1   3   1   63.85    1.65
   1   3  -1   64.03    1.68
   1  -3   1   65.51    1.59
  -1   3   1   64.52    1.63
  -1  -3  -1   63.26    1.69
  -1  -3  -1   67.25    1.84
   1  -3   1   64.68    1.83
   1   3  -1   62.05    1.64
  -1   4  -1    3.10    0.43
   1   4   1    3.20    0.44
   1  -4  -1    4.06    0.44
   1   4   1    4.06    0.41
  -1   4  -1    3.97    0.44
   1  -4  -1    4.16    0.49
  -1  -4   1    4.13    0.44
  -1  -4   1    4.39    0.44
  -1  -4  -1    4.30    0.42
  -1  -4  -1    3.00    0.43
  -1   4   1    3.63    0.42
   1   4  -1    4.30    0.48
   1   4  -1    3.18    0.41
  -1   4   1    4.52    0.42
   1  -4   1    3.69    0.42
   1  -4   1    4.13    0.45
   1   5   1   66.99    1.99
   1   5   1   69.92    2.01
  -1  -5   1   65.79    1.93
  -1  -5   1   68.90    2.00
   1  -5  -1   67.08    1.94
  -1   5  -1   67.96    1.96
   1  -5  -1   67.77    1.97
   1   5  -1   66.48    1.99
   1   5  -1   67.94    1.95
  -1  -5  -1   67.85    1.96
   1  -5   1   66.33    1.95
  -1   5   1   67.81    1.95
  -1  -5  -1   67.23    2.00
  -1   5   1   66.62    1.94
   1  -5   1   66.22    1.89
   1   6   1    0.16    0.23
  -1   6  -1    0.41    0.26
   1  -6  -1    0.01    0.23
   1   6   1   -0.14    0.24
  -1  -6   1   -0.04    0.24
  -1  -6   1    0.14    0.45
  -1   6  -1    0.11    0.13
   1  -6  -1    0.05    0.24
  -1   6   1    0.41    0.31
  -1   6   1    0.04    0.24
   1   6  -1    0.25    0.24
   1   6  -1    0.08    0.28
  -1  -6  -1    0.47    0.30
  -1  -6  -1    0.10    0.22
   1  -6   1   -0.17    0.23
   1  -6   1   -0.20    0.19
  -1  -7   1    7.74    0.84
   1  -7  -1    7.02    0.70
   1   7   1    7.54    0.72
  -1  -7   1    6.79    0.66
   1   7   1    6.46    0.67
   1  -7  -1    6.96    0.66
  -1   7  -1    7.48    0.69
  -1  -7  -1    6.40    0.69
   1   7  -1    7.07    0.71
   1  -7   1    7.18    0.68
  -1   7   1    7.99    0.69
   1  -7   1    6.93    0.70
  -1  -7  -1    7.31    0.66
   1   8   1    8.23    0.81
   1  -8  -1    7.68    0.89
  -1   8  -1    7.07    0.77
  -1  -8   1    7.84    0.78
  -1   8   1    7.44    0.77
  -1   8   1    7.92    0.89
   1  -8   1    7.93    0.75
  -1  -8  -1    7.09    0.79
   1   8  -1    7.53    0.90
   1   8  -1    7.94    0.78
   1  -9  -1    3.78    0.74
  -1   9  -1    5.06    0.79
  -1  -9   1    4.10    0.70
   1   9   1    3.92    0.70
  -1   9   1    3.91    0.66
   1  -9   1    4.20    0.70
  -1  -9  -1    5.52    0.79
   1   9  -1    4.12    0.73
   1 -10  -1   20.63    1.33
  -1 -10   1   18.57    1.27
   1  10   1   19.90    1.35
  -1  10  -1   20.35    1.35
   1 -10   1   16.74    1.19
  -1 -10  -1   21.05    1.38
   1  10  -1   20.91    1.37
   1  11   1    1.16    0.54
   1 -11  -1    1.53    0.69
  -1  11  -1    0.31    0.44
   1  11  -1    0.24    0.43
   1 -11   1    0.07    0.42
  -1 -11  -1    1.46    0.56
  -1  11   1    1.77    0.56
   1 -12  -1    1.17    0.56
   1  12   1    2.07    0.70
  -1  12  -1    1.03    0.65
  -1 -12   1    1.45    0.58
  -1 -12  -1    1.42    0.64
   1 -12   1    1.54    0.57
   1  12  -1    1.38    0.62
  -1  12   1    0.27    0.46
  -1  13  -1    0.84    0.60
   1  13   1   -0.81    0.54
   1 -13  -1    2.13    0.68
   1 -13   1    0.98    0.51
  -1  13   1   -0.09    0.61
   1  13  -1   -0.50    0.57
  -1 -13  -1    0.83    0.54
   2   0   1    0.02    0.04
  -2   0  -1   -0.01    0.04
  -2   0   1    0.15    0.04
   2   0  -1    0.03    0.03
   2   0  -1   -0.05    0.04
  -2   0  -1   -0.05    0.05
   2   0   1   -0.05    0.03
  -2  -2   1    8.17    0.41
   2   2   1    8.12    0.44
   2  -2  -1    8.91    0.36
   2  -2  -1    9.27    0.42
  -2   2  -1    8.77    0.34
  -2   2  -1    8.77    0.40
  -2  -2   1    8.83    0.43
   2   2   1    9.18    0.43
  -2   2   1    6.94    0.35
   2   2  -1    8.57    0.43
   2   2  -1    8.90    0.43
   2  -2   1    8.06    0.38
  -2  -2  -1    8.03    0.39
  -2   2   1    9.23    0.37
   2  -2   1    7.66    0.33
  -2  -2  -1    8.77    0.45
  -2  -3   1   10.34    0.53
   2   3   1   10.98    0.55
  -2   3  -1   11.53    0.48
   2   3   1   11.64    0.57
   2  -3  -1   11.88    0.51
  -2  -3   1   10.64    0.53
   2  -3  -1   10.44    0.52
  -2   3  -1   10.79    0.51
   2  -3   1   10.54    0.59
   2   3  -1   10.88    0.55
   2  -3   1   11.50    0.48
  -2  -3  -1   10.93    0.54
  -2   3   1    9.13    0.47
  -2   3   1   11.23    0.49
  -2  -3  -1   10.70    0.57
   2  -4  -1   27.99    1.02
  -2  -4   1   27.85    1.04
  -2  -4   1   28.13    1.04
   2   4   1   25.82    1.04
  -2   4  -1   28.31    1.00
  -2   4  -1   28.78    1.09
   2   4   1   26.62    1.05
   2  -4  -1   27.96    0.98
  -2  -4  -1   26.50    1.01
   2   4  -1   26.27    1.03
   2  -4   1   27.61    1.01
   2   4  -1   28.93    1.08
  -2   4   1   27.20    0.97
  -2   4   1   27.45    1.00
  -2  -4  -1   26.81    1.06
   2  -4   1   27.72    0.96
  -2   5  -1   49.13    1.49
  -2  -5   1   50.18    1.62
   2   5   1   49.03    1.62
   2  -5  -1   48.02    1.57
  -2  -5   1   48.61    1.59
   2   5   1   50.67    1.66
   2  -5  -1   50.17    1.55
  -2   5  -1   49.18    1.56
  -2  -5  -1   47.99    1.63
  -2   5   1   49.13    1.54
  -2   5   1   48.46    1.54
   2  -5   1   48.85    1.50
  -2  -5  -1   47.37    1.59
   2  -5   1   49.77    1.57
   2   5  -1   50.00    1.61
   2   5  -1   49.36    1.63
   2  -6  -1    7.60    0.60
   2   6   1    6.51    0.64
   2   6   1    7.46    0.65
  -2  -6   1    6.18    0.59
  -2  -6   1    6.18    0.60
   2  -6  -1    6.41    0.59
  -2   6  -1    6.68    0.61
  -2   6  -1    6.62    0.55
   2   6  -1    7.41    0.64
   2   6  -1    7.09    0.63
  -2  -6  -1    6.64    1.18
   2  -6   1    6.61    0.59
  -2   6   1    7.90    0.63
  -2  -6  -1    6.35    0.80
   2  -6   1    6.69    0.57
  -2   6   1    6.67    0.59
  -2   7  -1    0.08    0.28
   2   7   1    0.57    0.33
  -2  -7   1    0.37    0.31
   2  -7  -1    0.04    0.28
   2  -7  -1   -0.14    0.25
  -2   7  -1   -0.05    0.27
   2   7   1   -0.03    0.33
  -2   7   1    0.49    0.39
   2   7  -1    0.25    0.32
   2  -7   1    0.47    0.31
  -2   7   1    0.02    0.27
  -2  -7  -1   -0.01    0.31
   2  -7   1   -0.28    0.25
   2   7  -1    0.48    0.35
   2   8   1   46.58    1.87
   2  -8  -1   43.34    1.76
  -2  -8   1   48.09    1.85
  -2   8  -1   44.84    1.72
  -2   8  -1   44.81    1.79
   2   8  -1   46.35    1.89
  -2  -8  -1   43.73    1.84
  -2   8   1   43.84    1.75
  -2   8   1   44.57    1.77
   2  -8   1   46.27    1.75
  -2  -9   1   -0.40    0.35
   2  -9  -1    0.36    0.42
   2   9   1    0.40    0.43
  -2   9  -1    0.69    0.42
   2   9  -1    0.40    0.43
  -2   9   1    1.20    0.46
  -2  -9  -1    0.82    0.48
   2  -9   1    0.21    0.35
   2 -10  -1    2.42    0.63
  -2  10  -1    2.52    0.66
  -2 -10   1    1.04    0.49
   2  10   1    0.49    0.49
  -2 -10  -1    0.96    0.55
   2 -10   1    1.74    0.51
   2  10  -1    1.60    0.57
  -2  10   1    2.08    0.89
   2  11   1    1.42    0.57
   2 -11  -1    1.17    0.91
  -2  11  -1    0.73    0.53
  -2 -11   1    1.94    0.61
  -2  11   1    0.62    0.50
  -2 -11  -1    0.01    0.42
   2  11  -1    0.77    0.55
   2 -11   1    1.89    0.57
  -2  12  -1    0.47    0.50
  -2 -12   1    1.62    0.55
   2 -12  -1    0.20    0.44
   2  12   1    0.55    0.53
  -2 -12  -1    0.70    0.52
   2  12  -1    0.86    0.53
   2 -12   1    0.44    0.42
  -2  12   1    0.46    0.54
  -2 -13   1    1.62    0.56
   2 -13  -1    2.07    0.62
  -2  13  -1    0.88    0.69
   2  13   1    1.82    0.66
  -2 -13  -1    2.38    0.69
   2  13  -1   -0.22    0.59
   2 -13   1    1.69    0.59
  -2  13   1    1.02    0.63
  -3   0  -1   -0.05    0.08
   3   0   1   -0.10    0.07
   3   0  -1    0.25    0.11
   3   0   1   -0.02    0.08
   3   0  -1    0.07    0.07
   3   0  -1    0.03    0.06
  -3   0  -1    0.11    0.09
   3  -1  -1   29.77    0.73
   3   1   1   30.27    0.88
  -3  -1   1   32.30    0.89
   3  -1  -1   30.94    0.83
  -3   1  -1   30.69    0.76
   3   1   1   29.58    0.84
  -3   1  -1   30.73    0.81
  -3  -1   1   29.27    0.82
  -3  -1  -1   31.28    0.88
   3  -1   1   32.19    0.82
   3   1  -1   30.45    0.83
   3   1  -1   30.99    0.88
  -3   1   1   32.33    0.80
  -3   1   1   30.79    0.83
  -3  -1  -1   30.80    0.84
  -3   2  -1   59.18    1.46
   3  -2  -1   60.96    1.48
   3   2   1   58.91    1.56
  -3  -2   1   60.13    1.52
   3   2   1   61.14    1.54
  -3  -2   1   62.52    1.56
  -3   2  -1   59.30    1.37
   3  -2  -1   61.44    1.41
   3   2  -1   58.80    1.54
  -3   2   1   61.88    1.40
   3  -2   1   60.18    1.46
   3   2  -1   58.93    1.52
  -3  -2  -1   58.89    1.51
   3  -2   1   59.42    1.39
  -3  -2  -1   59.72    1.56
   3   3   1    2.48    0.34
  -3  -3   1    3.36    0.35
  -3   3  -1    3.94    0.28
   3  -3  -1    3.63    0.33
  -3   3  -1    3.26    0.31
   3   3   1    3.49    0.35
   3  -3  -1    3.66    0.29
  -3  -3   1    2.18    0.29
  -3   3   1    2.87    0.27
   3   3  -1    3.13    0.37
   3   3  -1    3.32    0.34
  -3  -3  -1    3.75    0.43
   3  -3   1    3.09    0.28
   3  -3   1    3.29    0.30
  -3  -3  -1    2.93    0.30
   3   4   1   18.28    0.86
  -3  -4   1   16.46    0.79
   3   4   1   14.41    0.79
  -3   4  -1   16.09    0.75
   3  -4  -1   15.74    0.77
  -3   4  -1   16.16    0.69
  -3  -4   1   17.60    0.84
   3  -4  -1   16.08    0.72
   3   4  -1   17.33    0.84
   3  -4   1   17.88    0.73
  -3   4   1   17.04    0.73
   3  -4   1   17.34    0.76
   3   4  -1   17.00    0.82
  -3  -4  -1   16.61    0.79
  -3  -4  -1   15.87    0.83
  -3   5  -1    3.85    0.49
  -3  -5   1    4.03    0.51
   3   5   1    2.84    0.47
   3  -5  -1    3.74    0.44
  -3   5  -1    3.32    0.40
  -3  -5   1    4.89    0.59
   3  -5  -1    3.18    0.45
   3   5   1    3.34    0.48
  -3  -5  -1    3.24    0.46
  -3   5   1    2.84    0.40
   3  -5   1    3.20    0.44
   3   5  -1    3.83    0.51
  -3  -5  -1    2.96    0.50
   3   5  -1    3.89    0.55
   3  -5   1    2.86    0.40
   3   6   1    0.73    0.33
  -3  -6   1    0.51    0.25
  -3   6  -1    0.58    0.26
   3  -6  -1    0.68    0.28
   3   6   1    0.18    0.33
   3  -6  -1    0.21    0.27
  -3  -6   1    0.26    0.41
  -3   6  -1    0.45    0.24
   3  -6   1    0.17    0.25
  -3   6   1    0.32    0.17
   3   6  -1    0.85    0.32
   3  -6   1    0.34    0.26
  -3  -6  -1    0.39    0.30
  -3  -6  -1    0.94    0.33
   3   6  -1    1.00    0.37
  -3   6   1    0.19    0.22
   3   7   1    3.99    0.63
   3  -7  -1    4.13    0.60
   3  -7  -1    4.08    0.59
  -3   7  -1    3.54    0.56
  -3  -7   1    4.22    0.63
   3   7   1    6.15    0.80
  -3   7  -1    4.71    0.59
  -3  -7  -1    4.29    0.67
   3   7  -1    4.89    0.70
   3  -7   1    4.43    0.63
  -3   7   1    3.34    0.55
   3   7  -1    3.37    0.59
   3  -7   1    4.25    0.56
   3  -8  -1    0.49    0.38
  -3   8  -1    0.22    0.33
  -3  -8   1    0.85    0.43
  -3   8  -1    0.51    0.41
   3   8   1    1.24    0.47
   3   8  -1    0.63    0.40
   3  -8   1    0.68    0.37
  -3  -8  -1    0.89    0.47
  -3   8   1    0.10    0.26
  -3   8   1    1.08    0.41
  -3  -9   1   39.78    1.80
  -3   9  -1   40.54    1.78
   3  -9  -1   42.34    1.80
   3   9   1   38.45    1.85
   3  -9   1   39.03    1.68
   3   9  -1   41.29    1.89
  -3  -9  -1   38.88    1.82
  -3   9   1   40.12    1.75
  -3  10  -1    0.26    0.45
   3 -10  -1    0.51    0.42
  -3 -10   1   -0.14    0.44
   3  10   1    0.23    0.40
  -3  10   1    0.91    0.52
   3 -10   1    1.03    0.44
  -3 -10  -1    0.30    0.42
   3  10  -1    0.04    0.44
   3 -11  -1    0.86    0.48
   3  11   1    2.53    0.71
  -3  11  -1    1.27    0.55
  -3 -11   1    0.92    0.49
   3 -11   1    1.47    0.49
   3  11  -1    1.37    0.62
  -3  11   1    1.93    0.64
  -3 -11  -1    1.14    0.57
  -3  12  -1    4.77    0.90
   3 -12  -1    4.80    0.86
   3  12   1    2.83    0.80
  -3 -12   1    3.60    0.79
  -3 -12  -1    5.44    0.88
   3  12  -1    5.12    0.97
  -3  12   1    4.18    0.85
   3 -12   1    5.16    0.83
   3 -13  -1    2.37    0.68
   3  13   1    0.80    0.61
  -3  13  -1   -0.84    0.56
  -3 -13   1    2.55    0.71
   3 -13   1    1.01    0.58
  -3 -13  -1    0.48    0.48
  -3  13   1    1.22    0.65
   3  13  -1    0.49    0.62
   4   0   1    0.03    0.09
   4   0  -1   -0.02    0.07
   4   0  -1    0.10    0.09
  -4   0  -1    0.14    0.11
   4   0  -1    0.10    0.11
  -4   0  -1    0.04    0.10
   4   0   1    0.03    0.09
  -4   0   1   -0.12    0.10
  -4  -1   1  659.86   12.49
  -4  -1   1  559.66   12.34
   4   1   1  627.76   12.47
  -4   1   1  619.67   12.39
   4   1  -1  633.18   12.39
   4   1  -1  624.47   12.47
  -4  -1  -1  646.94   12.47
  -4  -1  -1  635.83   12.40
  -4   2  -1   53.46    1.36
  -4  -2   1   51.79    1.45
   4  -2  -1   52.21    1.29
   4   2   1   54.74    1.45
   4   2   1   53.45    1.48
  -4   2  -1   55.08    1.29
   4  -2  -1   53.10    1.38
  -4  -2   1   55.19    1.58
  -4   2   1   54.58    1.29
  -4  -2  -1   53.29    1.47
   4   2  -1   53.41    1.50
   4   2  -1   52.41    1.43
   4  -2   1   54.37    1.30
  -4  -2  -1   56.22    1.59
   4  -2   1   52.32    1.35
   4   3   1   17.10    0.78
   4   3   1   15.72    0.73
  -4   3  -1   17.55    0.69
  -4  -3   1   16.13    0.72
  -4  -3   1   16.89    0.76
  -4   3  -1   16.46    0.59
   4  -3  -1   16.46    0.63
   4  -3  -1   17.20    0.69
   4  -3   1   17.26    0.63
  -4   3   1   17.33    0.63
  -4  -3  -1   15.78    0.71
  -4  -3  -1   16.28    0.76
   4   3  -1   16.46    0.75
   4   3  -1   15.87    0.73
   4  -3   1   16.74    0.67
   4   4   1  326.41    6.97
   4  -4  -1  316.31    6.81
  -4   4  -1  331.93    6.81
   4   4   1  321.72    6.99
  -4  -4   1  319.68    6.94
  -4  -4   1  324.49    6.93
   4  -4  -1  324.18    6.76
  -4  -4  -1  315.09    6.89
  -4   4   1  318.82    6.73
   4  -4   1  315.80    6.70
  -4  -4  -1  324.59    6.99
   4   4  -1  320.24    6.95
   4  -4   1  323.61    6.82
   4   4  -1  322.43    6.96
   4   5   1   13.78    0.81
  -4  -5   1   12.98    0.78
   4  -5  -1   12.79    0.70
  -4   5  -1   13.18    0.73
  -4   5  -1   12.91    0.64
   4  -5  -1   13.22    0.74
  -4  -5   1   12.08    0.77
   4   5   1   12.73    0.82
   4   5  -1   14.12    0.86
   4  -5   1   13.40    0.73
   4   5  -1   12.68    0.80
  -4  -5  -1   12.35    0.76
  -4   5   1   13.54    0.70
  -4  -5  -1   12.55    0.81
   4  -5   1   13.45    0.70
  -4  -6   1    2.79    0.52
  -4   6  -1    2.03    0.35
   4  -6  -1    3.01    0.47
  -4  -6   1    2.79    0.50
  -4   6  -1    2.37    0.41
   4  -6  -1    3.35    0.50
   4   6   1    2.40    0.47
   4   6   1    2.18    0.46
   4   6  -1    2.58    0.48
   4  -6   1    2.51    0.42
  -4  -6  -1    1.81    0.45
   4  -6   1    1.98    0.40
  -4  -6  -1    3.42    0.55
  -4   6   1    1.79    0.37
  -4  -7   1   54.17    1.94
   4   7   1   51.80    1.94
   4  -7  -1   50.65    1.80
  -4   7  -1   49.90    1.79
   4  -7  -1   50.42    1.81
   4   7   1   63.62    3.05
  -4   7  -1   51.49    1.70
  -4   7   1   51.56    1.78
   4   7  -1   48.57    1.89
   4  -7   1   50.52    1.73
   4   7  -1   48.58    1.91
  -4  -7  -1   50.54    1.93
   4  -7   1   46.67    1.77
  -4   8  -1   14.25    0.99
  -4   8  -1   14.14    0.92
   4  -8  -1   14.51    0.99
   4   8   1   15.82    1.10
  -4  -8   1   15.77    1.09
  -4  -8  -1   13.82    1.05
  -4   8   1   15.31    0.99
   4   8  -1   14.47    1.09
   4  -8   1   14.41    0.95
  -4   9  -1    7.26    0.88
  -4  -9   1    7.72    0.96
   4  -9  -1    8.79    0.88
   4   9   1    7.76    0.98
  -4   9   1    9.57    0.88
   4   9  -1    9.06    0.93
  -4  -9  -1    9.32    0.97
   4  -9   1    9.02    0.83
  -4  10  -1    2.83    0.65
  -4 -10   1    2.30    0.66
   4 -10  -1    2.00    0.59
   4  10   1    1.64    0.60
   4  10  -1    2.18    0.66
   4 -10   1    2.18    0.55
  -4  10   1    2.97    0.69
   4  11   1    2.51    0.75
   4 -11  -1    2.05    0.57
  -4 -11   1    1.57    0.59
  -4  11  -1    0.96    0.56
  -4  11   1    1.57    0.57
   4 -11   1    1.62    0.50
  -4 -11  -1    1.47    0.65
   4  11  -1    2.16    0.67
   4 -12  -1    1.09    0.52
  -4 -12   1    1.83    0.65
  -4  12  -1   -0.68    0.51
   4  12   1    0.47    0.54
  -4 -12  -1    0.76    0.49
   4  12  -1    0.39    0.55
  -4  12   1    0.33    0.52
   4 -12   1    1.42    0.53
  -4 -13   1    1.60    0.68
   4  13   1    2.19    0.71
  -4  13  -1    2.20    0.79
   4 -13  -1    2.59    0.67
  -4  13   1    0.84    0.67
   4 -13   1    1.69    0.59
  -4 -13  -1    2.49    1.17
   4  13  -1    1.38    0.81
  -5   0   1    0.16    0.13
   5   0   1   -0.05    0.07
   5   0  -1    0.00    0.07
   5   0  -1    0.17    0.12
   5   0  -1    0.15    0.09
   5   0   1    0.03    0.09
  -5   0  -1    0.01    0.10
  -5   0  -1    0.06    0.11
   5   1   1  442.25    8.98
   5  -1  -1  449.19    8.88
  -5  -1   1  455.50    8.96
  -5   1  -1  426.32    8.80
   5   1   1  443.67    8.88
   5  -1  -1  431.87    8.72
  -5   1   1  434.15    8.85
  -5   1   1  442.21    8.72
   5  -1   1  437.41    8.80
  -5  -1  -1  428.74    8.91
   5   1  -1  434.99    8.84
  -5  -1  -1  440.73    8.86
   5   1  -1  451.23    9.16
   5  -1   1  435.20    8.78
   5  -1   1  437.22    8.79
   5   2   1  372.90    7.70
  -5  -2   1  372.79    7.66
  -5   2  -1  378.70    7.51
   5  -2  -1  372.13    7.61
  -5   2  -1  372.36    7.57
  -5  -2   1  367.53    7.74
   5  -2  -1  376.33    7.50
   5   2   1  373.76    7.76
  -5   2   1  372.22    7.49
  -5  -2  -1  369.72    7.67
   5   2  -1  374.47    7.76
  -5  -2  -1  361.28    7.74
   5  -2   1  374.49    7.52
   5  -2   1  374.27    7.58
   5   2  -1  374.67    7.69
  -5   3  -1   17.59    0.65
   5  -3  -1   18.54    0.76
  -5  -3   1   17.89    0.79
   5   3   1   17.32    0.84
   5  -3  -1   19.09    0.81
  -5  -3   1   17.75    0.83
   5   3   1   18.87    0.84
  -5   3  -1   18.90    0.74
   5  -3   1   17.72    0.68
   5   3  -1   18.54    0.82
  -5   3   1   19.74    0.70
   5  -3   1   17.91    0.72
   5   3  -1   18.70    0.86
  -5  -3  -1   18.71    0.86
  -5  -3  -1   19.68    0.81
  -5   4  -1    9.13    0.57
   5   4   1    8.61    0.64
  -5  -4   1    8.12    0.60
   5  -4  -1    8.54    0.52
  -5   4  -1    8.01    0.47
   5   4   1    7.50    0.62
  -5  -4   1    8.34    0.64
   5  -4  -1    8.54    0.57
   5  -4   1    8.54    0.54
   5   4  -1    8.01    0.61
  -5   4   1    7.78    0.50
  -5  -4  -1    8.33    0.60
   5  -4   1    8.48    0.52
   5   4  -1    8.36    0.62
  -5  -4  -1    7.74    0.63
  -5  -5   1    2.06    0.44
   5  -5  -1    1.70    0.35
  -5   5  -1    1.94    0.36
   5   5   1    2.25    0.47
   5   5   1    1.72    0.42
  -5   5  -1    2.47    0.34
  -5  -5   1    1.83    0.39
   5  -5  -1    1.67    0.33
   5   5  -1    2.17    0.45
  -5   5   1    1.23    0.27
  -5  -5  -1    1.24    0.33
   5  -5   1    2.01    0.37
  -5   5   1    1.33    0.29
   5  -5   1    1.85    0.34
   5   5  -1    2.57    0.50
   5   6   1   33.30    1.46
   5  -6  -1   32.77    1.31
  -5   6  -1   32.32    1.29
  -5  -6   1   34.20    1.44
  -5   6  -1   33.78    1.20
  -5  -6   1   34.00    1.41
   5   6   1   33.69    1.44
   5  -6  -1   33.51    1.28
  -5   6   1   33.30    1.27
  -5   6   1   32.02    1.24
   5   6  -1   32.59    1.43
   5  -6   1   33.69    1.36
  -5  -6  -1   33.20    1.45
   5  -6   1   34.19    1.26
   5   6  -1   33.19    1.44
  -5  -6  -1   33.62    1.40
  -5   7  -1    5.21    0.66
   5   7   1    4.34    0.69
   5  -7  -1    5.20    0.69
  -5  -7   1    4.10    0.69
  -5   7  -1    4.75    0.53
   5  -7  -1    5.31    0.69
   5  -7   1    6.65    0.77
   5   7  -1    5.76    0.77
  -5  -7  -1    4.14    0.67
  -5   7   1    4.31    0.57
   5  -7   1    4.27    0.60
  -5   7   1    5.46    0.65
   5  -8  -1   15.18    1.01
  -5   8  -1   15.03    1.02
  -5  -8   1   15.19    1.09
  -5   8  -1   15.26    1.00
   5   8   1   14.98    1.10
  -5  -8  -1   14.95    1.12
   5   8  -1   17.24    1.17
   5  -8   1   15.42    0.97
  -5   8   1   13.76    0.94
  -5   8   1   15.17    0.99
   5   9   1    5.84    0.91
  -5   9  -1    7.28    0.84
   5  -9  -1    7.92    0.93
  -5  -9   1    6.63    0.92
  -5   9  -1    5.17    0.77
   5  -9   1    6.54    0.79
  -5  -9  -1    6.59    0.94
   5   9  -1    5.54    1.03
  -5   9   1    5.75    0.80
  -5 -10   1   -0.07    0.52
   5 -10  -1    1.13    0.48
   5  10   1    0.12    0.37
  -5  10  -1    0.15    0.40
  -5  10   1   -0.23    0.37
   5 -10   1    0.17    0.34
  -5 -10  -1   -0.28    0.40
   5  10  -1    0.50    0.45
  -5  11  -1    1.02    0.50
  -5 -11   1    0.46    0.50
   5  11   1    0.67    0.49
   5 -11  -1    1.07    0.47
  -5  11   1    0.74    0.49
   5 -11   1    0.69    0.42
  -5 -11  -1    0.96    0.53
   5  11  -1    0.94    0.55
  -5 -12   1    5.76    0.94
  -5  12  -1    4.74    0.89
   5 -12  -1    5.32    0.83
   5  12   1    5.63    1.20
  -5  12   1    6.38    1.00
  -5 -12  -1    5.26    1.01
   5 -12   1    5.29    0.84
   5  13   1   -0.06    0.97
  -5 -13   1    1.37    0.76
   5 -13  -1    1.10    0.52
  -5  13  -1   -0.07    0.53
  -5  13   1   -0.44    0.62
   5 -13   1    1.12    0.52
   6   0   1    0.00    0.10
   6   0  -1    0.03    0.08
   6   0  -1    0.03    0.09
   6   0   1    0.05    0.13
  -6   0  -1    0.05    0.11
   6   0  -1   -0.17    0.10
  -6   0  -1   -0.11    0.10
  -6   0   1    0.06    0.12
   6   1   1   13.47    0.58
   6  -1  -1   14.47    0.61
  -6   1  -1   13.17    0.55
   6   1   1   13.59    0.59
   6  -1  -1   13.70    0.50
   6  -1  -1   14.44    0.61
  -6  -1   1   13.84    0.64
   6   1   1   14.61    0.65
   6   1  -1   14.34    0.58
  -6  -1  -1   14.51    0.64
  -6   1   1   14.11    0.51
   6  -1   1   13.16    0.55
   6  -1   1   14.57    0.57
   6   1  -1   13.67    0.63
   6  -1   1   14.23    0.56
   6  -2  -1    2.59    0.33
   6   2   1    1.80    0.34
   6   2   1    2.25    0.34
   6  -2  -1    2.39    0.25
  -6   2  -1    2.43    0.28
  -6  -2   1    2.71    0.34
  -6   2  -1    3.30    0.35
  -6  -2   1    2.07    0.34
  -6   2   1    2.33    0.24
  -6  -2  -1    1.36    0.26
   6  -2   1    2.83    0.32
   6  -2   1    2.34    0.26
  -6  -2  -1    1.92    0.33
  -6   2   1    1.47    0.24
   6   2  -1    1.56    0.30
   6   2  -1    2.45    0.37
   6  -3  -1   38.27    1.12
  -6   3  -1   40.06    1.20
  -6   3  -1   38.17    1.11
   6   3   1   39.16    1.33
   6  -3  -1   39.01    1.22
  -6  -3   1   38.09    1.26
   6   3   1   38.96    1.37
  -6  -3   1   36.62    1.32
  -6  -3  -1   36.65    1.34
   6  -3   1   39.47    1.19
   6   3  -1   37.58    1.33
   6   3  -1   39.32    1.32
  -6  -3  -1   37.82    1.27
  -6   3   1   37.91    1.12
   6  -3   1   38.96    1.14
   6  -4  -1   -0.01    0.20
  -6   4  -1    0.19    0.20
   6   4   1    0.07    0.26
  -6   4  -1   -0.09    0.13
   6   4   1    0.05    0.23
  -6  -4   1   -0.01    0.20
  -6  -4   1    0.18    0.24
   6  -4  -1    0.05    0.16
  -6   4   1    0.09    0.16
  -6   4   1   -0.15    0.15
   6  -4   1    0.17    0.17
  -6  -4  -1    0.21    0.26
   6  -4   1    0.03    0.18
   6   4  -1    0.10    0.23
  -6  -4  -1   -0.29    0.18
   6   4  -1   -0.21    0.24
  -6  -5   1   26.30    1.18
  -6  -5   1   26.96    1.64
  -6   5  -1   26.31    1.05
  -6   5  -1   23.84    0.91
   6  -5  -1   24.87    1.05
   6   5   1   24.78    1.16
   6  -5  -1   22.96    0.97
  -6   5   1   24.60    0.98
  -6   5   1   24.41    0.97
   6  -5   1   24.48    0.97
   6   5  -1   24.81    1.15
   6   5  -1   25.30    1.21
  -6  -5  -1   23.00    1.13
   6  -5   1   23.56    1.02
  -6  -5  -1   23.78    1.13
   6  -6  -1   80.27    2.30
   6   6   1   80.45    2.53
  -6   6  -1   82.38    2.34
   6  -6  -1   80.57    2.34
   6   6   1   80.22    2.56
  -6   6  -1   77.70    2.15
  -6  -6   1   78.57    2.50
  -6  -6   1   82.66    2.54
   6  -6   1   79.91    2.25
  -6  -6  -1   81.01    2.62
  -6  -6  -1   80.46    2.55
  -6   6   1   80.92    2.34
   6   6  -1   79.79    2.52
  -6   6   1   80.41    2.27
   6   6  -1   81.10    2.54
   6   7   1   78.13    2.60
   6  -7  -1   79.64    2.43
  -6   7  -1   79.68    2.41
  -6   7  -1   76.25    2.23
  -6  -7   1   80.82    2.62
   6  -7  -1   76.65    2.37
  -6   7   1   80.51    2.62
   6  -7   1   79.71    2.34
   6  -7   1   78.52    2.44
  -6   7   1   79.86    2.36
   6   7  -1   78.54    2.60
  -6  -7  -1   79.26    2.63
  -6  -8   1    3.11    0.64
   6   8   1    2.98    0.65
  -6   8  -1    3.86    0.61
   6  -8  -1    3.53    0.62
  -6   8  -1    3.37    0.53
   6  -8   1    3.66    0.61
  -6  -8  -1    4.18    0.77
  -6   8   1    3.92    0.62
  -6   8   1    3.51    0.57
   6   8  -1    2.93    0.65
  -6   9  -1    1.21    0.46
  -6  -9   1    1.65    0.56
   6   9   1    2.82    0.77
  -6   9  -1    0.71    0.41
   6  -9  -1    1.50    0.47
   6  -9   1    1.37    0.45
   6   9  -1    1.55    0.56
  -6   9   1    1.08    0.46
  -6  -9  -1    1.82    0.60
  -6  10  -1    1.03    0.48
   6 -10  -1    1.09    0.45
  -6 -10   1    0.73    0.47
   6  10   1    0.54    0.47
   6 -10   1    1.08    0.45
   6  10  -1    1.46    0.52
  -6 -10  -1    0.95    0.52
  -6  10   1    0.68    0.46
  -6 -11   1   -0.06    0.43
   6  11   1    0.48    0.54
  -6  11  -1    0.63    0.52
   6 -11  -1    1.28    0.51
  -6  11   1    0.61    0.50
  -6 -11  -1    0.61    0.56
   6 -11   1    1.91    0.52
   6  11  -1    1.47    0.62
   6 -12  -1    5.68    0.88
  -6 -12   1    5.36    0.95
  -6  12  -1    4.97    0.93
   6  12   1    3.61    1.02
  -6  12   1    3.57    0.79
   6  12  -1    5.90    1.04
   6 -12   1    5.81    0.87
  -6 -12  -1    7.40    1.11
   7   0  -1   -0.02    0.12
   7   0   1    0.03    0.15
  -7   0  -1   -0.20    0.13
   7   0  -1    0.10    0.12
   7   0   1   -0.04    0.13
   7   0  -1   -0.14    0.14
   7   1   1  208.72    4.64
  -7  -1   1  209.47    4.64
  -7   1  -1  207.87    4.47
   7   1   1  204.30    4.52
   7  -1  -1  210.77    4.55
   7  -1  -1  207.71    4.38
   7  -1  -1  210.04    4.56
   7   1   1  206.96    4.54
   7  -1   1  210.20    4.47
  -7  -1  -1  217.03    4.64
   7  -1   1  208.19    4.50
   7  -1   1  206.61    4.49
   7   1  -1  204.04    4.50
   7   1  -1  209.25    4.65
  -7   1   1  214.54    4.40
   7  -2  -1    1.03    0.21
  -7   2  -1    0.35    0.19
   7  -2  -1    1.16    0.27
   7   2   1    0.60    0.24
  -7  -2   1    0.52    0.27
  -7  -2   1    0.56    0.22
   7   2   1   -0.13    0.24
   7  -2   1    0.26    0.18
   7  -2   1    0.47    0.20
  -7   2   1    0.86    0.22
   7  -2   1    0.51    0.19
  -7  -2  -1    0.27    0.19
   7   2  -1    0.41    0.26
  -7  -2  -1    0.52    0.28
  -7   2   1    0.30    0.17
   7   2  -1    0.35    0.23
  -7   3  -1   60.34    1.66
   7   3   1   58.02    1.86
   7  -3  -1   61.58    1.71
   7   3   1   61.77    1.84
  -7   3  -1   61.94    1.61
   7  -3  -1   60.49    1.59
  -7  -3   1   60.40    1.86
  -7  -3   1   61.99    1.77
  -7   3   1   60.64    1.59
   7  -3   1   61.96    1.63
  -7  -3  -1   59.11    1.85
   7   3  -1   61.47    1.89
   7   3  -1   61.57    1.81
   7  -3   1   60.14    1.66
  -7  -3  -1   60.04    1.76
  -7  -4   1   27.33    1.12
  -7  -4   1   24.87    1.18
  -7   4  -1   26.98    1.01
   7  -4  -1   27.76    1.06
  -7   4  -1   26.92    0.93
   7  -4  -1   25.46    0.95
   7   4   1   26.16    1.18
   7   4   1   27.45    1.21
  -7   4   1   26.96    0.96
  -7  -4  -1   27.74    1.66
  -7   4   1   26.70    1.00
  -7  -4  -1   27.23    1.12
   7   4  -1   27.47    1.17
   7   4  -1   27.95    1.22
   7  -4   1   27.68    1.02
   7  -4   1   26.47    0.97
   7  -5  -1    4.09    0.49
  -7   5  -1    3.27    0.36
   7  -5  -1    3.68    0.48
   7   5   1    4.38    0.64
  -7  -5   1    3.27    0.53
  -7  -5   1    3.17    0.49
  -7   5  -1    3.68    0.45
   7   5   1    3.80    0.58
   7  -5   1    3.03    0.42
   7   5  -1    3.96    0.59
  -7  -5  -1    4.86    0.66
  -7   5   1    3.65    0.45
  -7  -5  -1    4.01    0.55
  -7   5   1    4.32    0.51
   7   5  -1    3.70    0.59
   7  -5   1    4.18    0.52
   7  -6  -1    8.20    0.65
  -7   6  -1    7.69    0.64
  -7  -6   1    8.29    0.76
  -7   6  -1    7.55    0.56
   7  -6  -1    8.45    0.69
   7   6   1    8.39    0.78
  -7   6   1    7.46    0.60
  -7  -6  -1    7.23    0.76
   7   6  -1    9.18    0.80
   7  -6   1    7.24    0.62
   7  -6   1    7.86    0.67
  -7   6   1    8.88    1.14
  -7   7  -1    1.16    0.34
   7  -7  -1    0.43    0.36
  -7   7  -1    0.81    0.37
   7   7   1    0.95    0.40
  -7  -7   1    1.05    0.49
   7  -7  -1    1.32    0.39
  -7   7   1    1.41    0.41
  -7  -7  -1    1.44    0.53
   7   7  -1    1.26    0.46
  -7   7   1    0.97    0.41
   7  -7   1    0.85    0.47
   7  -7   1    1.70    0.43
   7   8   1    2.30    0.61
  -7  -8   1    1.60    0.55
  -7   8  -1    2.08    0.44
  -7   8  -1    2.46    0.54
   7  -8  -1    1.29    0.45
   7  -8   1    1.58    0.45
  -7   8   1    1.67    0.44
  -7  -8  -1    1.34    0.51
   7   8  -1    1.31    0.48
  -7   8   1    2.18    0.50
  -7   9  -1    1.20    0.47
  -7  -9   1    1.04    0.50
   7  -9  -1    1.49    0.48
   7   9   1    0.80    0.51
  -7   9  -1    1.16    0.44
  -7   9   1    1.08    0.43
   7  -9   1    1.30    0.45
  -7  -9  -1    0.61    0.96
   7   9  -1    1.07    0.53
  -7 -10   1   -0.26    0.37
   7  10   1    0.32    0.46
  -7  10  -1    0.33    0.42
   7 -10  -1   -0.18    0.31
  -7 -10  -1    0.75    0.53
  -7  10   1    0.03    0.44
   7  10  -1   -0.19    0.39
   7 -11  -1    0.51    0.45
   7  11   1    0.27    0.54
  -7 -11   1   -0.09    0.49
  -7  11  -1    0.28    0.45
   7  11  -1    0.32    0.47
  -7  11   1    0.22    0.42
  -7 -11  -1    1.61    0.57
   7 -11   1    0.42    0.43
   7 -12  -1    0.60    0.50
  -7 -12   1    0.84    0.56
  -7  12  -1    1.81    0.66
   7  12   1    0.28    0.53
   7  12  -1    0.47    0.57
  -7  12   1    0.75    0.55
   7 -12   1    1.42    0.61
  -7 -12  -1    0.95    0.59
   8   0   1    0.01    0.17
  -8   0  -1   -0.11    0.19
   8   0   1    0.07    0.19
   8   0  -1   -0.06    0.18
   8   0  -1    0.01    0.17
   8   0   1   -0.15    0.15
   8   0  -1    0.08    0.15
   8   1   1  100.30    2.46
   8   1   1   95.66    2.45
   8   1   1   98.73    2.56
  -8  -1   1  100.09    2.57
   8  -1  -1   99.91    2.50
   8  -1  -1   94.70    2.46
   8  -1  -1  100.19    2.34
  -8   1  -1  101.03    2.41
   8   1  -1  100.20    2.40
  -8   1   1  100.96    2.34
   8  -1   1  101.46    2.46
   8  -1   1   99.09    2.44
   8   1  -1  105.33    2.61
  -8  -1  -1   97.03    2.53
   8  -1   1  100.37    2.40
   8   1  -1  101.83    2.45
   8  -2  -1    5.43    0.46
  -8  -2   1    5.59    0.52
   8   2   1    5.30    0.52
   8  -2  -1    5.93    0.39
   8   2   1    5.34    0.49
  -8  -2   1    5.31    0.44
  -8   2  -1    6.09    0.44
   8  -2   1    6.24    0.44
   8  -2   1    5.06    0.40
  -8  -2  -1    6.01    0.53
   8  -2   1    5.86    0.43
   8   2  -1    4.94    0.47
   8   2  -1    5.17    0.53
  -8  -2  -1    5.48    0.45
  -8   2   1    6.21    0.40
   8   3   1   -0.09    0.20
  -8   3  -1    0.70    0.23
  -8   3  -1   -0.02    0.14
   8  -3  -1    0.15    0.16
  -8  -3   1    0.23    0.24
   8  -3  -1    0.13    0.19
   8   3   1    0.22    0.28
  -8  -3   1    0.40    0.23
  -8   3   1    0.12    0.15
   8  -3   1   -0.24    0.13
  -8  -3  -1    0.04    0.25
   8   3  -1    0.05    0.21
   8   3  -1    0.03    0.22
   8  -3   1   -0.06    0.15
  -8   3   1   -0.07    0.06
  -8  -3  -1    0.01    0.21
  -8   4  -1    3.78    0.45
   8  -4  -1    3.79    0.49
   8  -4  -1    3.46    0.35
   8   4   1    2.84    0.47
   8   4   1    4.12    0.71
  -8   4  -1    3.45    0.35
  -8  -4   1    4.02    0.52
  -8  -4   1    3.38    0.52
  -8   4   1    3.39    0.41
  -8  -4  -1    3.53    0.54
   8  -4   1    4.03    0.48
  -8  -4  -1    4.42    0.64
   8  -4   1    3.45    0.41
   8   4  -1    3.06    0.59
  -8   4   1    3.75    0.44
   8   5   1    7.66    0.74
  -8   5  -1    8.51    0.53
   8   5   1    7.83    0.70
  -8   5  -1    8.84    0.62
  -8  -5   1    8.53    0.70
   8  -5  -1    8.88    0.60
  -8  -5   1    8.89    0.75
   8  -5  -1    8.19    0.64
  -8   5   1    8.98    0.58
  -8   5   1    7.75    0.58
   8   5  -1    8.43    0.73
   8   5  -1    8.74    0.77
   8  -5   1    8.42    0.62
  -8  -5  -1    8.29    0.70
   8  -5   1    9.58    0.63
  -8  -5  -1    9.74    0.80
   8  -6  -1   37.75    1.47
   8  -6  -1   38.62    1.42
  -8   6  -1   37.31    1.32
   8   6   1   38.47    1.65
  -8   6  -1   38.03    1.45
  -8  -6   1   37.07    1.64
   8  -6   1   40.39    1.43
   8  -6   1   38.28    1.47
  -8   6   1   39.52    1.42
  -8  -6  -1   36.80    1.65
  -8   6   1   40.52    1.65
   8   6  -1   40.85    1.69
   8  -7  -1    2.45    0.52
  -8   7  -1    2.47    0.52
  -8  -7   1    2.26    0.58
   8   7   1    2.62    0.57
   8  -7  -1    2.57    0.52
  -8   7  -1    2.14    0.43
   8  -7   1    2.22    0.47
  -8   7   1    2.53    0.47
  -8   7   1    1.93    0.43
  -8  -7  -1    1.82    0.56
   8   7  -1    1.38    0.52
   8   8   1    7.95    0.87
  -8   8  -1    8.60    0.69
  -8  -8   1   10.63    1.00
   8  -8  -1    7.73    0.81
  -8   8  -1    9.29    0.82
   8   8  -1    9.85    0.98
   8  -8   1    9.19    0.80
  -8   8   1    8.64    0.76
  -8  -8  -1    9.32    0.96
  -8   8   1    8.59    0.77
  -8  -9   1    0.41    0.45
  -8   9  -1    0.21    0.36
   8  -9  -1    0.87    0.45
   8   9   1    1.11    0.54
   8   9  -1    0.86    0.47
  -8  -9  -1    0.09    0.47
  -8   9   1    0.19    0.35
   8  -9   1    0.14    0.34
  -8  10  -1   -0.26    0.35
   8 -10  -1    0.50    0.37
  -8 -10   1   -0.13    0.43
   8  10   1    0.15    0.42
   8 -10   1    0.47    0.35
  -8 -10  -1   -0.32    0.38
   8  10  -1   -0.09    0.44
  -8  10   1    0.41    0.62
   8  11   1    2.20    0.67
  -8 -11   1    1.79    0.63
   8 -11  -1    1.82    0.58
  -8  11  -1    1.26    0.54
  -8 -11  -1    1.76    0.63
  -8  11   1    1.30    0.54
   8  11  -1    1.59    0.71
   8 -11   1    2.13    0.57
  -8  12  -1    1.53    0.63
   8 -12  -1    2.37    0.61
   8  12   1    1.79    0.65
  -8 -12   1    0.13    0.61
  -8 -12  -1    2.77    1.27
  -8  12   1    0.32    0.49
   8 -12   1    2.39    0.65
   8  12  -1    1.26    0.69
   9   0  -1   -0.05    0.18
   9   0  -1   -0.16    0.13
   9   0  -1    0.14    0.17
  -9   0  -1    0.13    0.21
   9   0   1   -0.15    0.15
   9   0   1    0.07    0.20
   9   0  -1    0.08    0.20
   9   0   1    0.02    0.16
   9   1   1    2.87    0.43
   9   1   1    3.57    0.38
  -9  -1   1    2.52    0.43
   9  -1  -1    2.77    0.32
  -9   1  -1    2.61    0.36
   9  -1  -1    3.27    0.41
   9   1   1    2.54    0.36
   9  -1  -1    2.47    0.37
   9  -1   1    2.91    0.38
   9  -1   1    2.36    0.32
   9  -1   1    3.60    0.44
   9   1  -1    3.22    0.34
   9   1  -1    2.22    0.34
  -9  -1  -1    3.48    0.47
   9   1  -1    3.11    0.44
  -9   1   1    2.36    0.31
  -9  -2   1   10.13    0.70
   9   2   1   10.16    0.65
   9  -2  -1    9.66    0.59
   9  -2  -1    9.12    0.60
  -9  -2   1    9.62    0.59
   9   2   1    9.29    0.69
  -9   2  -1   10.06    0.57
   9  -2  -1   10.42    0.52
   9  -2   1    9.41    0.56
   9   2  -1    9.97    0.63
   9  -2   1   10.08    0.56
   9   2  -1    9.36    0.70
   9  -2   1    9.36    0.55
  -9   2   1   10.21    0.53
  -9  -2  -1   10.55    0.70
   9  -3  -1  185.49    4.08
  -9  -3   1  183.52    4.45
  -9   3  -1  178.40    4.13
   9  -3  -1  184.73    4.24
   9   3   1  178.90    4.46
  -9  -3   1  184.60    4.28
   9   3   1  180.49    4.42
   9  -3   1  183.42    4.16
   9  -3   1  186.81    4.16
  -9  -3  -1  184.73    4.47
   9  -3   1  184.04    4.13
  -9   3   1  181.78    4.06
   9   3  -1  178.13    4.34
  -9  -3  -1  188.03    4.33
   9   3  -1  191.99    4.60
   9   4   1    1.61    0.44
  -9  -4   1    0.86    0.34
   9  -4  -1    0.86    0.29
  -9   4  -1    1.14    0.25
  -9   4  -1    0.86    0.27
  -9  -4   1    0.76    0.33
   9   4   1    0.79    0.34
   9  -4  -1    1.14    0.26
   9   4  -1    1.22    0.39
  -9   4   1    1.20    0.28
  -9  -4  -1    1.25    0.35
   9  -4   1    1.43    0.32
   9  -4   1    0.86    0.26
  -9   4   1    1.80    0.35
  -9  -4  -1    0.87    0.35
   9   4  -1    1.31    0.38
  -9   5  -1   16.93    0.79
  -9  -5   1   16.30    1.02
   9   5   1   17.00    1.03
  -9  -5   1   16.57    0.95
   9  -5  -1   15.26    0.80
   9  -5  -1   16.45    0.90
   9   5  -1   17.18    1.04
  -9   5   1   16.61    0.81
  -9  -5  -1   16.93    1.05
   9  -5   1   16.08    0.86
  -9   5   1   15.03    0.81
   9  -5   1   15.99    0.83
   9  -6  -1   22.17    1.23
  -9   6  -1   23.15    1.00
  -9   6  -1   22.87    1.09
   9   6   1   23.07    1.30
  -9  -6   1   22.27    1.28
   9  -6  -1   24.28    1.19
  -9   6   1   21.92    1.04
  -9  -6  -1   22.57    1.28
   9   6  -1   21.48    1.25
   9  -6   1   24.58    1.09
  -9   6   1   23.75    1.06
   9  -6   1   21.95    1.10
  -9   7  -1    3.17    0.56
  -9   7  -1    3.15    0.50
   9  -7  -1    2.96    0.57
   9   7   1    3.37    0.67
   9  -7  -1    2.33    0.49
  -9  -7   1    2.40    0.59
  -9   7   1    4.03    0.60
   9   7  -1    3.30    0.69
  -9   7   1    3.69    0.54
  -9  -7  -1    4.36    0.76
  -9   8  -1    1.28    0.42
  -9   8  -1    1.96    0.50
   9  -8  -1    1.50    0.47
   9   8   1    1.34    0.85
  -9  -8   1    1.56    0.58
   9   8  -1    2.02    0.66
  -9  -8  -1    1.58    0.55
   9  -8   1    1.28    0.45
  -9   8   1    1.62    0.44
   9  -9  -1    2.90    0.63
   9   9   1    2.91    0.72
  -9   9  -1    3.26    0.64
  -9  -9   1    4.03    0.84
  -9   9   1    3.03    0.60
  -9  -9  -1    2.62    0.69
   9   9  -1    2.89    0.71
   9  -9   1    2.30    0.54
  -9  10  -1    0.59    0.45
   9 -10  -1    0.80    0.47
  -9 -10   1    1.79    0.64
   9  10   1    0.17    0.48
  -9 -10  -1    1.46    0.57
  -9  10   1    0.78    0.73
   9 -10   1    1.26    0.42
   9  10  -1    0.21    0.50
  -9  11  -1    1.03    0.50
   9 -11  -1    1.43    0.64
   9  11   1    1.00    0.65
  -9 -11   1    2.19    0.70
  -9 -11  -1    1.66    0.64
  -9  11   1    1.81    0.58
   9  11  -1    1.18    0.63
   9 -11   1    1.93    0.54
   9  12   1    0.36    0.52
  -9 -12   1    0.62    0.58
  -9  12  -1    1.06    0.54
   9 -12  -1    0.83    0.52
   9  12  -1    0.94    0.60
  -9 -12  -1    0.42    0.58
   9 -12   1    1.13    0.53
  -9  12   1    0.08    0.50
  10   0   1   -0.08    0.14
 -10   0  -1    0.13    0.19
  10   0  -1   -0.16    0.17
  10   0   1    0.00    0.18
  10   0   1   -0.08    0.16
  10   0  -1    0.04    0.20
  10   0  -1    0.17    0.17
  10   0  -1   -0.03    0.13
  10  -1  -1    1.08    0.30
  10   1   1    1.25    0.34
  10   1   1    1.14    0.29
 -10  -1   1    1.07    0.34
 -10   1  -1    1.19    0.27
  10  -1  -1    1.04    0.28
  10   1   1    1.03    0.30
  10  -1  -1    1.33    0.25
  10   1  -1    0.97    0.24
  10   1  -1    1.56    0.38
 -10  -1  -1    0.92    0.31
  10  -1   1    0.79    0.23
  10  -1   1    1.23    0.31
  10   1  -1    1.09    0.27
  10  -1   1    1.14    0.27
  10  -2  -1    0.42    0.23
 -10   2  -1    0.53    0.23
  10   2   1    0.39    0.28
  10  -2  -1    0.33    0.19
  10   2   1    0.36    0.25
 -10  -2   1    0.46    0.27
 -10  -2   1    0.25    0.21
  10   2   1    0.10    0.21
  10  -2  -1    0.58    0.24
  10  -2   1    0.15    0.19
 -10  -2  -1    0.82    0.53
  10   2  -1    0.24    0.23
 -10   2   1    0.13    0.17
  10   2  -1   -0.09    0.27
  10  -2   1    0.46    0.19
  10  -2   1    0.33    0.21
 -10  -3   1   60.57    1.89
  10  -3  -1   63.95    1.90
 -10   3  -1   62.44    1.80
  10  -3  -1   60.26    1.71
  10   3   1   60.92    2.07
  10   3   1   63.63    2.00
 -10  -3   1   58.98    2.01
 -10   3   1   63.67    1.73
  10  -3   1   63.22    1.79
  10  -3   1   61.90    1.80
 -10  -3  -1   64.89    2.07
  10   3  -1   64.93    2.11
  10  -3   1   64.77    1.83
  10  -4  -1   24.91    1.08
 -10  -4   1   23.88    1.11
 -10   4  -1   24.54    0.98
 -10  -4   1   24.67    1.23
 -10   4  -1   25.53    1.03
  10  -4  -1   25.87    0.99
  10   4   1   23.90    1.19
  10   4   1   23.18    1.22
 -10  -4  -1   26.20    1.26
  10   4  -1   21.59    1.20
 -10  -4  -1   25.18    1.15
  10  -4   1   23.27    1.00
  10  -4   1   23.32    1.01
  10   4  -1   23.61    1.16
 -10   4   1   23.62    1.02
 -10   4   1   24.41    0.95
  10  -5  -1   24.10    1.15
  10  -5  -1   23.94    1.03
 -10  -5   1   26.33    1.33
  10   5   1   25.49    1.28
 -10   5  -1   22.97    0.99
 -10   5  -1   24.03    1.06
 -10   5   1   24.76    1.08
  10   5  -1   25.40    1.29
 -10  -5  -1   22.93    1.25
  10  -5   1   23.89    1.06
  10  -5   1   23.91    1.57
 -10   5   1   23.80    1.01
  10   6   1   71.48    2.45
 -10   6  -1   69.91    2.03
 -10  -6   1   64.36    2.39
 -10   6  -1   70.27    2.15
  10  -6  -1   64.77    2.10
  10  -6  -1   67.47    2.19
 -10  -6  -1   67.75    2.45
  10  -6   1   69.48    2.12
  10  -6   1   65.91    2.13
 -10   6   1   70.87    2.35
  10   6  -1   69.93    2.43
 -10   6   1   69.16    2.07
  10  -7  -1   47.20    1.79
 -10  -7   1   47.90    2.05
 -10   7  -1   49.67    1.81
  10  -7  -1   47.55    1.81
  10   7   1   47.73    2.03
 -10   7  -1   48.34    1.78
  10  -7   1   49.43    1.75
 -10   7   1   47.76    1.72
  10   7  -1   48.74    2.07
 -10   7   1   49.20    1.74
 -10  -7  -1   49.81    2.10
  10  -8  -1    2.04    0.55
 -10   8  -1    2.43    0.46
 -10  -8   1    2.08    0.98
  10   8   1    2.21    0.67
 -10   8  -1    1.76    0.48
  10  -8   1    2.11    0.49
 -10  -8  -1    2.14    0.63
 -10   8   1    2.52    0.52
  10   8  -1    3.16    0.72
 -10   9  -1    1.68    0.52
  10   9   1    2.77    0.72
  10  -9  -1    1.29    0.49
 -10  -9   1    1.09    0.52
  10   9  -1    1.68    0.61
  10  -9   1    1.45    0.46
 -10  -9  -1    2.53    0.72
 -10   9   1    1.35    0.45
 -10  10  -1    0.58    0.42
  10 -10  -1    0.23    0.42
  10  10   1   -0.14    0.41
 -10 -10   1   -0.01    0.48
 -10 -10  -1    0.41    0.46
  10  10  -1    0.93    0.54
 -10  10   1    1.11    0.49
  10 -10   1    0.20    0.36
 -10 -11   1    1.76    0.59
 -10  11  -1    0.09    0.40
 -10  11   1    0.64    0.49
 -10 -11  -1   -0.46    0.49
  10  11  -1    0.48    0.93
 -10  12  -1    1.83    0.60
 -10 -12   1    1.91    0.65
  10 -12  -1    2.34    0.63
 -10 -12  -1    0.74    0.59
 -10  12   1    1.36    0.59
  10 -12   1    1.49    0.57
 -11   0  -1   -0.31    0.17
  11   0  -1   -0.08    0.23
  11   0   1   -0.11    0.15
  11   0  -1    0.20    0.18
  11   0  -1   -0.15    0.14
  11   0  -1   -0.07    0.22
  11   0   1   -0.09    0.16
  11   0   1    0.05    0.21
 -11  -1   1    2.05    0.39
  11   1   1    1.59    0.34
  11  -1  -1    2.20    0.42
  11  -1  -1    2.15    0.41
  11   1   1    1.56    0.31
  11   1   1    1.88    0.39
  11  -1  -1    2.25    0.33
  11  -1  -1    1.85    0.32
 -11   1  -1    1.83    0.33
  11   1  -1    1.63    0.33
  11  -1   1    2.20    0.35
  11  -1   1    1.99    0.36
  11   1  -1    1.35    0.51
  11   1  -1    1.71    0.31
  11  -1   1    1.86    0.34
  11   2   1   21.18    0.97
  11  -2  -1   20.62    0.97
  11   2   1   21.14    1.04
  11  -2  -1   19.90    0.83
 -11  -2   1   22.01    1.09
  11   2   1   20.26    1.06
 -11   2  -1   20.57    0.90
  11  -2  -1   20.46    0.95
  11  -2   1   20.55    0.90
  11   2  -1   21.34    0.94
 -11   2   1   21.84    0.86
  11   2  -1   21.82    1.10
  11   2  -1   22.24    1.00
  11  -2   1   21.84    0.95
  11  -2   1   21.54    0.95
 -11  -2  -1   20.38    1.04
 -11  -3   1    0.22    0.26
  11  -3  -1    0.76    0.24
  11  -3  -1    0.45    0.25
 -11  -3   1    0.62    0.34
  11   3   1    0.11    0.27
  11   3   1    0.29    0.30
  11  -3  -1    0.54    0.28
 -11   3  -1    0.75    0.26
  11   3  -1    0.69    0.32
  11  -3   1    0.59    0.27
  11  -3   1    0.37    0.22
  11   3  -1    0.66    0.35
 -11   3   1    0.23    0.20
  11  -3   1    0.44    0.25
 -11  -3  -1    0.61    0.34
 -11  -3  -1    0.18    0.27
  11  -4  -1    5.97    0.51
  11  -4  -1    7.24    0.85
  11   4   1    5.71    0.73
 -11  -4   1    7.23    0.65
 -11  -4   1    6.21    0.68
  11  -4   1    5.99    0.54
 -11   4   1    6.72    0.52
  11   4  -1    7.10    0.70
  11  -4   1    5.06    0.50
  11  -4   1    7.09    0.58
 -11  -4  -1    6.51    0.72
 -11   4   1    6.11    0.56
  11  -5  -1   44.40    1.54
 -11   5  -1   47.38    1.55
  11   5   1   45.65    1.86
  11  -5  -1   47.00    1.69
 -11  -5   1   44.72    1.86
 -11   5  -1   45.19    1.58
 -11  -5  -1   48.43    1.92
  11   5  -1   47.77    1.87
 -11   5   1   45.35    1.72
  11  -5   1   45.20    1.59
 -11   5   1   48.30    1.86
  11  -5   1   44.01    1.59
  11  -6  -1   31.26    1.39
  11  -6  -1   29.73    1.28
 -11   6  -1   31.99    1.32
  11   6   1   30.78    1.57
 -11  -6   1   30.78    1.56
 -11   6  -1   28.58    1.20
 -11   6   1   29.71    1.28
 -11  -6  -1   33.68    1.64
 -11   6   1   30.45    1.24
  11   6  -1   31.24    1.57
  11  -6   1   29.65    1.31
  11   7   1    0.81    0.47
 -11  -7   1    0.33    0.42
 -11   7  -1    0.06    0.31
  11  -7  -1    0.22    0.36
 -11   7  -1    0.38    0.33
  11   7  -1    0.69    0.42
  11  -7   1    0.19    0.32
 -11   7   1   -0.03    0.30
 -11   7   1    0.45    0.33
 -11  -7  -1    0.58    0.45
 -11   8  -1    2.04    0.50
  11   8   1    1.01    0.54
 -11   8  -1    2.19    0.49
 -11  -8   1    2.68    0.70
  11  -8  -1    1.93    0.53
  11  -8   1    1.93    0.49
  11   8  -1    2.45    0.63
 -11   8   1    1.79    0.47
 -11  -8  -1    1.80    0.62
  11  -9  -1    4.39    0.70
 -11   9  -1    5.58    0.78
 -11  -9   1    4.54    0.90
  11   9   1    5.35    0.90
 -11   9   1    5.09    0.73
  11  -9   1    5.54    0.76
 -11  -9  -1    4.20    0.85
  11   9  -1    6.47    1.02
  11  10   1    5.25    0.98
  11 -10  -1    5.29    0.77
 -11 -10   1    6.49    1.01
 -11  10  -1    4.43    0.81
 -11 -10  -1    5.97    1.04
  11  10  -1    5.77    0.99
  11 -10   1    6.33    0.81
 -11  10   1    5.84    0.86
  11 -11  -1    0.45    0.46
 -11 -11   1    1.73    0.90
 -11  11  -1    0.03    0.48
  11  11   1    1.18    0.66
  11 -11   1    1.50    0.48
 -11 -11  -1    1.57    0.82
  11  11  -1    0.65    0.63
 -11  11   1    0.13    0.45
  12   0   1   -0.11    0.18
  12   0   1    0.02    0.19
  12   0   1    0.13    0.25
  12   0  -1    0.36    0.21
  12   0  -1    0.02    0.16
  12   0  -1   -0.13    0.21
  12   0  -1   -0.12    0.22
  12  -1  -1    0.37    0.21
  12   1   1    0.32    0.25
 -12  -1   1    0.63    0.32
  12   1   1    0.20    0.25
  12  -1  -1    0.37    0.27
  12   1   1    0.31    0.23
  12  -1  -1    0.27    0.19
  12   1  -1    0.11    0.19
  12   1  -1    0.65    0.32
  12  -1   1   -0.29    0.17
 -12  -1  -1   -0.02    0.23
  12  -1   1    0.07    0.18
  12   1  -1    0.29    0.23
  12  -1   1    0.68    0.28
  12  -2  -1   81.03    2.37
 -12   2  -1   84.42    2.26
 -12  -2   1   76.49    2.44
  12   2   1   82.42    2.53
  12   2   1   79.99    2.38
  12  -2  -1   83.53    2.40
  12   2   1   77.98    2.30
  12  -2  -1   80.63    2.16
  12   2  -1   80.44    2.52
  12   2  -1   83.50    2.58
  12   2  -1   77.85    2.33
 -12  -2  -1   80.78    2.47
 -12   2   1   83.17    2.17
  12  -2   1   75.36    2.25
  12  -2   1   84.27    2.33
  12  -2   1   79.79    2.23
  12   3   1    0.09    0.23
  12   3   1    0.23    0.30
  12  -3  -1    0.11    0.24
 -12   3  -1   -0.04    0.23
  12  -3  -1    0.47    0.24
 -12  -3   1    0.53    0.29
 -12  -3   1    0.28    0.32
  12  -3  -1    0.23    0.29
  12   3  -1    0.23    0.28
 -12  -3  -1    0.02    0.28
  12  -3   1    0.08    0.22
 -12   3   1    0.22    0.20
  12  -3   1    0.01    0.22
  12  -3   1    0.09    0.23
 -12  -4   1   25.04    1.31
  12   4   1   24.12    1.26
  12  -4  -1   23.06    1.10
  12  -4  -1   25.33    1.03
  12  -4  -1   21.92    1.10
 -12   4  -1   22.73    1.03
  12  -4   1   22.85    1.03
  12   4  -1   23.67    1.23
  12  -4   1   25.40    1.10
 -12  -4  -1   24.53    1.29
 -12   4   1   23.34    0.99
  12  -5  -1   21.96    1.14
 -12   5  -1   24.35    1.11
  12   5   1   24.67    1.36
  12  -5  -1   24.08    1.10
 -12  -5   1   24.75    1.36
  12   5  -1   24.85    1.35
 -12   5   1   25.65    1.08
 -12   5   1   22.20    1.10
  12  -5   1   25.01    1.14
  12  -5   1   23.14    1.06
 -12  -5  -1   26.00    1.41
  12   6   1    1.07    0.49
  12  -6  -1    0.55    0.32
 -12  -6   1    0.06    0.36
 -12   6  -1   -0.25    0.26
  12  -6  -1   -0.12    0.32
  12   6  -1    0.62    0.46
 -12   6   1   -0.17    0.26
 -12   6   1   -0.17    0.21
 -12  -6  -1    0.08    0.38
  12  -6   1    0.12    0.28
  12  -7  -1   33.20    1.54
 -12   7  -1   36.55    1.51
 -12  -7   1   34.96    1.85
 -12   7  -1   33.67    1.39
  12   7   1   31.75    2.67
 -12   7   1   34.18    1.42
  12   7  -1   35.07    2.09
  12  -7   1   35.45    1.48
 -12  -7  -1   36.91    1.89
  12  -8  -1    0.79    0.40
  12   8   1   -0.01    0.46
 -12   8  -1    0.89    0.40
 -12   8  -1    0.59    0.44
 -12  -8   1    0.99    0.58
 -12  -8  -1    1.06    0.53
 -12   8   1    0.31    0.33
  12   8  -1    0.43    0.49
  12  -8   1    0.76    0.41
  12   9   1    2.88    0.77
  12  -9  -1    3.03    0.64
 -12   9  -1    3.32    1.05
 -12  -9   1    3.03    0.74
 -12   9   1    3.03    0.61
  12   9  -1    3.49    0.81
  12  -9   1    3.37    0.65
 -12  -9  -1    4.11    0.83
  12  10   1    0.78    0.53
 -12  10  -1    1.37    0.54
 -12 -10   1    2.48    0.72
  12 -10  -1    2.22    0.53
 -12 -10  -1    2.08    0.68
  12 -10   1    0.96    0.42
  12  10  -1    0.49    0.55
 -12  10   1    1.03    0.53
  12  11   1    0.90    0.60
 -12 -11   1    0.70    0.67
 -12  11  -1    2.15    0.65
  12  11  -1    1.79    0.74
 -12  11   1    0.67    0.53
  12 -11   1    2.55    0.55
 -12 -11  -1    1.85    0.66
  13   0  -1    0.13    0.20
  13   0  -1   -0.28    0.21
  13   0   1   -0.21    0.26
  13   0   1   -0.16    0.20
  13   0  -1    0.18    0.26
  13   0   1   -0.19    0.19
  13   0  -1    0.13    0.21
  13  -1  -1    0.29    0.29
  13   1   1   -0.46    0.25
  13   1   1    0.18    0.23
  13  -1  -1   -0.05    0.27
 -13  -1   1   -0.24    0.23
  13   1   1    0.05    0.24
  13  -1  -1    0.31    0.22
  13  -1  -1    0.31    0.21
  13  -1   1    0.24    0.25
  13   1  -1   -0.09    0.28
  13   1  -1    0.22    0.23
  13  -1   1    0.02    0.26
  13  -1   1    0.16    0.23
  13  -1   1    0.33    0.26
  13   1  -1    0.03    0.24
 -13  -1  -1    0.54    0.32
 -13   2  -1    4.86    0.51
 -13  -2   1    4.40    0.64
  13  -2  -1    5.35    0.58
  13   2   1    4.60    0.61
  13  -2  -1    5.19    0.66
  13  -2  -1    4.66    0.48
  13   2   1    5.56    0.64
  13  -2   1    5.60    0.56
 -13   2   1    4.45    0.47
  13   2  -1    5.79    0.68
  13  -2   1    4.61    0.49
  13   2  -1    4.81    0.52
 -13  -2  -1    5.30    0.68
 -13   3  -1   15.81    0.85
  13  -3  -1   14.62    0.88
  13  -3  -1   13.53    0.88
  13   3   1   12.92    0.91
  13  -3  -1   14.27    0.77
 -13  -3   1   13.65    0.99
  13   3  -1   15.77    0.98
  13   3  -1   14.43    0.89
 -13  -3  -1   13.31    0.98
  13  -3   1   15.13    0.86
 -13   3   1   13.65    0.75
  13  -3   1   14.55    0.86
  13  -4  -1   22.15    1.01
 -13  -4   1   24.62    1.36
  13  -4  -1   24.46    1.18
  13   4   1   25.30    1.33
  13  -4  -1   23.32    1.13
 -13   4  -1   22.32    1.06
 -13  -4  -1   22.11    1.30
  13   4  -1   23.68    1.27
  13  -4   1   22.60    1.09
  13  -4   1   21.62    1.06
  13   5   1    5.73    0.83
 -13  -5   1    3.85    0.74
 -13   5  -1    4.13    0.58
  13  -5  -1    4.55    0.65
  13  -5  -1    5.20    0.61
  13   5  -1    5.37    0.81
  13  -5   1    5.20    0.68
  13  -5   1    5.07    0.63
 -13   5   1    4.29    0.55
 -13  -5  -1    4.63    0.76
  13  -5   1    4.40    0.57
  13   6   1   22.86    1.39
  13  -6  -1   24.45    1.26
 -13  -6   1   22.86    1.42
  13  -6  -1   23.18    1.14
 -13   6  -1   22.95    1.15
  13  -6   1   23.59    1.18
  13  -6   1   23.26    1.11
 -13  -6  -1   23.05    1.45
 -13   6   1   22.52    1.09
  13   6  -1   23.58    1.42
  13   7   1    3.10    0.73
 -13   7  -1    3.61    0.59
  13  -7  -1    2.95    0.62
 -13  -7   1    3.84    0.80
 -13   7  -1    2.36    0.51
  13  -7   1    2.74    0.55
 -13  -7  -1    2.49    0.66
 -13   7   1    2.82    0.51
  13   7  -1    3.29    0.71
  13  -8  -1    8.30    0.87
  13   8   1   11.14    1.31
 -13  -8   1    8.16    1.09
 -13   8  -1    8.83    0.82
 -13  -8  -1    7.08    1.04
  13  -8   1    9.27    0.84
  13   8  -1   10.17    1.27
 -13   8   1    9.24    0.80
  13   9   1    0.65    0.52
  13  -9  -1    0.31    0.41
 -13   9  -1    0.15    0.38
 -13  -9   1    0.81    0.51
 -13  -9  -1    0.79    0.55
 -13   9   1    0.95    0.42
  13   9  -1    1.40    0.56
  13  -9   1    0.44    0.36
 -13 -10   1    0.91    0.59
 -13  10  -1    1.12    0.49
  13 -10  -1    0.30    0.47
 -13  10   1    1.10    0.51
 -13 -10  -1    0.25    0.53
  13  10  -1   -0.08    0.70
  13 -10   1    1.41    0.48
 -13  11  -1   -0.06    0.46
  13  11   1   -0.08    0.60
 -13 -11   1    0.02    0.53
  13 -11  -1    0.64    0.50
 -13  11   1    0.20    0.49
  13  11  -1   -0.12    0.59
 -13 -11  -1    0.88    0.56
  13 -11   1    0.88    0.45
  14   0  -1   -0.43    0.24
  14   0   1   -0.09    0.26
  14   0  -1   -0.49    0.23
  14   0  -1   -0.10    0.24
  14   0   1   -0.09    0.25
  14   0   1    0.48    0.34
  14   0   1   -0.14    0.23
  14   1   1    5.51    0.67
  14  -1  -1    5.96    0.65
  14   1   1    5.15    0.55
  14  -1  -1    6.92    0.91
  14  -1  -1    4.20    0.61
  14  -1  -1    4.90    0.51
 -14  -1  -1    5.79    0.76
  14   1  -1    5.57    0.65
  14  -1   1    4.29    0.54
  14   1  -1    5.83    0.55
  14  -1   1    4.84    0.66
  14  -1   1    5.37    0.55
  14  -1   1    4.80    0.64
  14  -2  -1    3.99    0.59
  14  -2  -1    3.75    0.49
 -14  -2   1    4.25    0.66
  14  -2  -1    2.92    0.51
 -14   2  -1    2.49    0.45
  14   2   1    4.15    0.63
  14  -2  -1    3.40    0.45
  14   2  -1    2.96    0.52
 -14  -2  -1    3.35    0.60
  14  -2   1    3.17    0.53
  14  -2   1    2.78    0.50
  14  -2   1    4.02    0.54
  14   2  -1    3.25    0.50
  14   3   1   47.83    1.84
 -14  -3   1   47.94    1.93
  14  -3  -1   47.75    1.77
  14  -3  -1   44.76    1.54
 -14   3  -1   45.98    1.62
  14  -3  -1   44.61    1.71
 -14   3   1   46.96    1.78
  14  -3   1   45.67    1.68
  14   3  -1   48.48    1.83
 -14  -3  -1   46.27    1.89
  14  -3   1   45.91    1.67
  14  -3   1   47.02    1.64
  14  -4  -1  120.84    3.42
  14  -4  -1  129.07    3.72
 -14   4  -1  124.36    3.23
 -14  -4   1  123.69    3.64
  14   4   1  125.57    3.59
  14  -4  -1  123.77    3.39
 -14   4   1  119.82    3.12
  14  -4   1  117.31    3.22
  14   4  -1  115.99    3.47
  14  -4   1  120.74    3.23
  14  -4   1  123.83    3.30
 -14  -4  -1  124.37    3.66
  14   5   1    6.14    0.86
 -14   5  -1    6.70    0.66
  14  -5  -1    7.28    0.84
 -14  -5   1    7.92    1.03
  14  -5  -1    6.10    0.64
  14   5  -1    5.67    0.82
 -14  -5  -1    8.15    1.02
 -14   5   1    7.27    0.62
  14  -5   1    6.47    0.66
  14  -5   1    6.97    0.65
 -14   6  -1   11.67    0.84
  14  -6  -1   10.54    0.89
 -14  -6   1    9.66    1.01
 -14   6   1    9.44    0.74
  14  -6   1    9.72    0.76
  14   6  -1   10.14    1.00
 -14  -6  -1    8.70    0.95
  14  -6   1   10.93    0.84
  14   7   1    7.21    1.04
 -14   7  -1    8.95    0.78
 -14  -7   1    9.49    1.03
  14  -7  -1    9.22    0.85
  14   7  -1    7.00    0.98
 -14  -7  -1    6.98    1.03
 -14   7   1    8.14    0.71
  14  -7   1    6.71    0.74
  14  -8  -1   28.69    1.49
 -14  -8   1   24.86    1.66
  14   8   1   28.07    1.74
 -14   8  -1   28.59    1.41
 -14  -8  -1   27.36    1.74
  14   8  -1   30.54    1.80
  14  -8   1   24.67    1.33
 -14   8   1   28.70    1.35
  14  -9  -1    1.15    0.48
 -14  -9   1    0.36    0.54
  14   9   1    0.63    0.55
 -14   9  -1    0.97    0.47
 -14   9   1    0.43    0.40
 -14  -9  -1    1.08    0.64
  14   9  -1    1.64    0.62
  14  -9   1    0.98    0.42
  14  10   1    1.06    0.66
 -14 -10   1    1.18    0.67
 -14  10  -1    1.46    0.55
  14  10  -1    1.33    0.68
 -14  10   1    1.26    0.55
  14 -10   1    2.17    0.56
 -14 -10  -1    1.08    0.64
  15   0  -1   -0.28    0.29
  15   0   1    0.08    0.24
  15   0   1    0.02    0.28
  15   0  -1    0.11    0.24
  15   0  -1    0.10    0.26
  15   0   1   -0.10    0.24
  15  -1  -1   12.17    0.77
  15   1   1   13.90    0.91
  15  -1  -1   13.08    0.94
  15  -1  -1   13.50    0.81
 -15  -1  -1   13.53    0.97
  15   1  -1   14.02    0.87
  15  -1   1   12.56    0.89
  15  -1   1   13.04    0.83
  15   1  -1   13.85    0.98
  15   1  -1   11.96    0.80
  15  -1   1   12.05    0.81
 -15  -2   1    1.03    0.45
  15  -2  -1    0.44    0.33
  15  -2  -1    1.24    0.34
  15  -2  -1    1.23    0.43
  15   2   1    1.00    0.41
 -15  -2  -1    1.80    0.51
  15  -2   1    1.49    0.39
  15   2  -1    1.18    0.40
  15  -2   1    0.94    0.48
  15  -2   1    1.44    0.40
 -15  -3   1    6.00    0.86
 -15   3  -1    5.72    0.62
  15  -3  -1    6.87    0.82
  15   3   1    7.86    0.90
  15  -3  -1    6.05    0.65
 -15   3   1    5.17    0.56
 -15  -3  -1    4.98    0.79
  15  -3   1    6.53    0.66
  15   3  -1    5.49    0.73
  15  -3   1    5.70    0.64
  15  -3   1    6.26    0.63
 -15   4  -1   16.92    0.97
 -15  -4   1   15.91    1.17
  15  -4  -1   16.79    1.05
  15   4   1   17.91    1.20
  15  -4  -1   15.85    0.92
 -15   4   1   16.73    0.91
  15  -4   1   17.39    1.02
 -15  -4  -1   16.65    1.21
  15   4  -1   18.77    1.17
  15  -4   1   18.13    1.04
  15   5   1    8.08    0.99
 -15  -5   1    6.79    0.93
 -15   5  -1    6.21    0.65
  15  -5  -1    7.16    0.74
  15  -5  -1    6.29    0.66
  15   5  -1    7.27    0.94
 -15   5   1    7.52    0.66
  15  -5   1    7.01    0.69
 -15  -5  -1    7.58    1.03
 -15  -6   1    6.38    0.97
  15   6   1    3.91    0.75
 -15   6  -1    3.59    0.58
  15  -6  -1    4.44    0.70
 -15   6   1    3.79    0.58
 -15  -6  -1    4.77    0.87
  15  -6   1    4.23    0.65
  15   6  -1    4.60    0.78
 -15   7  -1    5.23    0.71
 -15  -7   1    3.44    0.80
  15   7   1    5.54    0.92
  15  -7  -1    3.60    0.68
 -15   7   1    4.61    0.66
  15  -7   1    4.86    0.70
 -15  -7  -1    4.47    0.85
  15   7  -1    5.11    0.95
  15  -8  -1    4.57    0.74
 -15  -8   1    5.32    0.98
  15   8   1    6.14    1.00
 -15   8  -1    5.45    0.73
 -15  -8  -1    5.81    1.00
  15  -8   1    4.57    0.73
  15   8  -1    7.24    1.08
 -15   8   1    4.17    0.64
 -15   9  -1    5.99    0.83
 -15  -9   1    4.97    1.02
  15  -9  -1    5.23    0.82
  15   9   1    6.52    1.11
  15  -9   1    6.24    0.82
  15   9  -1    6.10    1.05
 -15  -9  -1    7.20    1.33
 -15   9   1    6.60    0.97
  15  10   1    0.28    0.57
 -15  10  -1    0.33    0.49
  15 -10  -1    0.71    0.52
 -15 -10   1    1.62    0.74
 -15  10   1    1.99    0.60
  15  10  -1   -0.12    0.50
 -15 -10  -1    1.01    0.66
  15 -10   1    2.23    0.56
  16   0  -1    0.40    0.25
  16   0  -1   -0.28    0.25
  16   0   1   -0.07    0.28
  16   0  -1   -0.17    0.28
  16   0   1    0.64    0.34
  16   1   1    9.79    0.81
  16  -1  -1    9.93    0.73
  16  -1  -1   10.02    0.86
  16  -1  -1    9.94    0.73
  16  -1   1   11.82    0.82
  16   1  -1    9.44    0.85
  16  -1   1   10.15    0.84
  16   1  -1   10.58    0.80
 -16  -2   1   35.67    1.69
  16  -2  -1   36.02    1.39
  16   2   1   35.78    1.59
  16  -2  -1   37.45    1.62
  16  -2  -1   33.00    1.34
 -16  -2  -1   37.27    1.71
  16  -2   1   35.55    1.44
  16  -2   1   34.81    1.53
  16   2  -1   33.95    1.52
  16  -3  -1    0.57    0.30
  16   3   1    0.35    0.39
  16  -3  -1    0.92    0.40
 -16  -3   1    0.15    0.40
 -16   3  -1    0.59    0.33
  16  -3   1    0.18    0.28
  16   3  -1    0.38    0.39
 -16  -3  -1    0.15    0.38
 -16   4  -1    1.19    0.39
  16  -4  -1    2.53    0.56
  16  -4  -1    1.42    0.42
 -16  -4   1    1.92    0.60
  16   4   1    1.87    0.57
  16  -4   1    1.68    0.47
  16   4  -1    1.30    0.49
 -16   4   1    2.06    0.44
 -16  -4  -1    1.57    0.97
  16  -5  -1    1.54    0.47
 -16  -5   1    1.98    0.61
  16   5   1    1.71    0.68
 -16   5  -1    1.74    0.45
 -16   5   1    1.28    0.37
  16  -5   1    2.06    0.51
  16   5  -1    1.42    0.52
 -16  -5  -1    1.37    0.56
  16  -6  -1   -0.02    0.30
 -16  -6   1    1.38    0.55
 -16   6  -1    0.84    0.40
  16   6   1    0.58    0.44
  16  -6   1    0.53    0.35
  16   6  -1    1.14    0.54
 -16   6   1    0.91    0.36
 -16  -6  -1    0.67    0.46
 -16   7  -1   16.61    1.07
  16  -7  -1   13.56    1.11
  16   7   1   17.37    1.36
 -16  -7   1   15.70    1.29
  16  -7   1   15.24    1.07
 -16  -7  -1   15.93    1.35
  16   7  -1   21.01    1.46
 -16   7   1   16.39    1.01
 -16  -8   1    0.39    0.47
  16  -8  -1    0.12    0.42
 -16   8  -1    0.42    0.41
  16   8   1    0.67    0.56
  16  -8   1    0.23    0.39
 -16   8   1    0.41    0.35
  16   8  -1   -0.52    0.45
 -16  -8  -1   -0.48    0.43
  16   9   1   10.40    1.40
 -16   9  -1   13.06    1.09
 -16  -9   1   13.80    1.35
  16   9  -1   11.01    1.89
  16  -9   1   12.55    1.05
 -16   9   1   12.63    1.05
 -16  -9  -1   14.82    1.38
 -16  10  -1    0.96    0.51
 -16  10   1    0.57    0.51
  17   0   1    0.30    0.34
  17   0  -1    0.22    0.29
  17   0   1    0.09    0.28
  17   0  -1   -0.34    0.33
  17  -1  -1    4.53    0.73
  17   1   1    5.70    0.77
  17   1   1    4.46    0.72
  17  -1  -1    4.93    0.65
  17   1  -1    4.72    0.65
  17  -1   1    4.37    0.64
  17  -1   1    5.56    0.77
  17   1  -1    4.19    0.71
  17   2   1    1.32    0.46
  17  -2  -1    1.42    0.45
  17  -2  -1    0.55    0.32
  17  -2  -1    0.76    0.38
  17  -2   1    1.37    0.43
  17  -2   1    1.62    0.41
  17   2  -1    0.81    0.39
 -17  -2  -1    1.33    0.49
  17  -3  -1    0.45    0.36
 -17  -3   1   -0.20    0.35
  17  -3  -1    0.04    0.26
  17   3   1    0.31    0.37
  17  -3   1    0.82    0.38
  17   3  -1    0.36    0.36
 -17  -4   1    0.63    0.42
  17  -4  -1    0.46    0.39
  17   4   1    0.00    0.44
 -17   4  -1    0.79    0.37
  17  -4   1    0.02    0.30
  17   4  -1    0.35    0.39
 -17   4   1   -0.20    0.24
 -17  -4  -1    0.31    0.43
 -17  -5   1    5.03    0.89
  17  -5  -1    8.22    0.84
  17   5   1    7.48    1.00
 -17   5  -1    7.06    0.80
  17  -5   1    7.50    0.77
 -17   5   1    6.75    0.66
 -17  -5  -1    9.01    1.13
  17   5  -1    6.85    0.95
 -17  -6   1    2.99    0.75
  17  -6  -1    2.31    0.59
  17   6   1    2.16    0.67
 -17   6  -1    2.37    0.54
 -17   6   1    1.66    0.43
 -17  -6  -1    1.53    0.61
  17  -6   1    2.17    0.56
  17   6  -1    2.26    0.64
  17   7   1    1.13    0.52
  17  -7  -1   -0.46    0.36
 -17   7  -1    0.45    0.37
 -17  -7   1    0.29    0.50
 -17   7   1    0.51    0.35
  17   7  -1    0.97    0.53
 -17  -7  -1    0.10    0.48
  17  -7   1   -0.12    0.37
  17   8   1    1.20    0.63
 -17   8  -1    1.55    0.48
  17  -8  -1    1.03    0.59
  17  -8   1    2.09    0.55
 -17   8   1    1.70    0.49
  17   8  -1    3.13    0.79
  17   9   1    0.95    0.72
 -17  -9   1    2.33    0.68
 -17   9  -1    0.41    0.44
  17  -9  -1    0.61    0.53
 -17   9   1    0.68    0.46
  17   9  -1    0.53    0.62
  17  -9   1    1.10    0.54
 -17  -9  -1    0.89    0.66
  18   0  -1    0.03    0.29
  18   0   1    0.50    0.35
  18   0  -1    0.28    0.37
  18   0   1    0.45    0.33
  18  -1  -1    0.19    0.33
  18  -1  -1    0.03    0.27
  18   1   1    0.16    0.32
  18   1   1   -0.21    0.29
  18   1  -1    0.02    0.38
  18  -1   1    0.08    0.31
  18   1  -1    0.02    0.32
  18  -1   1    0.84    0.39
  18  -2  -1    0.92    0.37
  18   2   1    0.96    0.45
  18  -2  -1    0.96    0.45
  18  -2   1    1.26    0.41
  18   2  -1    1.24    0.51
  18   2  -1    1.31    0.45
  18  -2   1    0.72    0.40
  18  -3  -1   -0.01    0.32
  18  -3  -1    0.18    0.29
  18   3   1   -0.13    0.38
 -18  -3   1   -0.01    0.37
 -18  -3  -1    0.43    0.46
  18  -3   1    0.32    0.30
  18   3  -1    0.49    0.42
  18  -3   1   -0.06    0.29
  18  -4  -1    3.62    0.70
  18   4   1    3.02    0.73
 -18  -4   1    2.12    0.64
 -18   4  -1    4.35    0.66
 -18  -4  -1    3.64    0.76
  18   4  -1    3.90    0.86
  18  -4   1    3.64    0.66
  18  -5  -1    0.44    0.39
 -18  -5   1    0.56    0.46
 -18   5  -1    0.64    0.38
  18   5   1    3.21    0.73
  18   5  -1    0.65    0.44
 -18   5   1    0.15    0.29
  18  -5   1    0.05    0.33
 -18  -5  -1    0.65    0.47
 -18  -6   1    1.04    0.58
  18   6   1    1.22    0.58
  18  -6  -1    1.23    0.48
 -18   6  -1    2.26    0.53
 -18  -6  -1    1.62    0.72
 -18   6   1    2.18    0.49
  18  -6   1    1.56    0.50
  18   6  -1    2.81    0.73
  18   7   1    2.78    0.79
 -18   7  -1    2.60    0.74
 -18  -7   1    1.72    0.65
 -18  -7  -1    5.61    1.04
  18  -7   1    2.80    0.64
  18   7  -1    3.67    0.90
 -18   7   1    3.83    0.63
 -18  -8   1    0.36    0.52
 -18   8  -1    0.18    0.45
  18  -8  -1   -0.43    0.43
  18   8   1    1.10    0.65
  18   8  -1    2.28    1.19
 -18   8   1    0.96    0.58
 -18  -8  -1    2.07    0.70
  18  -8   1   -0.11    0.43
  19   0  -1   -0.43    0.31
  19   0   1    0.19    0.47
  19   0   1    0.04    0.32
  19   0  -1    0.62    0.34
  19   1   1    2.16    0.51
  19  -1  -1    1.51    0.45
  19   1   1    2.06    0.58
  19  -1   1    1.73    0.48
  19   1  -1    0.95    0.44
  19   1  -1    1.14    0.54
  19  -1   1    1.28    0.48
  19   2   1    0.77    0.45
  19  -2  -1    1.12    0.44
  19  -2  -1    0.85    0.36
  19   2   1    1.12    0.50
  19   2  -1    1.41    0.53
  19   2  -1    1.46    0.52
  19  -2   1    2.02    0.53
  19  -2   1    0.85    0.40
  19  -3  -1   27.98    1.30
  19   3   1   25.01    1.50
  19  -3  -1   25.91    1.47
 -19  -3  -1   27.15    1.60
  19  -3   1   25.95    1.31
  19  -3   1   26.87    1.44
  19  -4  -1    2.20    0.45
 -19  -4   1    3.23    0.73
  19   4   1    2.60    0.65
  19  -4  -1    1.93    0.56
  19   4  -1    1.73    0.57
 -19  -4  -1    0.54    0.52
  19  -4   1    1.71    0.51
 -19   5  -1    7.97    0.79
 -19  -5   1    9.69    1.25
  19   5   1    7.82    1.07
  19   5  -1    9.67    1.19
  19  -5   1    8.20    0.86
 -19  -5  -1   10.01    1.08
  19  -6  -1    5.61    0.88
  19   6   1    4.86    0.89
 -19   6  -1    3.63    0.98
 -19  -6   1    7.03    1.13
 -19  -6  -1    5.12    0.95
  19  -6   1    4.88    0.75
  19   6  -1    7.89    1.05
 -19   6   1    4.90    0.67
  19   7   1   10.23    1.31
 -19  -7   1   10.29    1.44
  19  -7  -1    7.37    1.01
 -19   7  -1    7.99    0.94
  19   7  -1    7.76    1.13
 -19   7   1    8.43    0.93
 -19  -7  -1    5.50    1.03
  19  -7   1    8.31    0.99
  19   8   1    3.85    0.92
 -19  -8   1    2.89    1.01
  19  -8  -1    1.77    0.67
 -19   8  -1    3.61    0.71
 -19   8   1    1.33    0.62
  19   8  -1    3.43    0.88
 -19  -8  -1    1.70    0.78
  20   0  -1    0.18    0.42
  20   0   1    0.68    0.39
  20   0  -1    0.21    0.35
  20   0   1   -0.35    0.32
  20   1   1   -0.48    0.37
  20   1   1    1.59    0.71
  20  -1  -1   -0.46    0.34
  20  -1   1   -0.05    0.33
  20   1  -1   -0.03    0.38
  20   1  -1    0.29    0.37
  20  -1   1    0.00    0.32
  20   2   1    1.88    0.51
  20   2   1    0.91    0.47
  20  -2  -1    1.97    0.60
  20  -2  -1    1.52    0.43
  20   2  -1    0.43    0.54
  20   2  -1    1.20    0.59
  20  -2   1    1.03    0.43
  20   3   1    7.80    1.05
  20  -3  -1    7.73    1.00
  20  -3  -1    6.05    0.76
  20   3  -1    5.68    0.95
  20  -3   1    7.84    1.14
  20   3  -1    8.26    1.03
  20  -3   1    7.30    0.77
  20   4   1    2.38    0.66
  20  -4  -1    2.65    0.68
  20  -4  -1    1.95    0.50
 -20  -4  -1    2.42    0.68
  20   4  -1    2.87    0.68
  20  -4   1    2.17    0.54
  20  -4   1    1.55    0.60
 -20  -5   1   11.23    1.17
  20  -5  -1    9.99    1.03
  20  -5  -1   11.66    0.90
  20   5   1   11.84    1.17
  20  -5   1   10.57    1.29
 -20  -5  -1   12.31    1.28
  20   5  -1   11.60    1.16
  20   6   1   -0.06    0.48
 -20  -6   1    0.18    0.52
  20  -6  -1    0.81    0.46
 -20   6  -1    0.71    0.41
  20   6  -1    0.30    0.47
 -20  -6  -1    1.38    0.58
  20  -7  -1   -0.21    0.44
  20   7   1    0.80    0.61
 -20  -7   1   -0.37    0.50
 -20   7  -1    0.79    0.49
 -20  -7  -1    0.46    0.56
 -20   7   1   -0.03    0.55
  20  -7   1    0.08    0.47
  20   7  -1    0.80    0.60
  21   0   1    0.43    0.43
  21   0  -1    0.65    0.47
  21   0  -1   -0.28    0.32
  21   0   1   -0.08    0.35
  21   1   1    3.29    0.69
  21  -1  -1    4.67    0.84
  21   1   1    4.99    0.86
  21  -1  -1    4.02    0.67
  21  -1   1    4.52    0.79
  21   1  -1    3.96    0.86
  21  -2  -1    6.62    0.82
  21  -2  -1    6.42    0.92
  21   2   1    5.37    0.89
  21   2   1    5.85    0.92
  21  -2   1    4.09    0.68
  21   2  -1    8.00    1.11
  21   2  -1    6.27    0.89
  21  -2   1    5.63    0.90
  21  -3  -1    0.50    0.46
  21  -3  -1    1.27    0.42
  21   3   1    0.49    0.46
  21   3   1    1.03    0.51
  21  -3   1    0.37    0.40
  21   3  -1    0.18    0.40
  21  -3   1    0.22    0.40
  21   3  -1    0.22    0.47
  21   4   1    1.57    0.55
  21  -4  -1    1.73    0.53
  21  -4  -1    0.62    0.39
 -21  -4  -1    1.98    0.66
  21   4  -1    2.08    0.66
  21   4  -1    0.49    0.55
  21  -4   1    1.75    0.55
 -21  -5   1    2.55    0.73
  21  -5  -1    1.47    0.60
  21   5   1    1.15    0.60
  21  -5  -1    2.56    0.57
 -21  -5  -1    1.73    0.70
  21  -5   1    1.94    0.60
  21   5  -1    2.12    0.69
  21  -5   1    2.41    0.54
  21  -6  -1    1.14    0.53
 -21  -6   1    1.12    0.60
  21   6   1    0.47    0.64
  21  -6  -1    1.79    0.52
  21  -6   1    0.38    0.46
  21   6  -1    1.85    0.89
 -21  -6  -1    0.33    0.54
  22   0  -1    1.03    0.45
  22   0  -1    0.04    0.39
  22   0   1    1.03    0.44
  22   0   1    0.24    0.38
  22   1   1    6.34    1.05
  22  -1  -1    6.03    0.94
  22  -1  -1    5.42    0.90
  22   1   1    5.70    0.87
  22  -1   1    5.19    0.89
  22   1  -1    6.74    0.95
  22   1  -1    5.72    0.99
  22  -1   1    4.77    0.80
  22   2   1    4.12    0.84
  22  -2  -1    2.74    0.70
  22  -2  -1    3.26    0.65
  22   2   1    4.11    0.85
  22  -2   1    4.13    0.78
  22   2  -1    3.83    0.73
  22   2  -1    4.48    0.91
  22  -2   1    3.46    0.64
  22   3   1   13.47    1.28
  22   3   1   19.09    1.41
  22  -3  -1   16.27    1.08
  22  -3  -1   14.05    1.26
  22   3  -1   16.84    1.32
  22  -3   1   15.68    1.12
  22   3  -1   15.36    1.37
  22  -3   1   15.41    1.23
  22  -4  -1    5.76    0.97
  22   4   1    5.91    0.99
  22  -4  -1    6.69    0.83
  22  -4   1    8.68    0.88
  22   4  -1    6.01    1.03
  22  -4   1    6.53    0.97
  22   4  -1    6.93    1.02
  22  -5  -1    0.92    0.56
  22  -5   1    2.15    0.56
 -22  -5  -1    3.72    0.88
  22   5  -1    1.81    0.66
  22  -5   1    1.72    0.60
  23   0  -1    2.03    0.50
  23   0  -1    1.01    0.50
  23   0   1   -0.01    0.43
  23   0   1    0.91    0.50
  23   1   1    2.36    0.66
  23   1   1    1.45    0.60
  23  -1  -1    1.10    0.50
  23  -1  -1    2.41    0.70
  23   1  -1    1.81    0.55
  23   1  -1    1.47    0.66
  23  -1   1    2.39    0.67
  23  -1   1    2.61    0.62
  23   2   1    5.91    1.21
  23  -2  -1    7.66    0.83
  23   2   1    7.03    1.06
  23  -2  -1    4.97    0.91
  23   2  -1    5.66    1.77
  23  -2   1    6.54    0.89
  23   2  -1    6.14    0.93
  23  -2   1    5.42    0.91
  23   3   1    1.29    0.66
  23  -3  -1    1.24    0.67
  23  -3  -1    1.89    0.48
  23   3   1    2.21    0.68
  23   3  -1    1.04    0.57
  23  -3   1    1.28    0.58
  23   3  -1    1.21    0.71
  23  -3   1    0.94    0.47
  23  -4  -1    0.68    0.45
  23   4   1   -0.14    0.49
  23   4   1   -0.37    0.89
  23  -4  -1   -0.30    0.49
  23   4  -1    0.82    0.54
  23   4  -1    1.42    0.60
  23  -4   1    1.19    0.47
  23  -4   1    0.34    0.48
  24   0   1    1.11    0.62
  24   0   1    0.18    0.49
  24   0  -1    0.10    0.56
  24   0  -1    0.42    0.47
  24   1   1   19.09    1.39
  24   1   1   15.01    1.42
  24  -1  -1   14.41    1.16
  24  -1  -1   14.64    2.38
  24   1  -1   16.77    1.33
  24   1  -1   16.07    1.43
  24  -1   1   17.05    1.28
  24  -1   1   12.25    1.27
   0  -1  -2    0.17    0.06
   0   1   2    0.14    0.09
   0  -1  -2    0.19    0.10
   0   1  -2    0.24    0.09
   0   1  -2    0.13    0.05
   0  -1   2    0.17    0.07
   0   1   2    0.25    0.07
   0  -1   2    0.14    0.05
   0   2   2    0.08    0.11
   0  -2  -2    0.07    0.10
   0   2  -2    0.24    0.13
   0   2  -2    0.07    0.11
   0  -2   2    0.07    0.10
   0   2   2    0.06    0.15
   0  -2  -2    0.07    0.15
   0  -2   2   -0.01    0.12
   0  -3   2    0.03    0.11
   0   3  -2   -0.05    0.13
   0  -3  -2    0.07    0.16
   0   3   2    0.07    0.12
   0   3   2   -0.19    0.22
   0  -3   2   -0.11    0.10
   0   3  -2    0.00    0.10
   0  -3  -2   -0.03    0.10
   0  -4  -2   18.50    0.86
   0   4   2   18.07    0.79
   0  -4  -2   18.97    0.79
   0  -4   2   19.04    0.76
   0   4  -2   14.41    0.79
   0   4  -2   17.77    0.82
   0   4   2   19.60    0.86
   0  -4   2   17.49    0.79
   0  -5  -2   -0.25    0.17
   0  -5   2    0.27    0.25
   0  -5   2   -0.19    0.20
   0   5  -2    0.44    0.27
   0   5   2    0.09    0.21
   0  -5  -2    0.15    0.26
   0   5   2   -0.01    0.25
   0   5  -2    0.04    0.15
   0  -6   2    0.66    0.44
   0  -6  -2    0.27    0.29
   0  -6  -2    0.24    0.26
   0   6  -2    0.21    0.15
   0   6  -2    0.67    0.30
   0  -6   2    0.66    0.29
   0   6   2    0.68    0.31
   0  -7   2   -0.22    0.24
   0   7   2    0.15    0.29
   0   7  -2    0.27    0.31
   0  -7   2   -0.52    0.49
   0  -7  -2    0.09    0.30
   0   7   2   -0.14    0.28
   0  -7  -2    0.47    0.27
   0   7  -2    0.06    0.16
   0   8   2    0.56    0.42
   0   8  -2    1.43    0.45
   0  -8  -2    1.49    0.55
   0  -8   2    2.38    0.54
   0  -9  -2    0.45    0.44
   0   9  -2    0.82    0.43
   0  -9   2   -0.12    0.34
   0   9   2    0.14    0.35
   0  10  -2    1.46    0.54
   0  10   2    0.13    0.67
   0 -10   2    1.21    0.51
   0 -10  -2    1.41    0.58
   0 -11  -2    0.41    0.43
   0  11  -2   -0.31    0.39
   0  11   2   -0.23    0.38
   0 -11   2   -0.06    0.37
   0  12   2   12.20    1.19
   0  12  -2    8.28    1.17
   0 -12  -2    9.93    1.29
   0 -12   2    8.79    1.11
   0  13  -2   -0.45    0.54
   0  13   2   -0.46    0.55
   0 -13  -2    1.44    0.62
   0 -13   2    1.10    0.52
   1   0  -2   35.92    0.71
   1   0   2   29.61    0.74
  -1   0   2   36.48    0.71
   1   1   2   20.31    0.60
  -1   1  -2   20.64    0.57
   1  -1  -2   19.95    0.48
   1  -1  -2   19.42    0.58
  -1  -1   2   17.58    0.57
   1   1   2   19.45    0.55
  -1  -1   2   19.50    0.55
   1  -1   2   19.87    0.56
  -1   1   2   18.92    0.47
   1   1  -2   20.57    0.56
  -1   1   2   18.89    0.57
  -1  -1  -2   18.89    0.59
  -1  -1  -2   19.48    0.55
  -1   2  -2    6.31    0.35
   1  -2  -2    6.61    0.32
  -1  -2   2    6.62    0.37
   1   2   2    6.72    0.41
   1  -2  -2    6.45    0.38
  -1  -2   2    6.76    0.34
   1   2   2    6.93    0.35
  -1   2  -2    6.43    0.28
  -1  -2  -2    7.51    0.42
   1  -2   2    6.36    0.29
   1  -2   2    7.47    0.37
  -1   2   2    6.82    0.32
  -1   2   2    6.64    0.38
   1   2  -2    6.36    0.37
  -1  -2  -2    6.69    0.35
  -1   3  -2    4.11    0.33
   1  -3  -2    3.93    0.30
  -1  -3   2    3.77    0.32
   1   3   2    3.56    0.35
  -1  -3   2    3.46    0.30
   1   3   2    3.45    0.31
   1  -3  -2    3.58    0.35
  -1   3  -2    3.62    0.27
  -1  -3  -2    4.41    0.38
   1  -3   2    3.39    0.27
   1  -3   2    3.68    0.32
  -1   3   2    4.10    0.31
  -1  -3  -2    3.46    0.34
   1   3  -2    4.13    0.35
   1   4   2   35.13    1.21
   1  -4  -2   35.80    1.24
  -1   4  -2   37.37    1.13
  -1   4  -2   37.08    1.22
   1  -4  -2   35.01    1.15
  -1  -4   2   36.99    1.24
  -1  -4   2   36.37    1.18
   1   4   2   36.02    1.27
   1   4  -2   38.43    1.28
   1  -4   2   36.49    1.13
  -1   4   2   36.92    1.19
  -1  -4  -2   37.09    1.29
  -1   4   2   37.50    1.24
  -1  -4  -2   35.12    1.19
   1  -4   2   35.55    1.21
   1  -5  -2   21.67    1.00
   1   5   2   20.59    0.95
   1  -5  -2   21.04    0.92
  -1  -5   2   19.04    0.89
   1   5   2   21.74    1.01
  -1   5  -2   21.98    0.96
  -1  -5   2   20.72    0.95
  -1   5  -2   21.28    0.88
  -1   5   2   21.12    0.93
   1  -5   2   20.82    0.88
  -1  -5  -2   21.61    1.01
   1   5  -2   21.78    0.99
  -1   5   2   19.83    0.94
  -1  -5  -2   20.94    0.94
   1  -5   2   19.91    0.94
   1  -6  -2   16.23    0.86
  -1  -6   2   17.57    0.89
  -1   6  -2   15.63    0.88
   1   6   2   18.01    0.94
  -1   6  -2   16.27    0.82
   1   6   2   17.52    0.96
   1  -6  -2   16.07    0.92
  -1  -6   2   16.05    0.95
   1   6  -2   14.36    0.83
  -1  -6  -2   13.53    1.03
   1  -6   2   16.65    0.84
  -1  -6  -2   16.13    0.89
  -1   6   2   18.03    0.94
   1   6  -2   15.84    0.90
  -1   6   2   16.21    0.88
   1  -7  -2    1.10    0.39
   1   7   2    2.05    0.52
  -1   7  -2    2.03    0.45
  -1  -7   2    2.55    0.52
  -1   7  -2    1.73    0.42
   1   7   2    1.97    0.47
   1  -7  -2    2.46    0.48
  -1   7   2    1.71    0.47
  -1   7   2    1.48    0.41
   1   7  -2    1.53    0.43
  -1  -7  -2    2.01    0.51
   1  -7   2    2.45    0.52
   1  -7   2    1.99    0.43
   1   7  -2    2.07    0.48
  -1  -7  -2    1.67    0.44
   1   8   2  100.04    3.05
  -1  -8   2  101.57    2.96
  -1   8  -2   99.71    2.88
   1  -8  -2  102.47    3.06
  -1   8  -2  101.70    3.04
   1   8  -2   92.67    2.90
  -1   8   2  102.49    3.00
  -1  -8  -2   97.90    3.05
   1  -8   2  102.01    2.90
   1   8  -2   99.68    3.06
   1   9   2    7.38    0.94
   1  -9  -2    5.29    0.79
  -1   9  -2    5.64    0.79
  -1  -9   2    8.51    0.96
   1  -9   2    7.49    0.77
  -1   9   2    5.99    0.82
  -1  -9  -2    6.77    0.91
   1   9  -2    6.38    0.87
   1  10   2    2.56    0.64
  -1  10  -2    1.12    0.58
   1 -10  -2    0.99    0.51
  -1 -10   2    1.69    0.55
  -1 -10  -2    1.64    0.61
   1 -10   2    1.62    0.53
  -1  10   2    2.94    1.03
   1  10  -2    1.17    0.50
   1 -11  -2   10.96    1.08
  -1  11  -2   11.12    1.12
  -1 -11   2   11.36    1.07
   1  11   2    9.45    1.03
   1  11  -2   10.41    1.08
   1 -11   2   10.27    1.00
  -1  11   2   11.47    1.08
  -1 -11  -2   11.51    1.12
  -1  12  -2    1.52    0.64
   1 -12  -2    3.03    0.76
   1  12   2    2.20    0.67
  -1 -12   2    3.30    0.72
  -1 -12  -2    3.28    0.75
  -1  12   2    2.20    0.67
   1  12  -2    2.24    0.75
   1 -12   2    3.05    0.65
  -1  13  -2    0.98    0.67
   1  13   2    1.48    0.70
   1 -13  -2    2.92    0.73
  -1 -13  -2    0.67    0.54
   1 -13   2    1.17    0.51
   1  13  -2    1.06    0.62
  -1  13   2    0.03    0.54
   2   0  -2   17.59    0.52
   2   0   2   17.70    0.51
   2   0  -2   17.79    0.41
  -2   0  -2   17.84    0.51
  -2   0  -2   16.88    0.47
  -2   0   2   17.76    0.52
   2   0   2   16.96    0.47
  -2   0   2   16.78    0.40
   2  -1  -2  102.90    2.04
   2   1   2  100.31    2.23
  -2   1  -2  103.71    2.19
  -2   1  -2  102.00    2.02
  -2  -1   2  100.86    2.20
   2   1   2  102.32    2.20
   2  -1  -2  100.02    2.21
  -2  -1  -2   95.55    2.21
  -2   1   2  103.71    2.04
  -2  -1  -2  102.21    2.19
   2  -1   2   99.13    2.18
   2   1  -2  100.81    2.20
   2   1  -2  103.25    2.18
  -2   1   2   99.70    2.20
   2  -1   2   99.91    2.02
  -2  -2   2   10.64    0.47
   2   2   2   11.04    0.48
   2  -2  -2   11.51    0.49
   2  -2  -2   10.33    0.39
  -2  -2   2   10.93    0.47
  -2   2  -2   11.22    0.35
  -2   2  -2   11.07    0.46
   2   2   2   10.20    0.50
   2  -2   2   11.15    0.36
   2  -2   2   11.04    0.46
  -2  -2  -2   10.27    0.51
   2   2  -2   11.28    0.48
   2   2  -2   10.75    0.47
  -2   2   2   10.72    0.47
  -2  -2  -2   10.89    0.47
  -2   2   2   11.28    0.40
   2  -3  -2   74.84    1.95
   2   3   2   78.79    2.03
   2  -3  -2   79.24    1.87
  -2  -3   2   78.27    1.99
  -2  -3   2   79.93    1.95
   2   3   2   78.54    1.98
  -2   3  -2   75.52    1.79
  -2   3  -2   81.25    1.96
  -2  -3  -2   77.64    1.95
   2   3  -2   77.27    1.99
   2  -3   2   81.21    1.82
  -2  -3  -2   78.74    2.04
   2   3  -2   74.18    2.11
  -2   3   2   79.12    1.87
   2  -3   2   77.27    1.94
   2  -4  -2   16.21    0.80
  -2  -4   2   16.69    0.78
  -2  -4   2   15.93    0.79
   2  -4  -2   16.54    0.72
  -2   4  -2   16.75    0.68
   2   4   2   17.01    0.86
  -2   4  -2   17.33    0.78
   2   4   2   17.08    0.81
  -2  -4  -2   16.77    0.78
   2  -4   2   17.05    0.70
   2   4  -2   16.09    0.79
   2   4  -2   16.64    0.78
  -2  -4  -2   17.48    0.86
   2  -4   2   16.91    0.78
  -2   4   2   16.80    0.77
  -2   4   2   15.88    0.72
  -2   5  -2    0.09    0.24
   2  -5  -2    0.79    0.32
   2  -5  -2    0.80    0.27
   2   5   2    0.49    0.33
  -2  -5   2    0.13    0.24
   2   5   2    0.52    0.28
  -2  -5   2    0.79    0.30
  -2   5  -2    0.79    0.26
  -2  -5  -2    0.19    0.29
  -2   5   2    0.74    0.27
   2   5  -2    0.07    0.23
   2  -5   2    0.40    0.26
   2   5  -2    0.97    0.31
  -2  -5  -2    0.81    0.29
  -2   5   2    0.73    0.27
   2  -5   2    0.43    0.24
  -2   6  -2    0.14    0.21
   2   6   2   -0.13    0.27
   2   6   2    0.14    0.24
  -2  -6   2    0.13    0.25
  -2  -6   2    0.27    0.26
   2  -6  -2    0.38    0.26
  -2   6  -2    0.39    0.26
   2  -6  -2    0.01    0.28
   2  -6   2   -0.44    0.34
   2   6  -2    0.27    0.28
   2   6  -2    0.47    0.30
  -2  -6  -2    0.06    0.26
  -2   6   2   -0.05    0.20
  -2  -6  -2   -0.19    0.43
   2  -6   2    0.40    0.24
  -2   6   2    0.41    0.29
   2   7   2    0.56    0.37
   2   7   2    0.69    0.40
  -2   7  -2    1.02    0.38
  -2   7  -2    0.83    0.33
  -2  -7   2    1.10    0.39
   2  -7  -2    0.65    0.33
   2  -7  -2    0.53    0.36
  -2   7   2    1.06    0.38
   2   7  -2    0.53    0.35
   2  -7   2    1.28    0.39
  -2  -7  -2    0.69    0.44
   2  -7   2    0.49    0.34
  -2   7   2    0.79    0.36
  -2  -7  -2    0.65    0.37
   2   7  -2    0.48    0.41
  -2  -8   2    2.55    0.56
  -2   8  -2    2.08    0.59
   2  -8  -2    2.30    0.56
   2   8   2    1.89    0.50
  -2   8  -2    2.67    0.57
   2  -8   2    2.88    0.56
   2   8  -2    2.14    0.55
  -2  -8  -2    2.44    0.61
  -2   8   2    3.00    0.59
   2   8  -2    3.40    0.65
  -2  -9   2    9.52    0.92
  -2   9  -2   10.23    1.04
  -2   9  -2   10.42    0.94
   2  -9  -2    9.04    0.93
   2   9   2   10.66    0.97
  -2  -9  -2   10.35    0.99
   2  -9   2    8.94    0.84
  -2   9   2   10.47    0.93
   2   9  -2   11.20    0.98
   2  10   2   16.60    1.25
   2 -10  -2   13.23    1.14
  -2 -10   2   15.24    1.17
  -2  10  -2   13.40    1.14
   2 -10   2   17.22    1.13
  -2  10   2   15.55    1.20
  -2 -10  -2   13.32    1.16
   2  10  -2   16.28    1.24
  -2  11  -2    1.77    0.59
  -2 -11   2    1.59    0.62
   2 -11  -2    1.29    0.52
   2  11   2    1.63    0.58
  -2 -11  -2    0.92    0.54
   2  11  -2    1.12    0.61
   2 -11   2    1.03    0.42
  -2  11   2   -0.27    0.43
   2  12   2    0.79    0.53
  -2 -12   2    0.48    0.46
  -2  12  -2   -0.55    0.45
   2 -12  -2    0.11    0.45
  -2 -12  -2    1.40    0.63
   2 -12   2    1.26    0.51
  -2  12   2    0.42    0.52
   2  12  -2   -0.95    0.42
   2 -13  -2    0.51    0.54
  -2 -13   2    0.12    0.46
   2  13   2    0.03    0.49
  -2  13  -2    0.72    0.60
   2 -13   2   -0.11    0.49
   2  13  -2   -0.23    0.55
  -2  13   2    3.16    0.80
  -2 -13  -2    1.11    0.57
   3   0  -2  228.91    4.67
  -3   0  -2  232.52    4.60
  -3   0   2  225.64    4.50
   3   0  -2  222.97    4.51
   3   0   2  222.66    4.63
  -3   0  -2  232.03    4.64
   3   0   2  225.95    4.60
  -3  -1   2  453.69    9.05
   3   1   2  452.46    9.05
   3   1   2  448.22    9.02
   3   1  -2  436.58    8.97
  -3  -1  -2  440.46    9.01
   3  -1   2  450.09    8.85
  -3   1   2  450.85    9.02
   3   1  -2  462.69    9.06
  -3  -1  -2  472.58    9.06
  -3   2  -2    0.44    0.09
   3   2   2    0.54    0.16
  -3   2  -2    0.15    0.12
   3   2   2    0.45    0.18
  -3  -2   2    0.09    0.12
   3  -2  -2    0.36    0.14
  -3  -2   2    0.32    0.14
   3  -2  -2    0.19    0.09
  -3   2   2    0.39    0.10
   3   2  -2    0.29    0.13
  -3  -2  -2    0.09    0.16
  -3  -2  -2    0.43    0.14
   3   2  -2    0.18    0.14
   3  -2   2    0.46    0.13
  -3   2   2    0.35    0.13
   3   3   2  136.68    3.17
   3  -3  -2  138.25    3.01
  -3  -3   2  136.55    3.16
   3   3   2  136.26    3.22
  -3  -3   2  137.24    3.15
  -3   3  -2  133.93    2.91
  -3   3  -2  138.93    3.11
   3  -3  -2  129.60    3.11
   3   3  -2  134.61    3.15
  -3   3   2  138.57    3.12
   3  -3   2  137.03    3.10
   3  -3   2  131.27    2.93
  -3   3   2  138.19    2.99
   3   3  -2  137.26    3.18
  -3  -3  -2  140.31    3.23
  -3  -3  -2  141.21    3.16
   3  -4  -2    0.80    0.29
  -3   4  -2    0.99    0.23
  -3   4  -2    0.65    0.25
   3  -4  -2    0.36    0.21
   3   4   2    0.80    0.34
  -3  -4   2    0.46    0.26
  -3  -4   2    0.34    0.26
   3   4   2    0.59    0.27
   3   4  -2    0.63    0.27
  -3  -4  -2    0.85    0.28
   3   4  -2    0.68    0.30
   3  -4   2    0.92    0.26
  -3   4   2    0.86    0.23
  -3   4   2    1.10    0.29
   3  -4   2    0.52    0.23
  -3  -4  -2    0.35    0.30
   3  -5  -2   13.38    0.70
   3   5   2   14.02    0.81
   3  -5  -2   13.70    0.79
   3   5   2   13.61    0.84
  -3   5  -2   14.00    0.77
  -3  -5   2   13.63    0.78
  -3  -5   2   14.00    0.80
  -3   5  -2   14.57    0.67
  -3  -5  -2   12.74    0.80
   3  -5   2   13.90    0.69
  -3  -5  -2   14.58    0.80
   3   5  -2   14.04    0.82
   3   5  -2   14.19    0.80
  -3   5   2   14.76    0.73
   3  -5   2   14.29    0.78
  -3   5   2   14.86    0.76
  -3   6  -2   36.34    1.25
   3  -6  -2   33.73    1.37
   3   6   2   35.75    1.73
   3  -6  -2   34.43    1.31
  -3  -6   2   35.34    1.40
   3   6   2   37.19    1.47
  -3   6  -2   37.49    1.40
  -3  -6   2   34.84    1.42
   3   6  -2   36.29    1.47
  -3   6   2   36.07    1.36
  -3   6   2   36.65    1.34
   3   6  -2   36.76    1.42
  -3  -6  -2   36.18    1.41
   3  -6   2   34.94    1.26
  -3  -6  -2   35.10    1.46
  -3   7  -2    0.16    0.28
   3   7   2    0.34    0.39
   3  -7  -2    0.29    0.30
   3  -7  -2   -0.41    0.28
  -3  -7   2   -0.12    0.27
   3   7   2    0.70    0.35
  -3   7  -2   -0.25    0.24
  -3   7   2    0.20    0.29
   3  -7   2    0.14    0.27
  -3  -7  -2    0.04    0.34
   3   7  -2    0.70    0.37
   3   7  -2    0.23    0.34
   3  -7   2   -0.01    0.25
  -3   7   2    0.07    0.30
   3   8   2    7.60    0.92
  -3   8  -2    6.67    0.84
  -3  -8   2    6.32    0.82
  -3   8  -2    5.06    0.71
   3  -8  -2    5.16    0.75
  -3   8   2    5.88    0.88
   3  -8   2    6.88    0.76
   3   8  -2    7.18    0.89
  -3  -8  -2    4.49    0.72
  -3   8   2    6.10    0.74
   3   9   2    1.24    0.49
  -3   9  -2    0.31    0.35
   3  -9  -2    0.63    0.46
  -3   9  -2    1.81    0.52
  -3  -9   2    0.32    0.44
   3  -9   2    1.27    0.45
   3   9  -2    1.90    0.54
  -3  -9  -2    1.04    0.50
  -3   9   2    1.37    0.46
  -3  10  -2   16.46    1.22
   3 -10  -2   12.90    1.11
  -3 -10   2   13.33    1.10
   3  10   2   13.48    1.16
   3 -10   2   14.08    1.03
   3  10  -2   13.57    1.17
  -3  10   2   12.59    1.08
  -3 -10  -2   16.76    2.48
   3 -11  -2    2.28    0.75
   3  11   2    1.99    0.64
  -3 -11   2    2.11    0.64
  -3  11  -2    2.24    0.73
  -3 -11  -2    1.75    0.68
   3  11  -2    2.86    0.71
  -3  11   2    2.58    0.65
   3 -11   2    2.83    0.63
   3  12   2    0.86    0.54
  -3  12  -2    0.56    0.51
  -3 -12   2    0.52    0.49
   3 -12  -2    1.11    0.50
  -3  12   2    0.91    0.55
   3  12  -2    0.31    0.53
   3 -12   2   -0.11    0.41
  -3 -12  -2    0.61    0.49
   3 -13  -2    3.69    0.78
   3  13   2    2.05    0.78
  -3 -13   2    3.50    0.79
  -3  13  -2    1.57    0.76
  -3  13   2    2.68    0.84
   3 -13   2    2.79    0.67
   3  13  -2    2.34    0.86
   4   0   2    2.20    0.21
  -4   0  -2    2.16    0.22
   4   0  -2    2.29    0.23
  -4   0  -2    2.19    0.20
   4   0   2    1.99    0.20
   4   0  -2    2.14    0.16
   4   0  -2    2.28    0.23
   4  -1  -2    0.79    0.10
   4   1   2    0.65    0.16
  -4   1  -2    0.77    0.16
   4  -1  -2    0.91    0.18
  -4  -1   2    0.92    0.19
   4   1   2    0.80    0.18
  -4  -1  -2    0.73    0.18
  -4   1   2    0.77    0.16
  -4   1   2    0.74    0.12
   4  -1   2    0.56    0.11
   4   1  -2    0.62    0.16
   4  -1   2    0.93    0.13
   4   1  -2    0.93    0.16
   4  -1   2    0.87    0.17
   4  -2  -2    0.04    0.08
  -4   2  -2    0.36    0.14
   4   2   2    0.13    0.14
   4   2   2    0.29    0.17
   4  -2  -2    0.15    0.13
  -4   2  -2    0.29    0.09
  -4  -2   2    0.22    0.16
  -4  -2   2    0.14    0.12
   4   2  -2    0.08    0.13
   4  -2   2    0.15    0.11
  -4   2   2    0.11    0.11
  -4   2   2    0.18    0.09
  -4  -2  -2    0.02    0.13
  -4  -2  -2    0.23    0.13
   4   2  -2    0.18    0.14
   4   3   2    2.34    0.37
  -4  -3   2    3.23    0.34
   4   3   2    2.80    0.37
  -4   3  -2    3.33    0.34
   4  -3  -2    2.33    0.33
  -4  -3   2    3.54    0.43
   4  -3  -2    3.18    0.28
  -4   3  -2    2.91    0.24
   4   3  -2    2.97    0.38
  -4   3   2    3.15    0.33
  -4  -3  -2    3.86    0.46
   4  -3   2    3.21    0.33
  -4   3   2    3.48    0.29
   4   3  -2    3.63    0.37
  -4  -3  -2    3.47    0.35
   4  -3   2    3.24    0.27
  -4  -4   2   92.92    2.47
  -4  -4   2   91.55    2.47
  -4   4  -2   94.19    2.40
   4  -4  -2   92.33    2.30
   4   4   2   96.51    2.52
   4   4   2   91.18    2.53
  -4   4  -2   90.75    2.19
   4  -4  -2   92.00    2.42
  -4   4   2   93.22    2.37
  -4   4   2   95.54    2.29
  -4  -4  -2   94.75    2.55
   4   4  -2   92.51    2.48
   4  -4   2   96.94    2.41
   4  -4   2   95.53    2.25
  -4  -4  -2   97.61    2.48
   4   4  -2   95.33    2.51
  -4   5  -2    1.96    0.36
   4  -5  -2    3.08    0.41
  -4  -5   2    3.14    0.51
   4   5   2    2.35    0.44
   4  -5  -2    2.75    0.45
  -4  -5   2    2.92    0.46
  -4   5  -2    2.61    0.33
   4   5   2    2.70    0.51
  -4  -5  -2    2.39    0.47
   4   5  -2    3.26    0.51
   4   5  -2    1.90    0.41
  -4   5   2    2.93    0.43
  -4   5   2    2.68    0.38
  -4  -5  -2    2.21    0.41
   4  -5   2    2.17    0.39
   4  -5   2    2.35    0.35
  -4  -6   2   15.35    0.91
   4   6   2   14.89    0.95
   4   6   2   15.84    0.95
  -4   6  -2   15.38    0.75
  -4   6  -2   16.78    0.89
   4  -6  -2   16.35    0.86
  -4  -6   2   16.82    0.96
   4  -6  -2   14.77    0.88
  -4   6   2   16.91    0.85
  -4  -6  -2   14.87    0.96
  -4  -6  -2   15.98    0.92
   4   6  -2   15.38    0.96
   4   6  -2   15.77    0.95
   4  -6   2   16.41    0.81
  -4   6   2   16.58    0.87
   4   7   2   -0.16    0.26
   4  -7  -2    0.38    0.28
  -4   7  -2    0.23    0.31
  -4  -7   2    0.45    0.34
  -4   7  -2   -0.13    0.24
   4  -7  -2    0.18    0.33
  -4   7   2    0.48    0.29
  -4   7   2    0.37    0.31
   4  -7   2    0.47    0.33
   4   7  -2   -0.02    0.33
  -4  -7  -2   -0.52    0.27
   4   7  -2    0.15    0.31
   4  -7   2    0.61    0.30
   4   8   2    0.58    0.40
  -4   8  -2    0.10    0.32
  -4   8  -2    0.50    0.37
  -4  -8   2    0.26    0.35
   4  -8  -2    0.49    0.41
  -4   8   2    0.20    0.34
   4   8  -2    0.67    0.43
  -4   8   2    0.97    0.40
  -4  -8  -2    0.55    0.44
   4  -8   2    0.52    0.34
  -4   9  -2    4.73    0.69
   4   9   2    5.84    0.89
  -4   9  -2    5.32    0.81
   4  -9  -2    4.20    0.71
  -4  -9   2    3.66    0.71
  -4   9   2    3.71    0.64
   4  -9   2    5.75    0.75
   4   9  -2    4.45    0.80
  -4  -9  -2    5.16    0.86
   4 -10  -2    4.59    0.78
   4  10   2    6.33    0.96
  -4 -10   2    4.97    0.82
  -4  10  -2    6.72    0.94
   4 -10   2    6.37    0.81
  -4  10   2    4.01    0.70
  -4 -10  -2    6.21    1.02
   4  10  -2    6.47    1.00
   4  11   2    0.63    0.52
  -4 -11   2    1.74    0.60
  -4  11  -2    0.79    0.52
   4 -11  -2    1.96    0.76
  -4  11   2    0.75    0.48
  -4 -11  -2    1.38    0.58
   4  11  -2    1.28    0.59
   4 -11   2    1.42    0.50
  -4  12  -2    7.42    1.08
  -4 -12   2    5.20    0.95
   4 -12  -2    7.08    0.99
   4  12   2    5.22    1.03
  -4  12   2    7.33    1.04
  -4 -12  -2    7.26    1.12
   4  12  -2    5.65    1.09
   4 -12   2    7.56    1.53
  -4 -13   2    4.03    0.86
  -4  13  -2    1.36    0.67
   4 -13  -2    3.59    0.78
   4  13   2    1.69    0.75
  -4 -13  -2    3.77    0.80
   4  13  -2    2.86    0.88
  -4  13   2    0.61    0.93
   5   0   2   16.78    0.59
   5   0  -2   16.34    0.64
  -5   0  -2   15.69    0.59
   5   0   2   15.44    0.58
   5   0  -2   16.25    0.63
  -5   0  -2   16.53    0.58
   5   0  -2   14.40    0.48
   5   0  -2   16.25    0.51
   5   1   2  274.90    5.93
   5  -1  -2  270.42    5.56
  -5  -1   2  275.49    5.83
  -5   1  -2  278.61    5.74
   5   1   2  273.04    5.86
   5   1   2  271.37    5.78
   5  -1  -2  279.92    5.80
  -5  -1  -2  281.45    5.82
   5  -1   2  286.44    5.66
   5  -1   2  280.18    5.66
   5   1  -2  283.12    5.86
   5   1  -2  276.84    5.72
   5  -1   2  274.46    5.73
  -5   1   2  280.41    5.57
  -5   1   2  286.63    5.82
  -5   2  -2  338.56    6.71
   5   2   2  339.77    7.03
  -5  -2   2  330.25    6.89
   5  -2  -2  329.15    6.90
   5  -2  -2  320.72    6.68
   5   2   2  333.71    6.96
  -5   2  -2  327.88    6.85
  -5  -2   2  344.22    7.01
  -5   2   2  336.73    6.91
   5   2  -2  336.77    7.01
  -5  -2  -2  336.79    7.02
   5   2  -2  330.99    6.92
   5  -2   2  328.34    6.71
   5  -2   2  329.56    6.85
  -5   2   2  335.61    6.69
  -5  -2  -2  334.86    6.93
   5  -3  -2  153.62    3.36
  -5   3  -2  160.33    3.52
   5   3   2  156.92    3.64
   5  -3  -2  153.94    3.54
  -5  -3   2  151.20    3.61
   5   3   2  154.54    3.68
  -5   3  -2  155.93    3.31
  -5  -3   2  152.32    3.57
  -5  -3  -2  155.60    3.67
  -5   3   2  153.30    3.35
   5   3  -2  157.80    3.62
   5  -3   2  154.93    3.34
  -5   3   2  157.60    3.51
   5  -3   2  157.12    3.51
  -5  -3  -2  153.06    3.57
   5   3  -2  151.97    3.63
  -5   4  -2   11.92    0.53
   5   4   2   12.14    0.78
  -5  -4   2   11.82    0.71
  -5  -4   2   11.14    0.72
   5  -4  -2   11.92    0.69
  -5   4  -2   11.17    0.64
   5  -4  -2   11.78    0.59
   5   4   2   12.25    0.74
  -5   4   2   11.52    0.58
   5   4  -2   10.92    0.71
   5  -4   2   12.06    0.58
  -5  -4  -2   11.74    0.70
  -5  -4  -2   11.94    0.74
   5   4  -2   10.97    0.71
   5  -4   2   11.29    0.64
  -5   4   2   12.23    0.63
   5   5   2   41.76    1.52
   5  -5  -2   38.81    1.39
  -5  -5   2   42.27    1.51
   5  -5  -2   39.46    1.30
  -5   5  -2   39.94    1.20
   5   5   2   36.59    1.48
  -5  -5   2   38.72    1.46
  -5   5  -2   42.74    1.41
   5  -5   2   39.45    1.25
   5   5  -2   36.66    1.49
   5   5  -2   39.43    1.48
  -5   5   2   34.87    1.29
   5  -5   2   39.23    1.39
  -5  -5  -2   38.89    1.66
  -5  -5  -2   39.58    1.45
  -5   5   2   41.26    1.30
   5  -6  -2    3.46    0.49
   5   6   2    4.47    0.66
  -5  -6   2    2.90    0.53
  -5  -6   2    2.79    0.50
   5   6   2    1.94    0.46
   5  -6  -2    3.78    0.57
  -5   6  -2    2.56    0.44
  -5   6  -2    2.67    0.37
   5  -6   2    3.04    0.44
   5  -6   2    4.02    0.56
   5   6  -2    2.45    0.51
  -5   6   2    1.74    0.35
  -5  -6  -2    3.18    0.55
   5   6  -2    3.01    0.52
  -5   6   2    3.68    0.47
  -5  -6  -2    3.70    0.53
  -5  -7   2    6.32    0.81
   5  -7  -2    5.59    0.67
  -5   7  -2    6.10    0.71
  -5   7  -2    5.00    0.52
   5   7   2    5.79    0.74
   5  -7  -2    5.79    0.71
   5  -7   2    5.85    0.59
   5   7  -2    4.67    0.69
  -5   7   2    4.80    0.60
  -5  -7  -2    4.43    0.72
   5  -7   2    7.62    1.25
  -5   8  -2   -0.02    0.27
  -5   8  -2    0.16    0.36
   5   8   2   -0.15    0.33
  -5  -8   2   -0.08    0.35
   5  -8  -2   -0.21    0.35
  -5  -8  -2   -0.57    0.34
  -5   8   2   -0.23    0.21
  -5   8   2   -0.15    0.29
   5  -8   2    0.26    0.34
   5   8  -2    0.41    0.37
   5   9   2   21.42    1.40
  -5  -9   2   18.00    1.25
  -5   9  -2   17.70    1.04
   5  -9  -2   16.17    1.14
  -5   9  -2   18.54    1.18
  -5   9   2   17.27    1.12
   5   9  -2   19.77    2.00
  -5  -9  -2   17.81    1.28
   5  -9   2   18.23    1.08
  -5 -10   2    0.48    0.89
  -5  10  -2    2.07    0.56
   5  10   2    2.29    0.64
   5 -10  -2    0.86    0.50
  -5  10   2    0.65    0.46
   5  10  -2    1.69    0.59
  -5 -10  -2    1.26    0.59
   5 -10   2    0.83    0.39
   5  11   2    0.67    0.55
  -5  11  -2    0.95    0.56
  -5 -11   2    1.35    0.56
  -5  11   2    1.41    0.57
   5 -11   2    1.57    0.48
   5  11  -2    0.53    0.50
  -5 -11  -2    0.32    0.46
   5 -12  -2    6.09    0.93
   5  12   2    4.99    1.20
  -5 -12   2    6.15    0.98
  -5  12  -2    4.25    0.87
   5  12  -2    5.95    1.78
  -5  12   2    5.06    0.89
   5 -12   2    5.87    1.02
  -5 -12  -2    5.85    0.99
   6   0  -2  109.48    2.37
  -6   0  -2  109.42    2.51
  -6   0  -2  106.29    2.49
   6   0   2  110.60    2.51
   6   0   2  109.58    2.50
   6   0  -2  107.22    2.57
   6   0  -2  106.21    2.55
   6   0  -2  107.21    2.38
  -6  -1   2   30.94    1.04
   6   1   2   29.97    0.99
   6  -1  -2   31.23    1.00
   6   1   2   32.96    1.05
   6  -1  -2   30.70    0.82
   6   1   2   31.60    0.99
  -6   1  -2   30.03    0.95
   6  -1   2   31.42    0.91
   6   1  -2   30.07    1.03
   6  -1   2   30.16    0.94
  -6   1   2   32.28    0.84
  -6  -1  -2   29.00    0.99
  -6   1   2   31.26    1.00
   6  -1   2   29.68    0.90
   6   1  -2   30.52    0.94
  -6  -2   2    6.83    0.44
   6  -2  -2    6.41    0.34
   6   2   2    6.75    0.54
   6  -2  -2    6.57    0.45
  -6   2  -2    7.11    0.44
   6   2   2    7.08    0.50
  -6  -2   2    6.34    0.50
   6   2  -2    6.34    0.50
  -6  -2  -2    6.92    0.47
   6  -2   2    6.44    0.37
   6   2  -2    7.11    0.47
  -6  -2  -2    5.84    0.48
  -6   2   2    7.21    0.45
  -6   2   2    6.41    0.34
   6  -2   2    6.88    0.43
   6  -2   2    7.29    0.38
  -6  -3   2   32.25    1.22
  -6   3  -2   36.24    1.15
   6   3   2   33.31    1.21
   6  -3  -2   33.07    1.15
  -6   3  -2   34.62    0.99
  -6  -3   2   34.85    1.19
   6   3   2   33.02    1.26
   6  -3  -2   34.65    1.01
  -6  -3  -2   34.47    1.19
   6   3  -2   34.22    1.27
  -6   3   2   35.66    1.02
  -6   3   2   34.91    1.14
   6   3  -2   37.11    1.25
   6  -3   2   35.26    1.02
  -6  -3  -2   33.77    1.26
   6  -3   2   32.91    1.11
  -6  -4   2   29.45    1.16
  -6  -4   2   30.23    1.22
   6  -4  -2   30.35    1.02
   6  -4  -2   29.85    1.13
  -6   4  -2   31.86    1.12
   6   4   2   29.88    1.25
   6   4   2   30.95    1.22
   6   4  -2   32.38    1.23
   6   4  -2   30.28    1.24
  -6   4   2   26.35    1.03
  -6   4   2   30.62    1.00
  -6  -4  -2   29.54    1.17
   6  -4   2   31.91    1.12
   6  -4   2   29.82    0.99
  -6  -4  -2   30.70    1.26
   6   5   2    0.36    0.26
  -6   5  -2    0.34    0.17
   6  -5  -2    0.12    0.23
   6  -5  -2   -0.08    0.17
  -6   5  -2    0.35    0.23
  -6  -5   2   -0.13    0.23
   6   5   2    0.25    0.27
   6  -5   2    0.56    0.23
   6  -5   2    0.50    0.24
   6   5  -2   -0.02    0.25
  -6   5   2    0.37    0.21
   6   5  -2    0.25    0.28
  -6   5   2    0.03    0.11
  -6  -5  -2    0.38    0.33
  -6  -5  -2    0.89    0.31
  -6  -6   2   10.52    0.83
   6  -6  -2   11.27    0.78
   6  -6  -2   11.98    0.74
  -6  -6   2   11.77    0.86
  -6   6  -2   10.54    0.61
   6   6   2   11.57    0.91
   6   6   2   11.31    0.87
  -6   6  -2   12.31    0.78
   6  -6   2   11.98    0.79
  -6  -6  -2   12.11    1.01
   6  -6   2   11.56    0.70
  -6   6   2   11.10    0.70
   6   6  -2   11.25    0.84
   6   6  -2   11.27    0.87
  -6  -6  -2   11.71    0.90
  -6   7  -2    0.64    0.28
   6  -7  -2    0.35    0.32
  -6   7  -2    0.12    0.31
   6  -7  -2    0.60    0.38
  -6  -7   2    0.33    0.37
   6   7   2    0.64    0.37
  -6   7   2   -0.09    0.16
   6  -7   2   -0.12    0.25
  -6  -7  -2    0.52    0.43
  -6   7   2    0.26    0.32
   6   7  -2    0.41    0.38
  -6   8  -2   32.63    1.32
  -6   8  -2   33.89    1.53
   6   8   2   35.40    1.68
   6  -8  -2   34.57    1.57
  -6  -8   2   34.88    1.65
  -6  -8  -2   33.60    1.69
   6  -8   2   33.81    1.64
   6   8  -2   35.81    1.72
  -6   8   2   35.71    1.49
   6  -9  -2    6.98    0.88
  -6  -9   2    6.88    0.91
  -6   9  -2    5.70    0.80
  -6   9  -2    6.16    0.75
   6   9   2    5.77    1.06
  -6  -9  -2    6.74    1.00
   6  -9   2    7.13    0.73
  -6   9   2    5.78    0.78
   6   9  -2    7.86    1.06
   6 -10  -2    0.53    0.46
  -6 -10   2    0.87    0.50
   6  10   2    1.21    0.54
  -6  10  -2    1.31    0.50
  -6  10   2    0.05    0.37
   6  10  -2    0.78    0.47
  -6 -10  -2    0.20    0.48
   6 -10   2    1.17    0.43
  -6 -11   2    2.34    0.68
  -6  11  -2    2.20    0.68
   6  11   2    2.78    0.77
   6 -11  -2    2.33    0.94
  -6 -11  -2    1.42    0.58
   6 -11   2    2.47    0.55
  -6  11   2    1.35    0.56
   6  11  -2    2.23    0.71
  -6  12  -2    1.74    0.65
   6 -12  -2    4.15    0.81
   6  12   2    2.92    1.03
  -6 -12   2    3.07    0.80
  -6  12   2    2.25    0.68
  -6 -12  -2    1.67    0.63
   6  12  -2    2.63    0.85
   6 -12   2    1.17    0.49
   7   0  -2   -0.01    0.11
  -7   0  -2    0.09    0.15
   7   0   2    0.10    0.17
   7   0  -2    0.12    0.18
   7   0  -2    0.15    0.18
  -7   0  -2    0.52    0.21
   7   0  -2    0.22    0.14
   7   0   2    0.03    0.15
   7   1   2   22.28    0.89
  -7  -1   2   20.78    0.88
   7  -1  -2   22.57    0.86
   7   1   2   22.73    0.85
   7  -1  -2   22.34    0.87
   7  -1  -2   22.85    0.70
   7   1   2   22.19    0.86
  -7   1  -2   22.39    0.82
  -7  -1  -2   21.99    0.88
  -7   1   2   22.26    0.71
   7  -1   2   22.82    0.79
   7  -1   2   22.31    0.81
   7   1  -2   22.50    0.91
   7   1  -2   21.22    0.79
   7  -2  -2   77.50    1.83
  -7  -2   2   79.16    2.01
   7   2   2   78.51    2.10
  -7  -2   2   81.60    2.18
  -7   2  -2   76.88    1.98
   7  -2  -2   79.37    2.06
   7   2   2   78.48    2.16
   7  -2   2   78.94    1.91
   7  -2   2   79.39    1.91
  -7  -2  -2   76.78    2.05
  -7  -2  -2   77.71    2.14
  -7   2   2   78.48    2.04
   7   2  -2   77.32    2.15
   7  -2   2   76.19    1.98
  -7   2   2   81.36    1.85
   7   2  -2   75.38    2.04
   7  -3  -2    0.13    0.16
   7   3   2    0.36    0.30
  -7  -3   2   -0.07    0.18
  -7   3  -2    0.10    0.20
   7   3   2    0.19    0.22
  -7   3  -2   -0.02    0.13
  -7  -3   2   -0.14    0.22
   7  -3  -2   -0.10    0.18
   7  -3   2    0.14    0.16
  -7   3   2    0.16    0.18
  -7  -3  -2    0.03    0.25
   7  -3   2    0.27    0.19
  -7  -3  -2    0.21    0.23
   7   3  -2   -0.14    0.17
  -7   3   2    0.13    0.14
   7   3  -2   -0.15    0.23
   7  -4  -2  152.25    3.61
   7   4   2  152.91    4.74
  -7   4  -2  152.33    3.55
  -7  -4   2  150.50    3.96
  -7   4  -2  148.68    3.34
  -7  -4   2  146.42    3.64
   7   4   2  147.67    3.79
   7  -4  -2  144.82    3.39
   7   4  -2  153.70    3.79
   7   4  -2  153.79    3.73
  -7  -4  -2  149.17    3.66
  -7   4   2  145.00    3.37
   7  -4   2  147.00    3.53
   7  -4   2  146.92    3.39
  -7  -5   2    6.84    0.61
   7   5   2    7.50    0.69
  -7   5  -2    7.42    0.48
   7  -5  -2    8.03    0.54
  -7   5  -2    7.34    0.58
   7   5   2    7.55    0.66
  -7  -5   2    8.70    0.71
   7  -5  -2    7.29    0.61
  -7  -5  -2    7.08    0.63
   7  -5   2    7.14    0.57
   7  -5   2    6.74    0.51
  -7   5   2    8.09    0.53
   7   5  -2    7.35    0.67
  -7  -5  -2    7.16    0.67
   7   5  -2    7.07    0.68
  -7   6  -2    2.23    0.34
   7   6   2    1.46    0.44
   7  -6  -2    3.05    0.46
  -7   6  -2    2.77    0.46
  -7  -6   2    2.08    0.50
   7  -6   2    2.48    0.42
  -7  -6  -2    1.73    0.51
   7   6  -2    1.24    0.51
  -7   6   2    2.25    0.40
   7  -6   2    2.57    0.47
   7   6  -2    2.53    0.54
   7   7   2    2.59    0.58
   7  -7  -2    4.12    0.63
   7  -7  -2    3.81    0.54
  -7   7  -2    3.90    0.59
  -7   7  -2    4.32    0.51
  -7  -7   2    3.49    0.67
  -7   7   2    3.73    0.57
  -7   7   2    2.98    0.51
   7  -7   2    2.98    0.50
   7   7  -2    3.75    0.67
  -7  -7  -2    3.64    0.67
  -7  -8   2   -0.52    0.29
  -7   8  -2    0.20    0.33
   7   8   2   -0.13    0.34
  -7   8  -2   -0.01    0.25
   7  -8  -2   -0.29    0.29
   7   8  -2    0.14    0.35
   7  -8   2   -0.42    0.29
  -7  -8  -2    0.09    0.37
  -7   8   2   -0.11    0.29
   7  -9  -2    0.95    0.47
  -7  -9   2    1.17    0.52
   7   9   2    0.39    0.44
  -7   9  -2    0.05    0.37
  -7   9  -2    1.39    0.47
  -7   9   2    0.99    0.41
  -7  -9  -2    1.35    0.71
   7  -9   2    1.14    0.43
   7   9  -2    0.66    0.47
  -7 -10   2    4.89    0.87
   7 -10  -2    4.49    0.74
   7  10   2    6.22    0.98
  -7  10  -2    5.13    0.81
  -7 -10  -2    4.21    0.86
  -7  10   2    4.33    0.72
   7 -10   2    5.78    0.77
   7  10  -2    5.76    0.93
  -7 -11   2    3.99    0.87
   7 -11  -2    4.21    0.91
  -7  11  -2    4.52    0.81
   7  11   2    3.69    0.83
   7  11  -2    4.36    0.92
   7 -11   2    5.14    0.76
  -7  11   2    4.34    0.82
  -7 -11  -2    4.64    0.91
   7 -12  -2    1.78    0.57
  -7 -12   2    0.41    0.54
   7  12   2    0.66    0.62
  -7  12  -2    0.15    0.51
  -7 -12  -2    1.52    0.64
  -7  12   2    0.32    0.47
   7  12  -2    1.33    0.63
   7 -12   2    1.58    0.50
  -8   0  -2   -0.02    0.18
   8   0  -2   -0.02    0.15
   8   0  -2   -0.27    0.17
   8   0  -2   -0.08    0.14
   8   0   2    0.17    0.18
   8   0  -2   -0.04    0.19
   8   0   2   -0.17    0.18
  -8   0  -2    0.07    0.19
  -8   1  -2   12.20    0.62
  -8  -1   2   12.02    0.69
   8   1   2   11.72    0.65
   8  -1  -2   12.39    0.67
   8   1   2   11.33    0.68
   8  -1  -2   12.14    0.64
   8   1   2   11.56    0.62
   8  -1  -2   11.97    0.51
   8   1  -2   11.47    0.60
  -8  -1  -2   12.68    0.69
   8  -1   2   12.02    0.60
   8   1  -2   12.79    0.71
  -8   1   2   12.28    0.53
   8  -1   2   12.14    0.60
   8  -1   2   11.63    0.59
   8  -2  -2    4.72    0.39
   8   2   2    4.97    0.56
  -8  -2   2    4.21    0.53
  -8   2  -2    4.15    0.39
  -8  -2   2    3.54    0.38
   8   2   2    4.29    0.50
   8  -2  -2    4.82    0.44
   8   2  -2    3.46    0.42
  -8   2   2    4.49    0.33
   8  -2   2    3.95    0.38
   8  -2   2    3.64    0.34
  -8  -2  -2    3.50    0.47
   8  -2   2    4.19    0.37
  -8   2   2    3.66    0.43
   8   2  -2    4.74    0.55
  -8   3  -2    3.43    0.40
  -8  -3   2    4.46    0.56
   8  -3  -2    3.70    0.33
   8   3   2    4.51    0.58
   8   3   2    4.28    0.54
  -8  -3   2    4.05    0.43
   8  -3  -2    4.69    0.46
  -8  -3  -2    3.80    0.53
  -8   3   2    3.28    0.31
  -8   3   2    3.65    0.44
   8   3  -2    5.43    0.64
   8   3  -2    3.85    0.52
   8  -3   2    4.09    0.40
   8  -3   2    4.10    0.36
  -8  -3  -2    3.66    0.48
  -8   4  -2    2.14    0.37
   8  -4  -2    2.47    0.40
   8  -4  -2    2.70    0.34
  -8  -4   2    2.38    0.44
   8   4   2    2.69    0.55
   8   4   2    2.61    0.47
  -8   4  -2    2.13    0.30
  -8  -4   2    1.89    0.44
  -8  -4  -2    2.02    0.45
   8  -4   2    2.55    0.35
   8   4  -2    3.09    0.82
  -8   4   2    2.05    0.32
   8   4  -2    1.98    0.54
   8  -4   2    2.81    0.43
   8  -5  -2    3.85    0.42
   8  -5  -2    4.42    0.55
  -8  -5   2    5.15    0.66
  -8   5  -2    3.69    0.66
   8   5   2    3.24    0.54
  -8  -5   2    3.96    0.56
  -8   5  -2    3.95    0.38
   8   5   2    3.69    0.61
   8  -5   2    5.84    0.63
   8   5  -2    5.12    0.65
  -8  -5  -2    3.63    0.54
  -8  -5  -2    5.40    0.70
   8   5  -2    5.22    0.73
  -8   5   2    4.28    0.42
   8  -5   2    3.82    0.42
  -8   6  -2   29.49    1.26
  -8  -6   2   28.51    1.40
   8  -6  -2   29.96    1.20
  -8   6  -2   29.23    1.08
   8  -6  -2   31.78    1.33
   8   6   2   29.99    1.43
   8  -6   2   29.85    1.29
   8   6  -2   28.66    1.39
  -8  -6  -2   28.54    1.43
  -8   6   2   23.46    1.13
  -8   6   2   28.90    1.16
   8  -6   2   29.77    1.16
  -8   7  -2   18.52    1.05
  -8  -7   2   19.58    1.20
  -8   7  -2   18.85    0.90
   8  -7  -2   17.52    1.08
   8  -7  -2   17.71    0.99
   8   7   2   17.37    1.15
   8  -7   2   17.83    0.95
   8   7  -2   20.19    1.24
  -8   7   2   18.12    1.00
  -8  -7  -2   16.44    1.17
  -8   7   2   19.46    1.00
   8   8   2    6.66    0.94
  -8  -8   2    5.29    0.82
   8  -8  -2    6.55    0.83
  -8   8  -2    5.47    0.57
  -8   8  -2    4.73    0.69
  -8  -8  -2    6.58    0.95
   8  -8   2    6.12    0.72
  -8   8   2    5.75    0.69
   8   8  -2    6.03    0.88
  -8  -9   2   -0.33    0.42
   8  -9  -2    0.59    0.42
   8   9   2    0.18    0.39
  -8   9  -2   -0.16    0.31
  -8   9  -2    0.70    0.38
   8  -9   2    0.27    0.33
  -8   9   2    0.20    0.38
  -8  -9  -2    0.48    0.45
   8   9  -2    0.25    0.42
   8 -10  -2    1.53    0.54
   8  10   2    1.09    0.55
  -8 -10   2    2.32    0.70
  -8  10  -2    1.31    0.51
  -8  10   2    1.61    0.50
   8 -10   2    2.71    0.56
  -8 -10  -2    1.18    0.56
   8  10  -2    1.51    0.57
   8  11   2    1.90    0.68
   8 -11  -2    3.14    0.70
  -8  11  -2    2.78    0.73
  -8 -11   2    0.82    0.56
   8  11  -2    1.88    0.70
  -8  11   2    1.57    0.55
   8 -11   2    2.14    0.51
  -8 -11  -2    2.43    0.68
   8 -12  -2    4.10    0.79
  -8  12  -2    2.41    0.78
  -8 -12   2    4.23    0.90
   8  12   2    3.95    0.98
   8  12  -2    3.56    0.93
  -8  12   2    4.07    0.83
   8 -12   2    4.29    0.71
  -8 -12  -2    4.41    0.91
   9   0  -2   19.46    0.90
   9   0  -2   19.86    0.74
   9   0   2   21.45    0.85
   9   0  -2   19.61    0.76
   9   0  -2   20.84    0.91
   9   0   2   18.91    0.83
   9   0   2   21.01    0.88
  -9   0  -2   19.64    0.86
   9  -1  -2   32.43    1.20
   9   1   2   34.09    1.18
   9   1   2   33.26    1.25
  -9   1  -2   33.05    1.13
   9   1   2   33.19    1.17
  -9  -1   2   33.73    1.26
   9  -1  -2   33.96    1.02
   9  -1  -2   34.48    1.21
   9   1  -2   33.51    1.12
   9  -1   2   33.93    1.13
  -9  -1  -2   32.50    1.21
   9  -1   2   34.09    1.13
   9  -1   2   34.28    1.14
   9   1  -2   32.44    1.08
   9   1  -2   33.94    1.26
   9  -2  -2  223.15    5.03
   9   2   2  219.37    5.13
  -9   2  -2  221.73    4.92
   9   2   2  224.17    5.07
  -9  -2   2  226.72    4.95
   9   2   2  221.34    5.01
  -9  -2   2  227.88    5.16
   9  -2  -2  220.08    4.75
   9  -2   2  224.75    4.88
   9   2  -2  220.07    4.99
  -9  -2  -2  228.06    5.15
  -9   2   2  223.47    4.75
   9   2  -2  220.29    5.16
   9  -2   2  223.80    4.93
   9  -2   2  228.61    4.88
   9  -3  -2   11.05    0.54
   9   3   2    9.85    0.75
  -9  -3   2    9.94    0.72
  -9   3  -2   10.67    0.62
  -9  -3   2    9.50    0.64
   9  -3  -2   10.77    0.67
   9  -3   2    9.63    0.60
  -9  -3  -2    8.39    0.64
   9   3  -2   10.80    0.94
   9  -3   2    9.73    0.56
  -9   3   2   10.51    0.53
   9  -3   2    9.50    0.54
   9   3  -2    8.57    0.64
  -9  -3  -2   10.59    0.73
  -9   3   2   10.16    0.63
   9   4   2   69.73    2.21
   9  -4  -2   71.03    1.88
   9  -4  -2   69.08    2.07
  -9  -4   2   67.38    2.20
  -9   4  -2   68.91    1.86
  -9   4  -2   71.51    2.02
   9   4   2   68.51    2.26
  -9  -4  -2   72.54    2.16
  -9  -4  -2   68.80    2.24
   9  -4   2   72.68    1.93
  -9   4   2   69.78    1.86
   9   4  -2   67.53    2.15
   9  -4   2   69.69    2.01
   9  -5  -2   11.36    0.66
  -9   5  -2   10.61    0.60
   9   5   2   10.73    0.85
  -9   5  -2    9.18    0.68
  -9  -5   2    9.24    0.81
  -9  -5   2   10.32    0.78
   9  -5  -2    9.04    0.73
  -9  -5  -2   12.43    0.90
   9   5  -2   10.31    0.83
  -9   5   2   11.57    0.65
   9  -5   2   11.64    0.68
   9  -6  -2    1.14    0.41
  -9   6  -2    0.79    0.35
   9  -6  -2    1.39    0.35
   9   6   2    1.53    0.49
  -9  -6   2    0.74    0.44
   9   6  -2    0.68    0.40
  -9   6   2    1.38    0.39
   9  -6   2    2.22    0.48
  -9  -6  -2    1.41    0.49
   9  -6   2    0.66    0.32
  -9   7  -2   39.54    1.59
   9   7   2   40.16    1.84
  -9   7  -2   39.65    1.40
   9  -7  -2   38.95    1.53
   9  -7  -2   39.38    1.64
  -9  -7   2   39.90    1.78
   9   7  -2   40.32    1.81
  -9   7   2   39.45    1.55
   9  -7   2   40.94    1.50
  -9  -7  -2   38.56    1.82
  -9   7   2   39.41    1.49
  -9   8  -2    0.70    0.41
   9  -8  -2    0.36    0.37
   9   8   2    0.80    0.82
  -9  -8   2    0.96    0.48
  -9   8   2    0.50    0.32
   9  -8   2    0.35    0.32
   9   8  -2    0.38    0.46
  -9  -8  -2    0.55    0.45
  -9  -9   2    2.28    0.62
  -9   9  -2    1.91    0.53
   9  -9  -2    1.41    0.50
   9   9   2    1.88    0.59
  -9   9  -2    1.04    0.43
   9   9  -2    1.84    0.60
   9  -9   2    1.89    0.46
  -9  -9  -2    1.42    0.57
  -9   9   2    1.91    0.48
   9  10   2    6.30    0.99
  -9  10  -2    5.70    0.84
  -9 -10   2    7.63    1.09
   9 -10  -2    7.05    0.95
   9 -10   2    7.25    0.76
  -9 -10  -2    5.82    1.02
  -9  10   2    6.57    0.87
   9  10  -2    8.37    1.16
  -9 -11   2    6.31    1.00
   9 -11  -2    6.07    0.89
  -9  11  -2    6.65    0.97
   9  11   2    4.62    0.93
   9  11  -2    6.69    1.07
   9 -11   2    6.79    0.83
  -9  11   2    5.59    0.84
  -9 -11  -2    4.65    0.93
   9  12   2    1.52    0.76
  -9 -12   2    2.49    0.80
   9 -12  -2    2.72    0.65
  -9  12  -2    0.75    0.62
   9 -12   2    1.52    0.53
  -9 -12  -2    1.03    0.64
  -9  12   2    0.39    0.55
   9  12  -2    2.39    0.81
  10   0   2    5.18    0.45
  10   0  -2    5.45    0.40
 -10   0  -2    5.01    0.47
  10   0   2    5.26    0.44
  10   0  -2    4.79    0.47
  10   0  -2    5.21    0.41
  10   0  -2    4.13    0.46
  10   0   2    5.22    0.48
  10  -1  -2    2.93    0.45
  10   1   2    2.90    0.42
  10  -1  -2    3.70    0.49
  10   1   2    2.78    0.45
  10  -1  -2    2.74    0.30
 -10   1  -2    3.13    0.43
  10   1   2    2.44    0.38
 -10  -1   2    2.72    0.45
  10  -1  -2    2.67    0.33
  10   1  -2    2.32    0.32
  10   1  -2    2.85    0.38
  10  -1   2    2.39    0.36
  10  -1   2    2.96    0.40
  10  -1   2    3.18    0.42
 -10  -1  -2    2.83    0.43
  10   1  -2    2.19    0.42
 -10   2  -2   17.43    0.80
  10   2   2   16.29    0.83
 -10  -2   2   16.81    0.91
 -10  -2   2   17.80    0.81
  10  -2  -2   16.64    0.85
  10   2   2   16.92    0.94
  10   2   2   16.35    0.89
  10  -2  -2   17.28    0.85
  10  -2  -2   16.11    0.68
  10  -2   2   16.44    0.77
  10   2  -2   20.07    1.50
  10   2  -2   17.78    0.85
  10  -2   2   17.93    0.78
 -10   2   2   17.39    0.70
  10  -2   2   17.87    0.81
 -10   3  -2    1.06    0.29
  10  -3  -2    1.07    0.32
  10   3   2    1.58    0.46
 -10  -3   2    1.17    0.38
 -10  -3   2    2.13    0.39
  10   3   2    1.16    0.34
  10  -3  -2    1.06    0.24
 -10  -3  -2    1.78    0.41
  10   3  -2    1.10    0.40
  10  -3   2    1.34    0.27
 -10   3   2    1.33    0.34
 -10  -3  -2    1.08    0.38
  10  -3   2    1.21    0.30
  10  -3   2    1.14    0.27
 -10   3   2    0.89    0.24
  10   3  -2    1.21    0.39
  10  -4  -2   16.25    0.89
  10  -4  -2   14.92    0.72
 -10   4  -2   13.68    0.91
 -10  -4   2   16.19    0.90
 -10  -4   2   14.64    0.94
  10   4   2   14.58    0.94
  10   4   2   17.37    1.06
 -10  -4  -2   15.43    0.91
  10  -4   2   15.96    0.77
  10  -4   2   15.50    0.83
  10  -4   2   15.18    0.73
  10   4  -2   16.59    0.95
  10   4  -2   15.33    1.03
 -10   4   2   15.80    0.72
 -10  -4  -2   14.95    0.97
  10   5   2   18.19    1.10
 -10   5  -2   16.65    0.90
 -10   5  -2   16.84    0.79
 -10  -5   2   18.12    1.10
  10  -5  -2   16.73    0.96
  10  -5  -2   16.17    0.82
 -10   5   2   17.25    0.81
  10  -5   2   15.35    0.88
 -10  -5  -2   16.35    1.08
  10   5  -2   16.20    1.04
  10  -5   2   15.94    0.83
  10  -6  -2    3.14    0.52
  10   6   2    2.76    0.61
 -10  -6   2    2.97    0.63
 -10   6  -2    2.24    0.48
  10  -6  -2    2.73    0.53
 -10   6  -2    3.36    0.46
  10  -6   2    3.01    0.48
 -10   6   2    2.69    0.44
 -10  -6  -2    2.62    0.63
  10   6  -2    2.57    0.58
  10  -6   2    1.80    0.45
 -10   6   2    2.56    0.45
 -10   7  -2    2.76    0.44
  10  -7  -2    1.57    0.47
  10   7   2    2.93    0.63
 -10  -7   2    2.49    0.64
 -10   7  -2    1.91    0.48
  10  -7  -2    1.95    0.44
  10  -7   2    2.18    0.46
 -10   7   2    2.54    0.61
 -10   7   2    2.46    0.47
  10   7  -2    1.66    0.58
 -10  -7  -2    1.91    0.58
  10  -8  -2    4.30    0.72
 -10   8  -2    3.81    0.67
  10   8   2    4.29    0.81
 -10   8  -2    3.52    0.53
  10  -8   2    3.22    0.58
 -10   8   2    3.44    0.55
  10   8  -2    4.01    0.84
 -10  -8  -2    6.30    0.97
 -10   9  -2    0.34    0.37
  10   9   2    1.10    0.51
 -10  -9   2    0.97    0.50
 -10   9  -2    1.46    0.47
  10  -9  -2    0.21    0.39
  10   9  -2    1.01    0.52
 -10   9   2    0.71    0.37
  10  -9   2    1.08    0.40
 -10  -9  -2    1.62    0.57
 -10 -10   2    1.80    0.64
  10 -10  -2    2.25    0.63
 -10  10  -2    2.30    0.62
  10  10   2    1.30    0.56
 -10 -10  -2    2.57    0.78
 -10  10   2    1.09    0.85
  10  10  -2    2.02    0.67
  10 -10   2    2.31    0.49
 -10 -11   2    2.22    0.65
  10 -11  -2    1.49    0.53
 -10  11  -2    2.43    0.65
  10  11  -2    0.67    0.94
  10 -11   2    1.90    0.53
 -10  11   2    1.89    0.60
 -10 -11  -2    1.64    0.70
  10 -12  -2    3.77    0.74
 -10  12  -2    3.72    0.90
 -10 -12   2    4.23    0.89
 -10 -12  -2    1.72    0.72
 -10  12   2    2.71    0.76
  11   0   2   63.77    1.87
  11   0   2   63.98    1.95
  11   0  -2   65.24    1.76
  11   0   2   61.01    1.86
  11   0  -2   65.30    2.01
 -11   0  -2   66.60    1.95
  11   0  -2   65.20    1.79
  11   0  -2   62.62    2.03
  11   1   2   -0.09    0.23
  11  -1  -2    0.22    0.15
  11  -1  -2    0.13    0.15
  11   1   2    0.32    0.21
 -11  -1   2   -0.09    0.20
  11   1   2   -0.07    0.18
  11  -1  -2    0.35    0.26
  11  -1  -2   -0.17    0.18
 -11   1  -2    0.02    0.19
  11  -1   2    0.03    0.17
  11   1  -2    0.02    0.28
  11   1  -2   -0.13    0.17
  11  -1   2   -0.15    0.17
 -11  -1  -2    0.04    0.39
  11  -1   2    0.13    0.18
  11   1  -2   -0.13    0.15
  11  -2  -2    5.87    0.64
  11   2   2    5.41    0.55
  11   2   2    6.66    0.74
 -11   2  -2    6.30    0.52
  11  -2  -2    6.06    0.43
 -11  -2   2    5.64    0.59
  11  -2  -2    6.65    0.57
 -11   2   2    6.31    0.45
  11   2  -2    6.91    0.78
  11  -2   2    6.33    0.51
 -11  -2  -2    6.24    0.59
  11   2  -2    6.23    0.55
  11  -2   2    6.29    0.51
  11  -2   2    5.97    0.50
 -11  -3   2   19.21    1.06
  11   3   2   18.38    0.96
  11   3   2   17.72    1.04
  11   3   2   18.04    1.00
  11  -3  -2   17.57    0.91
 -11   3  -2   19.56    0.90
  11  -3  -2   17.81    0.77
 -11   3   2   17.29    0.76
 -11  -3  -2   16.99    1.00
  11   3  -2   16.93    1.03
  11  -3   2   17.53    0.86
  11  -3   2   18.94    0.84
  11   3  -2   16.94    0.95
  11  -3   2   18.07    0.85
 -11   4  -2   15.95    0.85
  11   4   2   14.62    0.98
  11  -4  -2   15.94    0.92
 -11  -4   2   16.44    0.93
  11  -4  -2   17.47    0.80
 -11  -4   2   16.42    1.04
  11  -4   2   15.88    0.81
  11  -4   2   16.54    0.80
 -11   4   2   17.01    0.78
 -11  -4  -2   18.18    1.10
  11   4  -2   16.71    0.99
 -11  -5   2   87.75    2.83
  11   5   2   85.46    2.77
  11  -5  -2   86.86    2.39
 -11   5  -2   87.72    2.52
  11  -5  -2   91.30    2.66
  11  -5   2   89.06    2.56
  11  -5   2   91.67    2.47
  11   5  -2   90.83    2.80
 -11  -5  -2   90.64    2.88
 -11   5   2   90.62    2.38
  11   6   2   -0.02    0.36
 -11   6  -2    0.61    0.29
 -11  -6   2    1.18    0.51
  11  -6  -2    0.38    0.35
 -11   6  -2    1.03    0.37
 -11  -6  -2    1.19    0.49
  11   6  -2    1.21    0.47
 -11   6   2    0.40    0.35
 -11   6   2    0.76    0.28
  11  -6   2    1.17    0.36
  11   7   2    4.64    0.85
  11  -7  -2    3.58    0.59
 -11   7  -2    4.70    0.57
 -11  -7   2    3.17    0.72
  11  -7  -2    5.03    0.74
 -11   7  -2    4.38    0.65
 -11   7   2    4.75    0.63
  11   7  -2    4.18    0.79
  11  -7   2    4.47    0.89
 -11  -7  -2    4.17    0.78
 -11  -8   2    6.87    0.98
 -11   8  -2    6.60    0.69
  11  -8  -2    7.24    0.88
  11   8   2    6.83    0.98
 -11   8  -2    7.58    0.80
 -11   8   2    7.91    0.73
  11  -8   2    7.25    0.70
  11   8  -2    8.34    1.09
 -11  -8  -2    7.62    1.05
 -11   9  -2   13.51    1.10
 -11  -9   2   16.26    1.28
  11   9   2   13.34    1.25
  11  -9  -2   14.55    1.10
 -11   9   2   14.03    1.01
  11  -9   2   15.43    1.01
 -11  -9  -2   15.26    1.27
  11   9  -2   14.41    1.25
 -11  10  -2    0.50    0.40
 -11 -10   2    0.60    0.52
  11  10   2    0.73    0.56
  11 -10  -2    0.53    0.42
  11  10  -2   -0.20    0.42
  11 -10   2    0.83    0.42
 -11 -10  -2    0.39    0.53
 -11  10   2    1.16    0.67
 -11  11  -2    1.46    0.57
 -11 -11   2    1.89    0.87
  11  11   2    0.52    0.60
  11 -11  -2    2.34    0.59
 -11  11   2    1.32    0.57
  11 -11   2    2.47    0.58
 -11 -11  -2    0.97    0.65
  11  11  -2    1.37    0.74
  12   0   2   69.12    2.00
  12   0  -2   66.60    1.86
  12   0  -2   69.61    1.92
 -12   0  -2   66.62    2.44
  12   0  -2   66.55    2.13
  12   0  -2   67.05    2.14
  12   0   2   64.77    2.06
  12  -1  -2    1.48    0.38
  12  -1  -2    1.30    0.29
  12   1   2    1.10    0.38
  12  -1  -2    1.64    0.29
  12   1   2    1.23    0.40
  12  -1  -2    1.73    0.39
  12   1   2    1.04    0.31
  12   1  -2    1.43    0.33
  12   1  -2    1.72    0.42
  12  -1   2    1.60    0.36
  12   1  -2    1.73    0.35
  12  -1   2    0.84    0.26
 -12  -1  -2    2.20    0.44
  12  -1   2    1.33    0.34
  12  -2  -2   72.57    2.22
  12   2   2   71.10    2.31
  12   2   2   71.99    2.22
 -12  -2   2   70.86    2.30
  12   2   2   70.72    2.15
  12  -2  -2   73.58    1.94
  12  -2  -2   71.52    2.20
  12  -2   2   72.37    2.09
  12   2  -2   71.26    2.37
 -12   2   2   72.98    1.94
  12   2  -2   70.22    2.07
  12  -2   2   70.77    2.08
 -12  -2  -2   73.51    2.30
  12  -2   2   69.08    2.07
  12   3   2   13.06    0.94
  12  -3  -2   10.96    0.63
 -12   3  -2   11.77    0.73
  12   3   2   11.21    0.84
  12  -3  -2   11.14    0.77
  12  -3  -2   10.83    0.76
 -12  -3   2   11.57    0.88
 -12  -3   2   11.37    0.75
  12   3  -2   10.13    0.77
  12  -3   2   10.47    0.68
 -12   3   2   12.22    0.65
  12  -3   2   10.83    0.68
 -12  -3  -2   11.72    0.86
  12  -3   2   11.65    0.86
 -12   4  -2    3.72    0.53
  12   4   2    3.62    0.60
  12  -4  -2    4.54    0.52
 -12  -4   2    4.64    0.75
  12  -4  -2    4.22    0.59
 -12  -4  -2    3.70    0.67
  12  -4   2    4.69    0.51
 -12   4   2    5.06    0.47
  12  -4   2    4.29    0.56
  12   4  -2    3.67    0.63
  12  -4   2    4.73    0.55
  12  -5  -2    0.14    0.27
 -12   5  -2    0.44    0.31
  12  -5  -2    0.25    0.30
 -12  -5   2    0.58    0.42
  12   5   2   -0.04    0.30
  12  -5   2    0.48    0.34
 -12  -5  -2    0.75    0.44
 -12   5   2    0.58    0.32
 -12   5   2    0.65    0.27
  12  -5   2    0.39    0.29
  12   5  -2    0.03    0.38
  12  -5   2    0.33    0.27
  12  -6  -2   17.49    0.95
 -12   6  -2   17.99    1.02
  12  -6  -2   18.63    1.11
  12   6   2   16.13    1.15
 -12  -6   2   16.84    1.17
 -12  -6  -2   17.77    1.21
  12   6  -2   17.93    1.20
  12  -6   2   17.22    1.12
 -12   6   2   16.99    0.90
 -12   7  -2    0.52    0.32
  12  -7  -2    0.09    0.35
  12   7   2    0.08    0.39
 -12  -7   2   -0.23    0.40
 -12  -7  -2   -0.57    0.34
 -12   7   2    0.21    0.29
  12   7  -2    0.13    0.46
  12  -7   2    0.13    0.31
 -12   8  -2    2.07    0.53
 -12  -8   2    2.30    0.68
 -12   8  -2    2.43    0.52
  12  -8  -2    1.91    0.59
  12   8   2    3.31    0.79
 -12   8   2    2.19    0.47
 -12  -8  -2    3.19    0.76
  12  -8   2    2.07    0.49
  12   8  -2    2.29    0.66
  12  -9  -2    5.91    0.84
  12   9   2    6.75    1.06
 -12   9  -2    7.97    0.96
 -12  -9   2    6.59    1.07
  12  -9   2    7.67    0.78
  12   9  -2    7.15    1.07
 -12   9   2    7.35    0.86
 -12  -9  -2    7.17    1.11
  12 -10  -2   -0.57    0.42
  12  10   2   -0.69    0.43
 -12 -10   2    0.49    0.54
 -12  10  -2   -0.26    0.40
 -12  10   2    0.71    0.46
 -12 -10  -2    0.69    0.56
  12  10  -2    2.19    0.66
  12 -10   2    1.21    0.37
  12  11   2    0.15    0.61
 -12  11  -2    0.36    0.52
  12 -11  -2    0.81    0.51
 -12 -11   2    1.10    0.63
  12 -11   2    1.47    0.49
 -12 -11  -2    1.15    0.58
 -12  11   2   -0.56    0.44
  12  11  -2    0.89    0.64
  13   0  -2    4.61    0.46
  13   0  -2    5.00    0.65
  13   0  -2    4.84    0.65
  13   0  -2    5.03    0.49
  13   0   2    6.00    0.69
  13   0   2    5.49    0.55
  13   0   2    5.13    0.61
  13   1   2   20.93    1.14
  13   1   2   20.22    1.03
  13  -1  -2   20.95    1.10
  13  -1  -2   21.71    0.93
  13  -1  -2   21.07    1.09
  13   1   2   22.24    1.05
  13  -1  -2   22.38    0.92
  13  -1   2   22.40    1.04
  13  -1   2   21.83    1.06
  13   1  -2   21.01    0.95
 -13  -1  -2   20.74    1.09
  13   1  -2   22.42    1.05
  13   1  -2   22.59    1.17
  13  -2  -2    3.66    0.60
 -13   2  -2    3.80    0.54
  13  -2  -2    3.72    0.45
  13   2   2    3.57    0.54
  13  -2  -2    3.50    0.59
  13   2   2    3.78    0.59
 -13  -2   2    4.48    0.70
  13  -2   2    2.99    0.46
  13   2  -2    3.76    0.57
  13  -2   2    4.00    0.56
  13   2  -2    2.96    0.47
 -13  -2  -2    2.48    0.51
 -13  -3   2   52.78    2.00
  13  -3  -2   48.94    1.58
  13  -3  -2   53.06    1.87
  13  -3  -2   51.92    1.82
 -13   3  -2   52.25    1.74
  13   3   2   52.23    1.93
  13  -3   2   52.88    1.75
 -13   3   2   54.39    1.62
  13  -3   2   52.01    1.76
  13   3  -2   54.80    1.90
  13  -3   2   51.62    1.71
 -13  -3  -2   54.16    2.02
  13   4   2   34.74    1.56
  13  -4  -2   30.04    1.18
 -13  -4   2   30.90    1.52
  13  -4  -2   32.78    1.42
  13  -4  -2   29.55    1.33
 -13   4  -2   33.04    1.33
  13  -4   2   30.73    1.25
 -13  -4  -2   33.79    1.60
  13  -4   2   33.43    1.50
  13   4  -2   32.52    1.49
 -13   4   2   31.32    1.17
  13  -4   2   30.93    1.32
  13  -5  -2   36.58    1.56
 -13  -5   2   37.61    1.75
 -13   5  -2   37.29    1.49
  13  -5  -2   36.91    1.37
  13   5   2   37.22    1.72
  13  -5   2   38.13    2.02
  13  -5   2   34.48    1.34
  13   5  -2   36.94    1.69
 -13  -5  -2   39.96    1.80
 -13   5   2   34.34    1.32
 -13   6  -2    1.05    0.38
 -13  -6   2    1.26    0.57
  13  -6  -2    1.57    0.50
  13   6   2    2.33    0.59
  13  -6  -2    0.73    0.35
  13   6  -2    0.81    0.46
  13  -6   2    1.20    0.41
  13  -6   2    1.01    0.38
 -13  -6  -2    1.31    0.55
 -13   6   2    1.70    0.37
 -13   7  -2   29.49    1.41
 -13  -7   2   29.91    1.69
  13  -7  -2   31.21    1.51
  13   7   2   31.09    1.69
  13  -7   2   32.03    1.38
 -13  -7  -2   31.64    1.73
 -13   7   2   31.65    1.33
  13   7  -2   28.45    1.64
 -13   8  -2   -0.05    0.32
  13   8   2    0.20    0.42
 -13   8  -2   -0.05    0.40
  13  -8  -2    0.32    0.40
 -13  -8   2   -0.34    0.40
 -13  -8  -2    0.21    0.42
 -13   8   2    0.24    0.30
  13  -8   2    0.27    0.36
  13   8  -2    0.02    0.39
 -13  -9   2   12.24    1.20
 -13   9  -2   13.51    1.05
  13   9   2   13.64    1.31
  13  -9  -2   13.41    1.10
  13  -9   2   12.26    0.94
  13   9  -2   11.91    1.21
 -13   9   2   12.56    0.94
 -13  -9  -2   14.14    1.29
  13 -10  -2    1.44    0.55
 -13  10  -2    2.73    0.65
 -13 -10   2    1.66    0.64
  13  10  -2    1.49    0.97
  13 -10   2    3.54    0.62
 -13  10   2    2.25    0.63
  13  11   2    0.02    0.61
 -13  11  -2    0.19    0.48
 -13 -11   2    1.50    0.67
  13 -11  -2    0.90    0.56
 -13  11   2    0.86    0.48
  13  11  -2    0.04    0.55
  13 -11   2    1.14    0.71
 -13 -11  -2    0.73    0.62
  14   0   2   12.05    0.81
  14   0  -2   12.20    0.90
  14   0   2   13.49    0.82
  14   0  -2   11.18    0.86
  14   0   2   14.17    0.94
  14   0   2   13.18    0.88
  14   0  -2   12.61    0.75
  14  -1  -2   26.28    1.04
  14  -1  -2   23.23    1.21
  14   1   2   23.73    1.14
  14   1   2   24.20    1.17
  14  -1  -2   23.85    1.01
  14  -1   2   23.45    1.10
  14   1  -2   24.19    1.26
 -14  -1  -2   25.39    1.26
  14  -1   2   20.47    1.12
  14   1  -2   25.79    1.14
  14  -1   2   22.73    1.09
  14  -1   2   23.86    1.16
  14   1  -2   24.24    1.08
  14  -2  -2   18.39    1.07
 -14  -2   2   20.42    1.16
  14  -2  -2   18.84    0.87
 -14   2  -2   17.91    0.95
  14  -2  -2   19.46    0.89
  14   2   2   17.02    1.04
  14  -2   2   17.49    0.97
 -14  -2  -2   17.48    1.06
  14   2  -2   19.05    1.03
  14  -2   2   18.81    0.98
  14   2  -2   18.01    0.95
  14  -2   2   19.01    0.99
  14  -3  -2    0.57    0.34
  14   3   2    1.15    0.41
 -14   3  -2    0.54    0.33
 -14  -3   2    0.87    0.47
  14  -3  -2    0.62    0.28
  14  -3   2    0.52    0.33
 -14  -3  -2    0.50    0.39
 -14   3   2    0.51    0.28
  14  -3   2    0.99    0.34
  14   3  -2    0.81    0.38
  14  -3   2    0.68    0.35
  14  -4  -2   49.20    1.63
 -14   4  -2   53.08    1.80
  14  -4  -2   51.02    1.90
 -14  -4   2   48.84    2.03
  14   4   2   49.40    2.00
  14   4  -2   49.73    1.96
  14  -4   2   50.11    1.73
 -14  -4  -2   50.41    2.07
  14  -4   2   50.55    1.75
 -14   5  -2    1.00    0.37
 -14  -5   2    1.28    0.52
  14   5   2    1.69    0.55
  14  -5  -2    0.92    0.37
  14  -5  -2    2.39    0.57
  14  -5   2    0.79    0.36
 -14  -5  -2    1.86    0.60
  14   5  -2    1.07    0.48
 -14   5   2    0.95    0.32
  14  -5   2    1.51    0.41
  14  -6  -2    7.68    0.89
 -14   6  -2    6.56    0.70
  14   6   2    7.14    1.24
  14  -6  -2    7.02    0.76
 -14  -6   2    5.91    0.90
  14  -6   2    7.22    0.64
 -14   6   2    6.11    0.61
  14   6  -2    6.57    0.93
  14  -6   2    7.30    0.69
 -14  -6  -2    6.76    0.98
 -14  -7   2    0.29    0.43
  14  -7  -2    0.71    0.45
  14   7   2    0.42    0.51
 -14   7  -2    0.92    0.38
 -14   7   2    1.36    0.37
  14  -7   2    0.79    0.34
  14   7  -2    0.78    0.46
  14  -7   2    1.17    0.42
 -14  -7  -2    0.16    0.42
  14  -8  -2    1.00    0.49
  14   8   2   -0.28    0.42
 -14  -8   2   -0.22    0.43
 -14   8  -2    0.29    0.37
 -14   8   2    0.19    0.33
 -14  -8  -2    0.07    0.49
  14   8  -2    0.35    0.46
  14  -8   2    0.09    0.38
  14  -9  -2    0.53    0.48
  14   9   2    0.78    0.53
 -14  -9   2    0.94    0.58
 -14   9  -2   -0.35    0.34
  14  -9   2    1.38    0.44
 -14  -9  -2    0.96    0.54
 -14   9   2    0.34    0.35
  14   9  -2   -0.38    0.46
  14  10   2    2.89    0.79
 -14 -10   2    2.31    0.73
  14 -10  -2    1.60    0.60
 -14  10  -2    1.77    0.61
  14 -10   2    1.36    0.49
 -14 -10  -2    2.10    0.85
  14  10  -2    2.36    0.72
 -14  10   2    0.62    0.48
  15   0  -2   27.26    1.14
  15   0   2   27.04    1.31
  15   0  -2   26.12    1.16
  15   0   2   25.67    1.22
  15   0  -2   26.18    1.35
  15  -1  -2   19.68    0.94
  15  -1  -2   19.25    1.13
  15  -1  -2   17.92    1.06
  15   1   2   17.87    1.05
  15  -1   2   24.26    1.66
  15   1  -2   17.78    0.94
  15   1  -2   19.92    1.19
 -15  -1  -2   17.12    1.08
  15   1  -2   20.27    1.04
  15  -1   2   17.18    1.04
  15  -1   2   18.08    0.99
  15  -1   2   18.94    1.28
 -15   2  -2   -0.24    0.25
  15   2   2    0.31    0.34
 -15  -2   2   -0.64    0.29
  15  -2  -2    0.00    0.27
  15  -2  -2    0.40    0.25
  15  -2   2    0.05    0.43
 -15  -2  -2    0.04    0.32
  15  -2   2    0.68    0.37
  15  -2   2    0.31    0.29
  15   2  -2    0.23    0.29
 -15   3  -2    5.81    0.68
  15   3   2    7.08    0.77
  15  -3  -2    7.96    0.76
  15  -3  -2    6.39    0.59
 -15  -3   2    9.13    1.04
  15   3  -2    7.89    0.79
  15  -3   2    6.07    0.64
 -15  -3  -2    8.61    0.86
  15  -3   2    6.44    0.66
  15  -4  -2   12.57    0.94
 -15  -4   2   13.72    1.10
 -15   4  -2   13.98    0.90
  15   4   2   11.87    1.01
  15  -4  -2   12.95    0.92
 -15   4   2   14.17    0.80
 -15  -4  -2   13.01    1.06
  15  -4   2   11.66    0.82
  15  -4   2   12.39    0.85
  15   4  -2   12.46    0.99
 -15  -5   2   14.82    1.18
  15  -5  -2   15.22    1.04
 -15   5  -2   15.21    0.96
  15   5   2   15.90    1.19
  15  -5  -2   15.82    0.90
  15  -5   2   16.06    0.95
 -15  -5  -2   14.92    1.24
  15   5  -2   15.23    1.14
 -15   5   2   15.37    0.87
  15  -5   2   14.99    0.94
  15  -6  -2    0.15    0.36
 -15   6  -2    0.52    0.34
 -15  -6   2    0.23    0.47
  15   6   2    0.48    0.45
  15  -6   2    0.19    0.32
  15  -6   2    0.07    0.29
 -15  -6  -2    0.41    0.46
 -15   6   2    0.60    0.32
  15   6  -2   -0.69    0.37
  15   7   2    1.58    0.61
  15  -7  -2    1.79    0.53
 -15   7  -2    1.72    0.49
 -15  -7   2    2.02    0.62
  15   7  -2    1.98    0.64
  15  -7   2    1.65    0.46
 -15   7   2    2.55    0.49
 -15  -7  -2    1.82    0.62
 -15   8  -2    0.17    0.39
  15  -8  -2    0.30    0.43
  15   8   2    1.10    0.52
 -15  -8   2    0.86    0.55
  15  -8   2   -0.12    0.33
  15   8  -2   -0.47    0.42
 -15  -8  -2    0.25    0.49
 -15   8   2    0.49    0.34
  15   9   2    1.01    0.60
  15  -9  -2    0.16    0.74
 -15  -9   2    0.88    0.55
 -15   9  -2    1.11    0.52
 -15   9   2    1.29    0.48
 -15  -9  -2    0.44    0.86
  15  -9   2    1.46    0.44
  15   9  -2    1.24    0.61
 -15  10  -2    1.31    0.54
  15  10   2    1.51    0.74
 -15 -10   2    2.75    0.79
  15 -10  -2    2.31    0.67
  15 -10   2    1.26    0.49
  15  10  -2    3.08    0.78
 -15 -10  -2    1.36    0.65
 -15  10   2    1.89    0.61
  16   0  -2   42.74    1.54
  16   0   2   45.37    1.80
  16   0  -2   43.02    1.60
  16   0  -2   43.85    1.85
  16   0   2   44.49    1.70
  16  -1  -2    0.73    0.33
  16   1   2    1.45    0.42
  16  -1  -2    1.28    0.37
  16  -1  -2    1.19    0.47
  16  -1   2    0.92    0.39
  16   1  -2    1.48    0.42
  16   1  -2    1.16    0.47
  16  -1   2    1.22    0.40
  16  -2  -2    0.83    0.33
  16  -2  -2    1.05    0.42
  16  -2  -2    0.95    0.32
  16   2   2    0.85    0.38
  16  -2   2    1.04    0.39
  16   2  -2    0.79    0.38
 -16  -2  -2    1.07    0.47
 -16  -3   2    8.03    0.90
  16   3   2    8.27    0.85
  16  -3  -2    6.90    0.63
 -16   3  -2    7.45    0.70
  16  -3  -2    7.82    0.64
  16  -3  -2    7.75    0.79
  16   3  -2    6.31    0.82
  16  -3   2    5.84    0.65
 -16  -3  -2    7.77    0.97
  16  -4  -2    0.47    0.38
  16   4   2    0.07    0.40
 -16   4  -2    0.62    0.32
 -16  -4   2    0.08    0.38
  16  -4  -2    0.36    0.31
  16  -4   2    0.20    0.30
 -16   4   2    0.24    0.26
  16   4  -2    0.24    0.39
  16   5   2    5.02    0.84
  16  -5  -2    5.90    0.69
 -16  -5   2    4.07    0.80
  16  -5  -2    4.94    0.74
 -16   5  -2    4.90    0.69
 -16   5   2    4.92    0.59
  16   5  -2    4.99    0.81
  16  -5   2    4.33    0.63
 -16  -5  -2    4.02    0.77
  16   6   2    0.68    0.47
 -16   6  -2    0.39    0.34
  16  -6  -2    0.59    0.40
 -16  -6   2    1.64    0.58
  16  -6   2    0.40    0.36
 -16  -6  -2    0.57    0.52
 -16   6   2    1.16    0.37
  16   6  -2    0.38    0.46
 -16   7  -2   -0.36    0.30
 -16  -7   2    0.30    0.46
  16  -7  -2   -0.19    0.33
  16   7   2   -0.26    0.43
 -16   7   2   -0.27    0.30
 -16  -7  -2    0.44    0.47
  16  -7   2    0.35    0.35
  16   7  -2   -0.24    0.37
  16   8   2    1.18    0.61
 -16  -8   2    1.18    0.59
 -16   8  -2    0.13    0.37
  16  -8  -2   -0.23    0.39
  16  -8   2   -0.11    0.36
  16   8  -2   -0.24    0.47
 -16  -8  -2    0.64    0.51
 -16   8   2    0.30    0.35
 -16  -9   2    0.24    0.55
  16   9   2    1.46    0.64
  16  -9  -2    0.28    0.47
 -16   9  -2    0.65    0.43
 -16  -9  -2    0.40    0.53
 -16   9   2    0.01    0.84
  16  -9   2    0.41    0.37
  16   9  -2    1.66    1.09
  17   0   2   12.50    0.97
  17   0   2   11.93    0.90
  17   0  -2   11.59    0.83
  17   0  -2   15.02    1.08
  17   1   2    3.54    0.65
  17  -1  -2    5.17    0.56
  17  -1  -2    4.70    0.73
  17   1   2    4.35    0.67
  17  -1  -2    4.29    0.56
  17   1  -2    5.41    0.85
  17  -1   2    4.33    0.62
  17   1  -2    5.58    0.73
  17  -1   2    4.47    0.69
  17   2   2    6.12    0.80
  17  -2  -2    6.05    0.68
  17  -2  -2    5.33    0.77
  17  -2  -2    5.25    0.57
  17   2  -2    6.19    0.78
  17  -2   2    4.63    0.66
  17   2  -2    5.08    0.79
  17  -2   2    4.61    0.67
 -17  -2  -2    5.81    0.83
 -17   3  -2   -0.11    0.28
  17  -3  -2   -0.08    0.26
  17   3   2    0.52    0.39
 -17  -3   2    0.22    0.44
  17  -3  -2    0.25    0.25
  17  -3  -2   -0.03    0.30
  17   3  -2    0.13    0.33
  17  -3   2   -0.03    0.27
 -17  -3  -2    0.49    0.67
  17  -4  -2   30.49    1.53
  17   4   2   27.77    2.29
  17  -4  -2   28.81    1.28
 -17  -4   2   29.83    1.68
 -17   4  -2   28.86    1.37
  17  -4   2   30.31    1.41
 -17  -4  -2   31.21    1.67
  17   4  -2   28.71    1.54
 -17  -5   2   11.41    1.10
  17   5   2   11.52    1.07
 -17   5  -2   10.52    0.87
  17  -5  -2   11.35    0.99
 -17  -5  -2   10.37    1.22
 -17   5   2   10.98    0.78
  17  -5   2   10.79    0.86
  17   5  -2    9.43    1.01
  17   6   2    0.06    0.43
 -17   6  -2   -0.24    0.29
 -17  -6   2    0.22    0.49
  17  -6  -2    0.12    0.37
  17   6  -2    0.18    0.44
  17  -6   2   -0.48    0.28
 -17  -6  -2    1.35    0.60
 -17   6   2    0.94    0.32
  17   7   2    1.00    0.57
 -17  -7   2    1.27    0.64
 -17   7  -2    1.41    0.64
  17  -7  -2    1.89    0.59
 -17  -7  -2    3.09    0.78
 -17   7   2    2.26    0.52
  17  -7   2    2.10    0.53
  17   7  -2    1.88    0.62
 -17   8  -2   10.00    0.95
  17   8   2    9.93    1.36
 -17  -8   2    5.75    1.67
  17  -8  -2    7.99    1.03
 -17   8   2    7.12    0.84
  17   8  -2   12.03    1.47
  17  -8   2    7.78    0.90
 -17  -8  -2    7.81    1.99
  17  -9  -2    0.83    0.51
  17   9   2    1.71    0.68
 -17   9  -2    0.61    0.48
 -17  -9   2    0.02    0.53
 -17  -9  -2    0.79    0.62
 -17   9   2    0.65    0.54
  17   9  -2    1.11    0.66
  17  -9   2    1.62    0.54
  18   0   2    8.08    0.87
  18   0   2    7.43    0.77
  18   0  -2    9.53    0.93
  18   0  -2    8.54    0.75
  18  -1  -2    0.51    0.35
  18  -1  -2    0.92    0.34
  18   1   2    0.99    0.39
  18   1   2    0.32    0.36
  18  -1   2    0.71    0.38
  18  -1   2    0.07    0.33
  18   1  -2    1.01    0.37
  18  -2  -2    0.15    0.27
  18   2   2   -0.61    0.30
  18  -2  -2   -0.03    0.37
  18  -2   2    0.02    0.30
  18   2  -2    0.29    0.38
  18   2  -2    0.96    0.43
  18  -2   2   -0.10    0.27
  18  -3  -2    3.89    0.73
  18  -3  -2    5.50    0.66
  18  -3   2    4.88    0.73
 -18  -3  -2    4.45    0.82
  18   3  -2    4.98    0.75
  18  -4  -2    6.09    0.69
  18   4   2    5.64    0.89
 -18  -4   2    6.30    0.97
  18  -4  -2    5.80    0.88
 -18   4  -2    5.95    0.79
  18  -4   2    6.60    0.74
 -18  -4  -2    7.48    1.03
 -18  -5   2    0.20    0.47
  18  -5  -2    0.13    0.38
  18   5   2   -0.35    0.36
 -18   5  -2    0.04    0.31
 -18   5   2    0.32    0.31
  18   5  -2    0.56    0.47
 -18  -5  -2    0.01    0.42
  18  -5   2    0.64    0.40
 -18  -6   2    1.96    0.66
 -18   6  -2    2.13    0.55
  18   6   2    3.06    0.74
  18  -6   2    1.84    0.52
  18   6  -2    2.95    0.73
 -18  -6  -2    1.40    0.65
 -18   6   2    2.45    0.50
  18  -7  -2    1.29    0.52
 -18   7  -2    1.34    0.49
  18   7   2    0.88    0.60
 -18  -7   2    1.04    0.57
 -18   7   2    0.46    0.39
  18   7  -2    1.19    0.53
  18  -7   2   -0.03    0.38
 -18  -7  -2    1.10    0.58
  18  -8  -2   -0.12    0.44
 -18   8  -2    1.03    0.48
 -18  -8   2   -0.19    0.46
  18   8   2    0.38    0.54
 -18   8   2    1.01    0.46
 -18  -8  -2    0.58    0.58
  18  -8   2    1.27    0.51
  19   0   2   11.04    0.91
  19   0  -2    8.62    0.80
  19   0   2    9.50    0.96
  19   0  -2   10.23    0.99
  19  -1  -2    8.69    0.76
  19  -1  -2    8.17    1.05
  19   1   2    7.39    0.97
  19   1   2    8.28    0.86
  19   1  -2    7.93    1.09
  19  -1   2    7.99    0.80
  19  -1   2    8.10    0.98
  19   1  -2    7.85    0.77
  19  -2  -2   14.64    0.93
  19  -2   2   14.70    1.07
  19  -2   2   15.37    1.05
  19   2  -2   13.54    1.17
  19   2  -2   14.74    1.06
  19  -3  -2    1.25    0.39
  19   3   2    1.93    0.58
  19  -3   2    1.32    0.43
  19  -3   2    1.79    0.48
  19   3  -2    0.62    0.44
  19   3  -2    1.79    0.49
 -19  -3  -2    0.99    0.56
  19  -4  -2    0.33    0.31
 -19  -4   2    1.17    0.56
  19  -4  -2    0.04    0.42
  19   4   2   -0.31    0.40
 -19  -4  -2    0.44    0.47
  19   4  -2    0.49    0.43
  19  -4   2   -0.07    0.34
  19  -5  -2    4.24    0.76
 -19   5  -2    3.55    0.65
  19  -5  -2    3.93    0.58
 -19  -5   2    3.39    0.78
  19   5   2    4.15    0.88
 -19  -5  -2    4.11    0.88
  19   5  -2    3.61    0.72
  19  -5   2    4.03    0.70
 -19   6  -2   -0.03    0.37
 -19  -6   2   -0.61    0.42
  19  -6  -2    0.25    0.42
  19   6   2    0.16    0.49
 -19   6   2    0.85    0.37
  19   6  -2    1.02    0.56
 -19  -6  -2    0.43    0.54
  19  -6   2    0.06    0.41
 -19  -7   2    3.03    0.83
  19  -7  -2    0.25    0.44
 -19   7  -2    1.62    0.61
  19   7   2    0.92    0.90
  19  -7   2    1.38    0.52
 -19  -7  -2    1.43    0.71
 -19   7   2    0.96    0.45
  19   7  -2    1.44    0.59
  19   8   2    0.46    0.61
 -19   8  -2    0.35    0.51
 -19  -8   2    2.32    1.03
  19  -8  -2    1.92    0.66
 -19  -8  -2    2.81    1.08
  19   8  -2    0.38    0.56
  19  -8   2    1.75    0.56
  20   0  -2    7.77    0.80
  20   0   2    9.92    1.07
  20   0   2   10.15    0.97
  20   0  -2    9.69    1.03
  20  -1  -2    8.33    0.77
  20   1   2    9.76    0.94
  20   1   2    7.84    1.03
  20  -1  -2    8.88    0.96
  20  -1   2    8.72    1.00
  20   1  -2    8.89    1.17
  20   1  -2    9.79    0.89
  20  -1   2    9.36    1.30
  20  -2  -2    1.86    0.56
  20   2   2    1.62    0.55
  20  -2  -2    1.34    0.41
  20   2   2    2.09    0.61
  20  -2   2    0.99    0.44
  20   2  -2    1.28    0.54
  20  -2   2    1.92    0.57
  20   2  -2    2.11    0.59
  20  -3  -2    2.69    0.67
  20  -3  -2    2.87    0.53
  20   3   2    2.92    0.72
  20   3  -2    3.77    0.76
  20  -3   2    3.39    0.67
  20  -3   2    3.24    0.61
 -20  -3  -2    2.59    0.71
  20   3  -2    3.24    0.76
  20  -4  -2    0.27    0.43
  20   4   2   -0.15    0.40
  20  -4  -2    0.25    0.30
  20   4  -2    0.33    0.38
  20  -4   2    0.58    0.46
 -20  -4  -2    0.06    0.41
  20  -4   2    0.15    0.39
  20   5   2   -0.51    0.41
  20  -5  -2   -0.19    0.30
 -20   5  -2    0.06    0.36
 -20  -5   2    1.38    0.58
  20  -5  -2    0.43    0.43
 -20  -5  -2    0.84    0.55
  20   5  -2    0.90    0.52
  20  -5   2    0.27    0.37
  20  -6  -2    1.71    0.56
 -20  -6   2    2.28    0.75
 -20   6  -2    0.77    0.47
  20   6   2    1.57    0.68
 -20  -6  -2    0.40    0.55
  20   6  -2    1.61    0.64
  20  -6   2    1.22    0.51
  20   7   2    1.86    0.76
 -20  -7   2   -0.06    0.54
 -20   7  -2    0.02    0.46
  20  -7  -2    0.77    0.56
 -20  -7  -2   -0.20    0.51
  20   7  -2    0.42    0.64
  20  -7   2   -0.01    0.46
 -20   7   2    1.17    0.48
  21   0   2   10.96    1.07
  21   0   2   10.55    0.98
  21   0  -2   10.28    1.08
  21   0  -2   12.49    0.97
  21  -1  -2    9.41    0.86
  21   1   2    9.67    1.06
  21   1   2   10.38    1.02
  21  -1  -2    9.12    1.02
  21   1  -2    9.64    0.95
  21   1  -2   10.82    1.14
  21  -1   2   13.90    1.06
  21  -1   2    9.74    0.97
  21  -2  -2   -0.78    0.29
  21   2   2    0.40    0.41
  21   2   2    0.23    0.40
  21  -2  -2    0.29    0.42
  21   2  -2    0.15    0.46
  21  -2   2    1.07    0.46
  21   2  -2    0.52    0.43
  21  -2   2    0.04    0.36
  21  -3  -2   25.19    1.56
  21  -3  -2   24.54    1.26
  21   3   2   25.65    1.62
  21   3  -2   27.11    1.55
  21  -3   2   25.53    1.40
  21   3  -2   25.09    1.66
  21  -3   2   26.07    1.50
  21  -4  -2    0.83    0.37
  21   4   2    1.29    0.50
  21  -4  -2    0.77    0.46
  21   4  -2    0.62    0.51
  21   4  -2    1.29    0.61
  21  -4   2    0.27    0.43
 -21  -4  -2    1.50    0.60
  21  -4   2    0.78    0.42
  21  -5  -2    0.75    0.51
  21   5   2    0.54    0.57
  21  -5  -2    1.02    0.39
  21  -5   2    0.87    0.49
  21   5  -2    0.49    0.53
 -21  -5  -2    0.21    0.64
  21   6   2    0.53    0.61
 -21  -6   2    0.38    0.54
  21  -6  -2    0.32    0.38
  21  -6  -2    1.13    0.58
 -21   6  -2    2.07    0.55
  21  -6   2    1.32    0.55
 -21  -6  -2    0.64    0.59
  21   6  -2    1.47    0.65
  22   0   2    4.12    0.76
  22   0  -2    4.87    0.84
  22   0  -2    3.87    0.76
  22   0   2    5.27    0.91
  22   1   2    0.71    0.47
  22  -1  -2    0.02    0.37
  22  -1  -2    1.94    0.59
  22   1   2    2.22    0.68
  22   1  -2    1.70    0.51
  22   1  -2    1.15    0.56
  22  -1   2    1.62    0.55
  22  -1   2    0.79    0.49
  22  -2  -2    8.99    1.17
  22   2   2    9.90    1.17
  22   2   2    9.49    1.05
  22  -2  -2    9.87    0.85
  22  -2   2    9.71    0.95
  22  -2   2    8.77    0.96
  22   2  -2    8.59    1.07
  22   2  -2    8.61    1.23
  22  -3  -2    0.71    0.48
  22   3   2    0.36    0.46
  22   3   2    0.38    0.53
  22   3  -2    0.60    0.46
  22  -3   2   -0.10    0.38
  22   3  -2    0.43    0.64
  22  -3   2   -0.09    0.37
  22  -4  -2    2.66    0.73
  22  -4  -2    2.04    0.49
  22   4   2    3.61    0.85
  22  -4   2    2.08    0.64
  22  -4   2    3.15    0.65
  22   4  -2    2.63    0.80
  22   4  -2    4.02    0.82
  22  -5  -2    2.67    0.56
  22   5   2    2.61    0.91
  22  -5  -2    1.43    0.62
 -22  -5  -2    2.61    0.74
  22   5  -2    1.39    0.62
  22   5  -2    2.35    0.80
  22  -5   2    2.59    0.66
  22  -5   2    1.80    0.56
  23   0   2    3.24    0.64
  23   0   2    1.57    0.55
  23   0  -2    1.78    0.58
  23   0  -2    1.00    0.60
  23   1   2    1.42    0.60
  23  -1  -2    1.16    0.63
  23   1   2    2.97    0.75
  23  -1  -2    3.59    0.79
  23  -1   2    2.63    0.66
  23   1  -2    2.73    0.67
  23  -1   2    2.64    0.68
  23   1  -2    1.63    0.63
  23   2   2    1.76    0.62
  23   2   2    0.27    0.55
  23  -2  -2    0.30    0.50
  23  -2  -2    1.98    0.59
  23   2  -2    0.35    0.44
  23   2  -2    0.30    0.51
  23  -2   2    1.32    0.49
  23  -2   2    0.94    0.47
  23   3   2    0.63    0.54
  23  -3  -2    0.74    0.44
  23   3   2    1.86    0.64
  23  -3  -2   -0.74    0.48
  23   3  -2    0.71    0.65
  23  -3   2    0.01    0.45
  23   3  -2    0.21    0.47
  23  -3   2    0.36    0.40
  23  -4  -2   -0.52    0.43
  23   4   2    0.99    0.53
  23  -4  -2    0.18    0.37
  23   4   2    0.63    0.67
  23  -4   2    0.23    0.47
  23   4  -2    0.25    0.57
  23   4  -2    1.77    0.68
  23  -4   2    0.12    0.43
  24   0  -2   -1.09    0.41
  24   0   2    0.36    0.49
  24   0   2    0.00    0.48
  24   0  -2    0.89    0.48
  24  -1  -2    2.43    0.59
  24   1   2   -0.30    0.57
  24  -1  -2    0.02    0.66
  24   1   2   -0.06    0.54
  24  -1   2    1.15    0.57
  24  -1   2    0.55    0.52
  24   1  -2    0.48    0.50
  24   1  -2    0.51    0.52
   0   0   3    0.19    0.06
   0   0  -3    0.14    0.06
   0   0  -3    0.05    0.05
   0   0   3    0.07    0.03
   0  -1  -3   -0.02    0.06
   0   1   3   -0.02    0.11
   0  -1  -3   -0.01    0.13
   0  -1   3   -0.04    0.05
   0   1   3   -0.09    0.07
   0  -1   3    0.12    0.10
   0   1  -3   -0.04    0.05
   0   1  -3    0.06    0.10
   0   2  -3  190.33    3.97
   0  -2   3  188.01    3.98
   0   2   3  188.65    4.02
   0   2   3  190.54    3.91
   0  -2  -3  183.79    3.89
   0  -2  -3  186.36    4.02
   0   2  -3  189.54    3.83
   0  -2   3  182.34    3.84
   0  -3   3   -0.11    0.11
   0  -3  -3    0.13    0.12
   0   3  -3    0.06    0.11
   0   3  -3    0.08    0.14
   0  -3   3   -0.10    0.10
   0   3   3    0.77    0.23
   0  -3  -3    0.03    0.17
   0   3   3   -0.09    0.11
   0  -4   3   22.94    0.93
   0   4  -3   21.27    0.84
   0   4   3   22.97    0.90
   0  -4  -3   21.68    0.98
   0  -4   3   22.60    0.83
   0  -4  -3   20.23    0.84
   0   4   3   22.86    0.97
   0   4  -3   22.89    0.93
   0   5   3    0.32    0.22
   0  -5  -3    0.41    0.23
   0   5  -3   -0.03    0.20
   0   5   3    0.04    0.25
   0   5  -3    0.13    0.23
   0  -5   3    0.19    0.20
   0  -5  -3   -0.49    0.23
   0  -5   3    0.23    0.22
   0   6  -3    3.56    0.55
   0  -6   3    3.42    0.47
   0  -6   3    4.51    0.61
   0   6   3    4.39    0.60
   0   6  -3    4.63    0.53
   0  -6  -3    4.33    0.57
   0   6   3    4.05    0.62
   0  -6  -3    3.85    0.91
   0  -7  -3   -0.12    0.27
   0   7   3    0.17    0.33
   0  -7  -3   -0.23    0.28
   0   7   3   -0.08    0.25
   0  -7   3    0.05    0.25
   0   7  -3   -0.04    0.26
   0   7  -3   -0.18    0.25
   0   8  -3   15.88    1.08
   0   8   3   18.35    1.12
   0  -8  -3   20.05    1.22
   0   8  -3   16.40    1.02
   0  -8   3   16.38    1.01
   0   9   3   -0.51    0.31
   0  -9   3   -0.15    0.33
   0  -9  -3    0.56    0.42
   0   9  -3    0.00    0.35
   0 -10   3   11.97    0.99
   0  10  -3   12.58    1.12
   0 -10  -3   12.99    1.12
   0  11  -3    0.27    0.49
   0 -11   3    0.04    0.39
   0 -11  -3    0.70    0.45
   0  11   3    0.24    0.37
   0  12   3    0.38    0.48
   0 -12   3    1.21    0.49
   0 -12  -3    0.99    0.59
   0  12  -3    0.34    0.58
   0 -13  -3    0.82    0.53
   0 -13   3    1.47    0.55
   0  13   3   -0.73    0.43
   0  13  -3    0.71    0.60
   1   0  -3    0.00    0.06
  -1   0  -3    0.16    0.07
  -1   0  -3   -0.03    0.06
   1   0   3   -0.03    0.06
  -1   0   3    0.04    0.07
   1   0  -3    0.01    0.04
  -1   0   3    0.10    0.05
   1   0   3    0.04    0.07
   1   1   3  200.30    4.27
   1  -1  -3  202.47    4.27
  -1   1  -3  212.49    4.25
  -1  -1   3  205.91    4.20
   1   1   3  206.18    4.20
   1  -1  -3  204.84    4.09
  -1   1   3  207.68    4.10
  -1   1   3  203.12    4.26
   1  -1   3  210.62    4.24
  -1  -1  -3  210.25    4.29
  -1  -1  -3  206.91    4.20
   1   1  -3  213.34    4.22
   1   2   3    6.34    0.35
   1   2   3    7.12    0.42
   1  -2  -3    6.08    0.29
  -1   2  -3    5.67    0.34
  -1  -2   3    5.90    0.30
   1  -2  -3    6.20    0.39
  -1  -2   3    5.46    0.33
  -1   2  -3    5.95    0.25
  -1  -2  -3    6.21    0.33
  -1   2   3    6.20    0.37
  -1   2   3    5.55    0.29
   1  -2   3    6.04    0.24
   1   2  -3    5.86    0.35
   1  -2   3    5.81    0.34
  -1  -2  -3    6.52    0.40
  -1  -3   3    6.17    0.37
   1  -3  -3    6.07    0.44
  -1  -3   3    6.31    0.41
   1   3   3    5.64    0.43
   1   3   3    5.94    0.40
  -1   3  -3    6.18    0.41
   1  -3  -3    5.65    0.35
  -1   3  -3    5.68    0.32
  -1  -3  -3    5.77    0.37
   1  -3   3    6.08    0.41
  -1   3   3    6.42    0.37
  -1   3   3    6.19    0.43
  -1  -3  -3    6.12    0.45
   1   3  -3    5.99    0.41
   1  -3   3    6.24    0.32
  -1   4  -3   60.38    1.58
   1   4   3   60.03    1.72
  -1  -4   3   60.07    1.75
   1  -4  -3   60.58    1.79
  -1  -4   3   61.72    1.66
   1   4   3   57.72    1.77
  -1   4  -3   62.42    1.75
   1  -4  -3   60.11    1.65
  -1  -4  -3   60.41    1.70
  -1  -4  -3   62.01    1.82
   1  -4   3   59.35    1.73
  -1   4   3   61.24    1.68
   1  -4   3   59.41    1.57
  -1   4   3   61.06    1.77
   1   4  -3   62.38    1.78
  -1   5  -3    5.49    0.53
  -1   5  -3    5.15    0.44
   1   5   3    5.60    0.52
   1   5   3    6.94    0.62
  -1  -5   3    5.57    0.49
   1  -5  -3    6.16    0.61
   1  -5  -3    5.02    0.46
  -1  -5   3    5.82    0.53
  -1   5   3    5.43    0.56
   1  -5   3    5.10    0.51
  -1   5   3    5.31    0.49
   1  -5   3    4.93    0.44
  -1  -5  -3    5.56    0.56
  -1  -5  -3    5.76    0.51
   1   5  -3    5.67    0.56
  -1  -6   3   21.80    1.06
  -1   6  -3   20.71    0.92
  -1  -6   3   19.74    0.95
   1  -6  -3   20.90    0.99
  -1   6  -3   20.63    1.03
   1   6   3   20.85    1.07
   1   6   3   21.47    1.09
   1  -6  -3   22.22    1.29
  -1  -6  -3   20.76    1.02
   1  -6   3   21.36    0.93
   1   6  -3   22.53    1.09
   1  -6   3   20.88    1.03
  -1   6   3   22.21    1.02
  -1  -6  -3   20.15    1.07
  -1   6   3   20.98    1.05
   1   7   3   10.04    0.78
  -1  -7   3    9.46    1.30
   1  -7  -3   12.74    0.82
   1  -7  -3   10.81    0.86
  -1   7  -3    9.78    0.72
  -1   7  -3   10.17    0.79
   1   7   3   10.68    0.87
   1  -7   3   11.01    0.75
  -1   7   3    8.82    0.79
  -1  -7  -3   10.77    0.80
  -1   7   3   10.64    0.79
  -1  -7  -3   10.23    0.85
   1   7  -3   10.43    0.82
   1   8   3   31.60    1.52
   1  -8  -3   32.22    1.55
  -1  -8   3   32.72    1.45
  -1   8  -3   33.77    1.64
  -1   8  -3   32.40    1.53
   1   8  -3   31.17    1.53
  -1   8   3   36.46    1.56
  -1  -8  -3   33.18    1.60
   1  -8   3   32.64    1.41
   1  -9  -3    1.79    0.59
   1   9   3    2.91    0.66
  -1  -9   3    3.06    0.62
  -1   9  -3    2.89    0.62
  -1   9  -3    3.15    0.65
   1  -9   3    2.92    0.59
  -1   9   3    2.85    0.60
  -1  -9  -3    2.77    0.64
   1   9  -3    2.61    0.63
   1  10   3   10.26    1.04
  -1 -10   3   10.80    0.97
   1 -10  -3    9.09    1.02
  -1  10  -3    9.83    1.03
  -1 -10  -3   10.53    1.04
   1 -10   3    9.49    0.89
  -1  10   3    9.49    0.99
   1  10  -3    9.73    1.00
  -1  11  -3    1.47    0.61
   1  11   3    1.56    0.59
   1 -11  -3    1.55    0.54
  -1 -11   3    0.61    0.44
   1  11  -3    1.18    0.54
   1 -11   3    2.53    0.57
  -1  11   3    2.36    0.66
  -1 -11  -3    3.36    0.78
   1  12   3   11.25    1.20
   1 -12  -3   13.22    1.25
  -1  12  -3   13.13    1.28
  -1 -12   3   11.27    1.08
   1 -12   3   10.48    1.03
  -1 -12  -3   10.34    1.29
  -1  12   3   10.15    1.25
   1  12  -3   10.30    1.35
   1  13   3    5.81    1.04
  -1  13  -3    3.90    0.96
   1 -13  -3    5.05    0.93
  -1 -13   3    6.31    0.93
   1  13  -3    4.62    1.00
  -1  13   3    5.20    1.04
   1 -13   3    4.60    0.85
  -1 -13  -3    4.91    0.98
  -2   0   3    0.04    0.05
  -2   0  -3    0.06    0.10
  -2   0  -3    0.08    0.09
   2   0   3    0.00    0.08
   2   0  -3    0.08    0.05
   2   0   3   -0.02    0.09
   2   0  -3   -0.03    0.09
  -2   0   3    0.24    0.11
  -2   1  -3   11.56    0.45
   2  -1  -3   11.45    0.46
   2   1   3   10.70    0.42
   2  -1  -3   11.23    0.28
   2   1   3   10.96    0.47
  -2  -1   3   10.82    0.42
   2   1  -3   11.17    0.43
  -2   1   3   11.31    0.28
  -2  -1  -3   10.87    0.46
  -2   1   3   11.35    0.45
   2  -1   3   10.63    0.43
   2   1  -3   11.21    0.41
  -2  -2   3   34.80    1.03
  -2  -2   3   36.12    1.01
  -2   2  -3   36.05    1.03
   2  -2  -3   37.30    1.08
   2  -2  -3   35.72    0.90
   2   2   3   36.25    1.09
  -2   2  -3   37.32    0.82
   2   2   3   38.02    1.05
  -2   2   3   37.88    0.91
   2  -2   3   36.18    1.03
  -2   2   3   38.55    1.07
   2  -2   3   35.27    0.82
   2   2  -3   35.17    1.01
   2   2  -3   37.26    1.05
  -2  -2  -3   37.48    1.03
  -2  -2  -3   36.06    1.10
   2   3   3    4.60    0.36
   2  -3  -3    4.40    0.30
  -2   3  -3    3.89    0.25
  -2   3  -3    4.86    0.37
   2  -3  -3    4.94    0.41
   2   3   3    4.06    0.39
  -2  -3   3    3.34    0.33
  -2  -3   3    4.33    0.35
  -2  -3  -3    4.89    0.43
  -2   3   3    4.33    0.31
  -2  -3  -3    4.32    0.34
   2  -3   3    4.45    0.35
   2   3  -3    3.25    0.32
   2  -3   3    3.88    0.26
   2   3  -3    4.67    0.39
  -2   3   3    4.30    0.37
   2   4   3   10.20    0.70
   2  -4  -3   10.41    0.67
   2  -4  -3    9.73    0.55
  -2   4  -3    9.92    0.60
   2   4   3   10.16    0.62
  -2  -4   3    9.44    0.60
  -2   4  -3   10.23    0.51
  -2  -4   3   10.48    0.60
   2   4  -3   10.25    0.64
  -2   4   3    9.70    0.56
   2   4  -3    8.93    0.57
   2  -4   3   10.17    0.52
  -2  -4  -3    9.97    0.71
  -2  -4  -3    9.38    0.59
  -2   4   3   10.43    0.65
   2  -4   3   10.17    0.61
   2   5   3   68.41    2.02
  -2   5  -3   68.68    1.81
   2  -5  -3   68.56    2.05
   2   5   3   66.73    2.06
   2  -5  -3   68.84    1.91
  -2  -5   3   67.06    2.04
  -2   5  -3   69.39    2.00
  -2  -5   3   69.19    1.96
  -2  -5  -3   64.11    1.95
   2  -5   3   66.31    1.99
  -2   5   3   70.93    1.94
   2   5  -3   60.17    1.90
   2   5  -3   68.81    2.06
  -2  -5  -3   69.03    2.11
   2  -5   3   71.18    1.84
  -2   5   3   70.91    2.03
   2  -6  -3    1.20    0.33
   2   6   3    1.51    0.37
   2   6   3    0.83    0.69
  -2   6  -3    1.75    0.41
  -2  -6   3    1.36    0.35
   2  -6  -3    1.03    0.38
  -2   6  -3    1.11    0.28
  -2  -6   3    0.88    0.35
   2  -6   3    1.37    0.39
  -2   6   3    0.87    0.29
   2  -6   3    0.73    0.28
   2   6  -3    0.80    0.32
   2   6  -3    1.11    0.34
  -2   6   3    0.59    0.34
  -2  -6  -3    0.12    0.34
   2   7   3    5.23    0.69
   2  -7  -3    7.59    0.75
  -2   7  -3    5.63    0.68
   2   7   3    6.92    0.73
   2  -7  -3    5.91    0.62
  -2   7  -3    5.82    0.57
  -2  -7   3    6.47    0.65
  -2   7   3    7.06    0.66
  -2  -7  -3    6.03    0.77
   2  -7   3    6.09    0.57
   2   7  -3    6.96    0.72
  -2  -7  -3    8.39    0.97
  -2   7   3    7.48    0.83
  -2  -8   3   -0.16    0.32
   2  -8  -3    0.42    0.40
  -2   8  -3    0.06    0.31
  -2   8  -3   -0.04    0.34
   2   8   3   -0.29    0.29
  -2  -8  -3    0.40    0.39
   2   8  -3   -0.02    0.37
   2   8  -3    0.43    0.39
  -2   8   3   -0.07    0.33
   2  -8   3    0.41    0.30
   2   9   3   12.92    1.05
  -2   9  -3   13.54    0.96
  -2   9  -3   12.92    1.05
   2  -9  -3   13.38    1.06
  -2  -9   3   13.63    1.02
  -2   9   3   13.29    1.00
  -2  -9  -3   13.04    1.10
   2  -9   3   12.87    0.93
   2   9  -3   13.20    1.09
  -2 -10   3   -0.01    0.37
   2 -10  -3    0.67    0.45
  -2  10  -3   -0.16    0.40
   2  10   3    0.88    0.44
   2  10  -3    0.26    0.44
   2 -10   3    0.20    0.38
  -2 -10  -3    0.37    0.51
  -2  10   3    0.11    0.34
   2  11   3    0.20    0.43
   2 -11  -3    1.05    0.52
  -2  11  -3    0.00    0.42
  -2 -11   3    1.61    0.86
   2  11  -3    1.16    0.52
  -2  11   3    0.06    0.41
   2 -11   3    0.44    0.39
  -2 -11  -3    0.01    0.50
  -2 -12   3    9.94    1.05
  -2  12  -3   10.31    1.27
   2  12   3   10.50    1.34
   2 -12  -3    9.24    1.20
   2  12  -3    8.89    1.24
  -2  12   3    8.24    1.14
  -2 -12  -3   10.81    1.12
   2 -12   3   10.08    1.31
   2  13   3    1.28    0.63
  -2  13  -3    1.11    0.67
   2 -13  -3    1.11    0.61
  -2 -13   3    0.05    0.47
   2 -13   3    2.50    0.59
  -2  13   3    0.23    0.77
   2  13  -3    0.42    0.73
   3   0   3   -0.05    0.09
   3   0  -3    0.00    0.06
   3   0   3    0.13    0.11
  -3   0  -3    0.14    0.11
  -3   0   3    0.07    0.11
  -3   0  -3    0.19    0.10
  -3   0   3    0.22    0.06
   3   0  -3    0.01    0.10
   3   1   3   22.60    0.74
   3  -1  -3   23.14    0.74
  -3  -1   3   22.59    0.73
   3   1   3   21.94    0.70
   3  -1  -3   22.65    0.50
   3   1   3   22.10    0.71
  -3   1  -3   23.18    0.71
   3  -1   3   22.26    0.54
   3   1  -3   22.56    0.67
  -3   1   3   22.87    0.73
  -3  -1  -3   23.97    0.75
   3   1  -3   22.40    0.72
  -3   1   3   22.56    0.50
   3  -1   3   24.11    0.72
  -3  -2   3   22.33    0.75
   3  -2  -3   22.23    0.78
  -3   2  -3   21.70    0.74
   3  -2  -3   21.12    0.60
   3   2   3   21.41    0.76
   3   2   3   20.78    1.14
  -3  -2   3   21.38    0.75
  -3   2  -3   21.88    0.53
   3  -2   3   21.53    0.75
   3   2  -3   23.26    0.76
   3  -2   3   21.48    0.55
   3   2  -3   22.00    0.76
  -3   2   3   21.39    0.59
  -3   2   3   22.50    0.76
  -3  -2  -3   22.99    0.82
   3  -3  -3   37.89    1.21
  -3   3  -3   36.96    0.95
   3   3   3   39.17    1.22
   3   3   3   38.45    1.26
  -3   3  -3   39.67    1.19
   3  -3  -3   39.21    1.06
  -3  -3   3   37.12    1.17
  -3  -3   3   38.24    1.20
  -3  -3  -3   38.74    1.19
   3   3  -3   37.60    1.17
   3  -3   3   38.66    1.17
  -3   3   3   38.77    1.05
   3  -3   3   37.62    0.98
   3   3  -3   39.50    1.23
  -3   3   3   38.49    1.19
  -3  -3  -3   37.47    1.26
  -3  -4   3  172.51    3.93
  -3   4  -3  171.81    3.67
   3  -4  -3  169.57    3.79
  -3  -4   3  169.27    3.97
   3   4   3  175.73    4.00
  -3   4  -3  171.54    3.93
   3  -4  -3  172.21    3.98
   3   4   3  172.15    4.06
  -3  -4  -3  172.31    4.07
   3  -4   3  167.73    3.92
   3  -4   3  174.76    3.70
  -3   4   3  170.08    3.78
   3   4  -3  170.89    4.00
  -3   4   3  169.13    3.92
  -3  -4  -3  168.60    3.94
   3   4  -3  168.06    3.93
  -3  -5   3   18.32    0.93
  -3   5  -3   19.58    0.77
  -3  -5   3   18.78    0.91
   3  -5  -3   19.55    0.85
   3   5   3   18.54    0.95
  -3   5  -3   19.33    0.92
   3   5   3   20.62    1.04
   3  -5  -3   19.98    0.97
  -3   5   3   19.71    0.93
  -3  -5  -3   20.63    0.95
  -3  -5  -3   20.25    1.03
   3   5  -3   19.29    0.93
  -3   5   3   19.95    0.85
   3  -5   3   18.83    0.92
   3   5  -3   20.73    0.99
   3  -5   3   20.81    0.81
  -3  -6   3    3.74    0.55
  -3   6  -3    3.62    0.39
   3  -6  -3    2.63    0.49
   3   6   3    3.85    0.61
   3  -6  -3    3.92    0.52
  -3  -6   3    3.64    0.53
  -3   6  -3    3.34    0.50
   3   6   3    3.07    0.52
  -3  -6  -3    2.61    0.50
  -3  -6  -3    3.10    0.50
   3  -6   3    3.05    0.42
   3   6  -3    2.69    0.50
   3  -6   3    4.11    0.57
  -3   6   3    3.11    0.44
  -3   6   3    2.80    0.46
   3   6  -3    3.73    0.57
  -3  -7   3   19.89    1.09
   3  -7  -3   20.83    1.15
  -3   7  -3   21.10    1.12
   3  -7  -3   21.40    1.07
  -3   7  -3   20.39    0.96
   3   7   3   20.09    1.14
   3  -7   3   21.42    1.00
  -3   7   3   18.85    1.07
   3   7  -3   20.08    1.11
  -3  -7  -3   20.64    1.19
  -3   7   3   21.28    1.06
   3   7  -3   19.91    1.15
   3  -8  -3   -0.10    0.36
  -3   8  -3   -0.35    0.29
  -3  -8   3    0.20    0.34
   3   8   3    0.26    0.35
  -3   8  -3   -0.14    0.28
   3   8  -3   -0.04    0.35
  -3  -8  -3   -0.20    0.35
  -3   8   3   -0.15    0.29
  -3   9  -3   25.93    1.44
  -3   9  -3   26.78    1.30
   3  -9  -3   28.18    1.50
  -3  -9   3   26.91    1.43
   3   9   3   27.23    1.51
  -3   9   3   26.98    1.38
  -3  -9  -3   28.88    1.58
   3   9  -3   28.37    1.54
   3  -9   3   26.08    1.28
  -3  10  -3    0.89    0.52
   3  10   3    0.54    0.49
   3 -10  -3    0.67    0.48
  -3 -10   3    0.57    0.46
  -3  10   3    0.15    0.38
   3 -10   3    0.91    0.41
  -3 -10  -3    0.48    0.51
   3  10  -3    0.95    0.50
  -3 -11   3   12.68    1.14
   3  11   3   15.21    1.30
   3 -11  -3   14.36    1.20
  -3  11  -3   11.45    1.14
  -3 -11  -3   12.92    1.20
  -3  11   3   15.53    1.20
   3  11  -3   11.95    1.19
   3 -11   3   14.29    1.05
   3  12   3    6.46    1.05
  -3 -12   3    4.39    0.83
  -3  12  -3    4.37    0.95
   3 -12  -3    4.37    0.81
   3  12  -3    4.52    0.95
  -3  12   3    3.25    0.75
  -3 -12  -3    4.97    0.95
   3 -12   3    4.23    0.87
  -3  13  -3    2.25    0.69
  -3 -13   3    2.26    0.69
   3 -13  -3    2.06    0.63
   3  13   3    1.26    0.67
   3 -13   3    1.88    0.59
   3  13  -3    0.59    0.66
  -3  13   3   -0.73    0.79
  -3 -13  -3    1.63    0.67
   4   0  -3    0.03    0.06
  -4   0   3    0.02    0.05
   4   0   3    0.01    0.09
  -4   0  -3    0.04    0.10
   4   0   3   -0.04    0.09
   4   0  -3    0.00    0.10
  -4   0  -3    0.08    0.09
   4  -1  -3    5.19    0.34
  -4  -1   3    5.66    0.36
   4   1   3    6.07    0.37
   4   1   3    5.16    0.32
  -4  -1   3    4.19    0.26
   4  -1  -3    5.46    0.19
   4   1   3    5.31    0.34
  -4   1  -3    5.96    0.34
   4  -1   3    5.39    0.24
   4  -1   3    5.41    0.33
   4   1  -3    5.45    0.34
  -4   1   3    5.55    0.34
  -4   1   3    5.58    0.19
  -4  -1  -3    5.26    0.35
   4   1  -3    5.01    0.29
  -4   2  -3   16.14    0.64
  -4  -2   3   15.37    0.64
   4   2   3   14.68    0.65
   4  -2  -3   16.93    0.67
  -4   2  -3   16.88    0.47
   4  -2  -3   15.97    0.49
  -4  -2   3   16.15    0.67
   4   2   3   16.19    0.70
   4  -2   3   14.89    0.50
  -4  -2  -3   16.56    0.70
   4  -2   3   17.65    0.66
   4   2  -3   16.97    0.68
  -4  -2  -3   16.69    0.66
   4   2  -3   17.69    0.67
  -4   2   3   16.67    0.48
  -4   2   3   16.60    0.74
  -4   3  -3   13.74    0.46
   4  -3  -3   14.02    0.69
   4  -3  -3   12.94    0.52
  -4   3  -3   13.01    0.64
   4   3   3   12.71    0.71
  -4  -3   3   13.20    0.66
  -4  -3   3   14.09    0.68
   4   3   3   13.52    0.69
   4   3  -3   13.51    0.68
  -4  -3  -3   14.24    0.67
  -4  -3  -3   13.71    0.73
   4  -3   3   13.72    0.49
  -4   3   3   13.14    0.64
   4   3  -3   12.97    0.67
  -4   3   3   13.58    0.53
   4  -3   3   12.98    0.63
   4   4   3   56.69    1.73
   4  -4  -3   54.51    1.52
  -4   4  -3   53.54    1.40
  -4  -4   3   57.54    1.72
  -4   4  -3   57.65    1.67
   4  -4  -3   58.43    1.73
  -4  -4   3   56.19    1.70
   4   4  -3   55.22    1.72
   4   4  -3   54.55    1.70
  -4   4   3   56.26    1.65
  -4  -4  -3   58.33    1.81
  -4   4   3   58.52    1.53
   4  -4   3   55.14    1.45
   4  -4   3   54.37    1.63
  -4  -4  -3   56.96    1.70
  -4  -5   3   19.03    0.94
   4  -5  -3   18.56    0.82
  -4   5  -3   19.70    0.83
  -4   5  -3   18.47    0.89
   4   5   3   19.06    1.15
   4   5   3   19.24    1.02
   4  -5  -3   18.00    0.93
  -4  -5   3   19.31    0.95
  -4   5   3   19.12    0.90
   4  -5   3   18.67    0.77
  -4   5   3   19.63    0.83
   4   5  -3   20.91    1.49
   4  -5   3   19.88    0.92
  -4  -5  -3   19.14    0.93
  -4  -5  -3   19.64    1.21
   4   5  -3   17.92    0.93
  -4  -6   3    9.48    0.75
  -4  -6   3   10.20    0.77
   4   6   3   10.38    0.78
  -4   6  -3   10.71    0.73
   4   6   3   11.03    0.84
  -4   6  -3   10.17    0.58
   4  -6  -3   10.30    0.69
   4  -6  -3    9.86    0.90
  -4  -6  -3    9.50    0.74
  -4   6   3    9.55    0.65
   4   6  -3    9.34    0.74
  -4  -6  -3    9.24    0.78
  -4   6   3   10.49    0.72
   4  -6   3    9.78    0.71
   4  -6   3    9.80    0.61
   4   6  -3    9.11    0.74
  -4  -7   3   26.59    1.29
  -4   7  -3   26.54    1.26
  -4   7  -3   24.55    1.05
   4  -7  -3   25.96    1.19
   4   7   3   27.75    1.36
   4  -7  -3   23.81    1.25
   4   7  -3   26.39    1.32
  -4   7   3   27.19    1.19
  -4  -7  -3   27.39    1.39
   4  -7   3   25.30    1.10
  -4   7   3   27.34    1.26
   4   7  -3   24.47    1.26
   4   8   3   22.16    1.29
   4  -8  -3   19.78    1.22
  -4   8  -3   22.10    1.24
  -4   8  -3   21.74    1.06
  -4  -8   3   22.79    1.26
   4  -8   3   22.00    1.13
  -4  -8  -3   20.68    1.28
   4   8  -3   23.08    1.34
  -4   8   3   23.29    1.18
  -4   9  -3    4.59    0.66
   4   9   3    4.51    0.76
  -4  -9   3    4.98    0.78
  -4   9  -3    3.70    0.72
   4  -9  -3    3.29    0.69
  -4   9   3    3.56    0.64
   4   9  -3    2.85    0.71
   4  -9   3    4.75    0.65
  -4  -9  -3    4.30    0.80
  -4  10  -3    0.13    0.44
   4 -10  -3    0.25    0.40
  -4 -10   3   -0.30    0.37
   4  10   3    0.42    0.44
  -4  10   3    0.67    0.44
   4  10  -3    0.36    0.44
   4 -10   3    0.05    0.32
  -4 -10  -3    0.25    0.43
   4 -11  -3    2.59    0.69
  -4  11  -3    2.53    0.74
   4  11   3    2.03    0.68
  -4 -11   3    2.23    0.63
  -4 -11  -3    1.47    0.65
   4  11  -3    5.42    0.94
   4 -11   3    2.89    0.60
  -4  11   3    2.61    0.66
   4 -12  -3    1.24    0.50
   4  12   3    0.28    0.52
  -4 -12   3    0.02    0.46
  -4  12  -3   -0.41    0.46
   4 -12   3    1.30    0.47
   4  12  -3   -0.46    0.79
  -4  12   3    0.31    0.48
  -4 -12  -3    1.00    0.58
   4 -13  -3    0.45    0.49
  -4  13  -3   -0.03    0.59
  -4 -13   3    0.61    0.55
   4  13   3   -0.34    0.56
   4 -13   3    0.44    0.51
  -4 -13  -3    2.38    0.74
  -4  13   3    0.25    1.06
  -5   0  -3    0.16    0.10
  -5   0  -3   -0.07    0.10
   5   0  -3    0.09    0.12
   5   0   3   -0.03    0.09
   5   0  -3    0.00    0.07
   5   0  -3   -0.04    0.10
  -5  -1   3   14.89    0.64
   5  -1  -3   16.16    0.65
   5  -1  -3   14.60    0.43
  -5  -1   3   14.39    0.54
   5   1   3   16.24    0.67
  -5   1  -3   15.56    0.61
   5   1   3   16.59    0.64
   5   1   3   16.35    0.64
  -5   1  -3   15.17    0.50
   5  -1   3   14.30    0.50
  -5  -1  -3   15.34    0.64
   5   1  -3   14.81    0.55
  -5   1   3   15.63    0.63
   5   1  -3   15.57    0.65
   5  -1   3   15.43    0.62
  -5  -2   3   10.09    0.55
  -5   2  -3   10.12    0.51
   5  -2  -3    9.73    0.36
   5  -2  -3    9.09    0.52
   5   2   3    9.47    0.56
  -5  -2   3    8.45    0.47
   5   2   3    9.22    0.52
   5  -2   3    9.36    0.36
  -5   2   3   10.11    0.36
   5   2  -3   10.09    0.56
   5   2  -3    9.11    0.50
   5  -2   3    8.89    0.48
  -5   2   3   10.64    0.53
  -5  -2  -3    8.80    0.54
   5  -2   3    9.10    0.36
  -5  -2  -3    9.83    0.51
  -5  -3   3  188.64    4.26
   5   3   3  185.56    4.25
   5  -3  -3  184.41    4.21
  -5   3  -3  181.50    4.14
   5  -3  -3  184.82    3.95
  -5   3  -3  184.20    3.87
   5   3   3  191.98    4.34
  -5  -3   3  189.60    4.22
  -5   3   3  186.36    4.17
   5   3  -3  189.78    4.24
   5  -3   3  186.66    3.91
   5  -3   3  183.50    4.15
  -5   3   3  190.77    3.94
  -5  -3  -3  187.35    4.32
   5   3  -3  190.39    4.28
  -5  -3  -3  185.11    4.20
  -5  -4   3   16.67    0.84
   5  -4  -3   15.88    0.82
  -5   4  -3   15.78    0.59
  -5  -4   3   15.82    0.81
  -5   4  -3   16.41    0.78
   5   4   3   16.05    0.90
   5  -4  -3   15.45    0.67
   5   4   3   16.47    0.86
  -5  -4  -3   15.17    0.80
  -5  -4  -3   15.50    0.88
  -5   4   3   15.56    0.76
   5  -4   3   17.37    0.65
   5   4  -3   16.87    0.87
  -5   4   3   15.34    0.65
   5  -4   3   16.19    0.78
   5   4  -3   17.32    0.87
  -5   5  -3   51.59    1.41
   5   5   3   51.13    1.74
   5  -5  -3   51.28    1.53
  -5  -5   3   50.40    1.71
  -5   5  -3   50.88    1.64
   5  -5  -3   49.20    1.67
  -5  -5   3   50.48    1.71
   5   5  -3   49.55    1.71
   5  -5   3   51.59    1.45
  -5  -5  -3   51.22    1.81
  -5   5   3   51.09    1.50
   5   5  -3   49.96    1.74
   5  -5   3   51.48    1.65
  -5   5   3   48.73    1.60
  -5  -5  -3   50.90    1.74
  -5  -6   3   37.75    1.53
   5   6   3   39.46    1.60
  -5  -6   3   38.27    1.55
  -5   6  -3   39.67    1.26
   5  -6  -3   40.18    1.41
  -5   6  -3   42.25    1.52
   5   6   3   38.21    1.62
  -5   6   3   42.62    1.41
  -5  -6  -3   39.97    1.55
   5  -6   3   39.10    1.51
   5   6  -3   39.08    1.59
  -5   6   3   38.86    1.46
  -5  -6  -3   38.61    1.61
   5   6  -3   41.12    1.59
   5  -6   3   40.93    1.32
   5  -7  -3   30.22    1.32
  -5   7  -3   31.18    1.18
   5   7   3   34.12    1.53
   5  -7  -3   33.49    1.46
  -5   7  -3   32.63    1.42
  -5  -7   3   31.44    1.45
   5   7  -3   33.52    1.56
   5   7  -3   30.11    1.47
   5  -7   3   32.27    1.24
  -5  -7  -3   33.82    1.59
  -5   7   3   30.70    1.29
  -5   7   3   32.67    1.39
   5   8   3    4.52    0.76
   5  -8  -3    4.55    0.76
  -5  -8   3    3.16    0.64
  -5   8  -3    3.89    0.65
  -5   8  -3    2.78    0.49
  -5   8   3    3.54    0.58
   5   8  -3    3.71    0.69
  -5  -8  -3    3.13    0.70
   5  -8   3    3.68    0.55
  -5  -9   3    8.94    0.93
  -5   9  -3    9.37    0.77
  -5   9  -3    9.37    0.91
   5   9   3    7.21    0.98
   5  -9  -3   10.04    0.94
  -5  -9  -3    8.75    0.96
   5  -9   3    8.83    0.76
  -5   9   3    9.19    0.83
   5   9  -3    7.73    1.63
   5 -10  -3    1.74    0.57
  -5 -10   3    1.28    0.57
  -5  10  -3    1.57    0.58
   5  10   3    1.82    0.59
   5  10  -3    1.52    0.60
  -5  10   3    2.18    0.57
  -5 -10  -3    1.06    0.54
   5 -10   3    1.91    0.48
   5  11   3    6.44    1.05
  -5  11  -3    5.79    0.95
  -5 -11   3    5.89    0.92
   5 -11  -3    7.93    1.04
   5  11  -3    6.78    1.09
  -5 -11  -3    7.54    1.09
  -5  11   3    6.47    0.96
   5 -11   3    7.93    0.83
   5 -12  -3   13.59    1.23
  -5 -12   3   15.39    1.31
   5  12   3   14.86    1.97
  -5  12  -3   14.62    1.31
   5  12  -3   14.84    1.91
  -5 -12  -3   14.51    1.36
   5 -12   3   13.80    1.08
  -5  12   3   11.47    1.17
   6   0  -3    0.49    0.18
   6   0  -3    0.12    0.10
   6   0  -3    0.01    0.14
   6   0   3    0.00    0.12
  -6   0  -3    0.00    0.12
  -6   0  -3    0.13    0.14
   6   0   3    0.11    0.13
   6   0  -3    0.29    0.10
   6   1   3    0.43    0.20
  -6  -1   3    0.22    0.17
   6  -1  -3    0.32    0.18
  -6  -1   3    0.38    0.13
   6   1   3    0.31    0.17
   6  -1  -3    0.15    0.09
  -6   1  -3    0.43    0.18
   6   1   3    0.38    0.18
   6  -1   3    0.21    0.15
  -6  -1  -3    0.09    0.16
   6   1  -3    0.18    0.16
  -6   1   3    0.59    0.18
   6   1  -3    0.08    0.13
   6  -1   3    0.30    0.13
  -6   1   3    0.36    0.11
  -6   2  -3   10.45    0.56
   6  -2  -3   10.91    0.59
   6   2   3    9.38    0.62
   6   2   3   10.91    0.61
  -6  -2   3    9.73    0.53
   6  -2  -3   10.12    0.40
  -6  -2   3   10.52    0.63
  -6   2   3   10.06    0.56
  -6   2   3   10.18    0.40
  -6  -2  -3   10.42    0.63
   6  -2   3   10.51    0.44
  -6  -2  -3   10.78    0.58
   6  -2   3    9.66    0.42
   6   2  -3   10.04    0.61
   6   2  -3   10.60    0.57
   6  -2   3   10.42    0.55
  -6  -3   3   19.33    0.83
   6  -3  -3   18.75    0.66
  -6   3  -3   17.99    0.80
   6   3   3   20.25    0.91
  -6   3  -3   18.69    0.63
  -6  -3   3   19.83    0.91
   6   3   3   18.08    0.91
   6  -3  -3   19.50    0.86
   6   3  -3   19.25    0.87
   6  -3   3   19.90    0.66
   6  -3   3   18.34    0.80
   6   3  -3   18.32    0.89
  -6  -3  -3   19.06    0.86
  -6   3   3   19.20    0.65
  -6  -3  -3   18.72    0.91
  -6   3   3   18.23    0.80
   6  -4  -3    7.20    0.58
  -6   4  -3    7.28    0.39
   6   4   3    6.72    0.64
  -6  -4   3    7.44    0.59
  -6  -4   3    7.44    0.61
  -6   4  -3    8.80    0.59
   6  -4  -3    6.23    0.42
   6   4   3    6.66    0.57
   6  -4   3    7.42    0.44
   6  -4   3    6.85    0.53
   6   4  -3    6.01    0.56
  -6   4   3    7.06    0.44
   6   4  -3    6.03    0.56
  -6   4   3    6.27    0.50
  -6  -4  -3    6.91    0.56
  -6  -4  -3    7.49    0.63
  -6   5  -3    9.90    0.79
  -6  -5   3    9.49    0.84
   6  -5  -3    9.82    0.70
  -6  -5   3    9.56    0.72
   6  -5  -3   10.22    0.59
   6   5   3    9.08    0.75
  -6   5  -3    9.32    0.49
   6   5   3   10.52    0.76
   6   5  -3    9.66    0.75
  -6   5   3   10.36    0.66
  -6  -5  -3    9.64    0.76
  -6   5   3    9.52    0.57
   6   5  -3   10.39    0.74
  -6  -5  -3    9.95    0.72
   6  -5   3   10.40    0.56
   6  -5   3    9.07    0.65
   6   6   3   28.76    1.32
  -6   6  -3   25.54    0.95
  -6   6  -3   25.15    1.17
   6  -6  -3   25.78    1.24
   6  -6  -3   25.58    1.09
  -6  -6   3   31.29    1.62
  -6  -6   3   26.09    1.26
   6   6   3   30.15    1.71
  -6   6   3   25.93    1.06
   6  -6   3   27.04    1.03
   6   6  -3   26.28    1.28
   6   6  -3   26.86    1.30
  -6   6   3   24.20    1.13
  -6  -6  -3   25.53    1.31
   6  -6   3   24.49    1.17
   6  -7  -3    2.86    0.59
  -6   7  -3    2.17    0.48
   6  -7  -3    2.49    0.46
   6   7   3    2.07    0.55
  -6   7  -3    2.57    0.40
  -6  -7   3    2.02    0.49
   6  -7   3    2.36    0.43
  -6   7   3    2.07    0.46
  -6   7   3    2.10    0.43
   6   7  -3    2.39    0.57
  -6  -7  -3    2.35    0.61
  -6   8  -3    3.52    0.62
   6  -8  -3    4.05    0.70
  -6   8  -3    4.15    0.56
  -6  -8   3    4.73    0.76
   6   8   3    4.80    0.81
   6   8  -3    5.24    0.80
  -6   8   3    4.79    0.66
  -6  -8  -3    5.19    0.86
   6  -8   3    4.46    0.59
   6  -9  -3    1.21    0.50
  -6   9  -3    1.84    0.47
  -6  -9   3    1.44    0.55
  -6   9  -3    1.18    0.52
   6   9   3    1.42    0.56
   6   9  -3    1.45    0.59
   6  -9   3    1.71    0.44
  -6  -9  -3    0.97    0.61
  -6   9   3    1.91    0.49
  -6 -10   3    3.77    0.77
  -6  10  -3    3.42    0.72
   6 -10  -3    2.78    0.65
   6  10   3    3.00    0.79
   6 -10   3    4.50    0.67
  -6  10   3    2.85    0.64
   6  10  -3    5.26    0.90
  -6 -10  -3    3.25    0.77
  -6  11  -3    6.39    1.04
   6 -11  -3    4.84    0.84
   6  11   3    5.10    1.00
  -6 -11   3    5.96    0.98
  -6 -11  -3    6.61    1.04
  -6  11   3    5.19    0.83
   6  11  -3    5.87    1.03
   6 -11   3    5.32    0.73
  -6  12  -3    0.50    0.54
  -6 -12   3    0.88    0.49
   6 -12  -3    0.77    0.50
   6  12   3    0.55    0.55
   6 -12   3    0.84    0.42
  -6 -12  -3    0.18    0.47
  -6  12   3    0.67    0.54
   7   0  -3    0.18    0.12
   7   0  -3   -0.08    0.16
   7   0  -3    0.09    0.19
   7   0   3    0.04    0.15
   7   0  -3    0.11    0.13
  -7   0  -3   -0.02    0.15
  -7   0  -3    0.28    0.19
   7   0   3   -0.20    0.15
  -7   1  -3   74.45    1.93
   7  -1  -3   72.99    1.70
   7  -1  -3   75.08    2.00
  -7  -1   3   74.27    2.03
   7   1   3   75.03    1.98
   7   1   3   77.26    1.97
   7   1   3   75.58    1.99
   7  -1   3   72.93    1.91
  -7  -1  -3   77.98    2.00
   7   1  -3   75.82    1.87
   7   1  -3   73.35    2.02
   7  -1   3   73.81    1.83
  -7   2  -3   16.68    0.74
   7  -2  -3   16.15    0.77
   7  -2  -3   17.26    0.58
  -7  -2   3   16.48    0.82
   7   2   3   15.47    0.80
  -7  -2   3   15.45    0.70
   7   2   3   16.93    0.80
   7   2  -3   18.18    0.85
   7  -2   3   17.32    0.74
   7   2  -3   16.12    0.74
   7  -2   3   17.59    0.64
  -7  -2  -3   16.27    0.81
   7  -2   3   17.24    0.63
  -7   2   3   15.95    0.56
  -7   2   3   17.31    0.77
   7  -3  -3   14.33    0.58
  -7   3  -3   15.36    0.74
   7  -3  -3   16.27    0.79
   7   3   3   14.04    0.78
  -7  -3   3   15.53    0.82
  -7  -3   3   13.80    0.72
   7   3   3   14.44    0.85
   7  -3   3   14.93    0.59
   7   3  -3   14.83    0.81
  -7  -3  -3   16.10    0.86
   7   3  -3   13.51    0.75
  -7   3   3   15.63    0.74
  -7  -3  -3   16.21    0.79
  -7   3   3   14.78    0.57
   7  -3   3   13.80    0.71
   7   4   3    0.20    0.26
   7  -4  -3   -0.05    0.13
   7  -4  -3    0.35    0.24
   7   4   3    0.16    0.27
  -7   4  -3    0.22    0.21
  -7   4  -3    0.09    0.12
  -7  -4   3    0.04    0.27
  -7  -4   3   -0.17    0.20
  -7  -4  -3    0.48    0.26
  -7  -4  -3    0.02    0.29
  -7   4   3   -0.06    0.12
   7   4  -3   -0.14    0.25
   7  -4   3    0.17    0.21
  -7   4   3    0.21    0.19
   7   4  -3   -0.06    0.21
   7  -4   3    0.24    0.17
   7   5   3    1.44    0.45
  -7   5  -3    1.55    0.25
   7   5   3    2.05    0.44
  -7  -5   3    1.77    0.41
  -7   5  -3    2.42    0.44
   7  -5  -3    1.86    0.41
   7  -5  -3    1.78    0.31
  -7  -5   3    1.87    0.42
  -7   5   3    2.20    0.40
  -7  -5  -3    2.37    0.45
  -7   5   3    2.14    0.32
   7   5  -3    1.53    0.40
   7  -5   3    1.58    0.30
   7  -5   3    1.93    0.40
  -7  -5  -3    1.23    0.40
   7   5  -3    2.38    0.51
   7   6   3    1.05    0.44
   7  -6  -3    2.04    0.46
  -7   6  -3    1.85    0.41
  -7  -6   3    2.31    0.51
   7  -6  -3    2.07    0.39
  -7   6  -3    2.12    0.32
   7   6  -3    1.70    0.45
  -7   6   3    1.95    0.38
   7  -6   3    2.21    0.46
  -7  -6  -3    2.03    0.52
   7  -6   3    1.73    0.35
   7   6  -3    1.49    0.50
  -7   7  -3   20.23    1.11
  -7   7  -3   20.55    0.90
   7  -7  -3   21.07    1.05
   7   7   3   22.33    1.28
   7  -7  -3   20.51    1.16
  -7  -7   3   19.41    1.18
  -7  -7  -3   19.82    1.23
  -7   7   3   20.20    1.01
   7  -7   3   22.69    1.01
   7   7  -3   19.74    1.24
  -7   7   3   18.83    1.04
  -7  -8   3   -0.39    0.35
   7   8   3    0.04    0.34
  -7   8  -3    0.40    0.36
   7  -8  -3    0.72    0.43
  -7   8  -3    0.81    0.31
   7   8  -3    0.94    0.47
  -7   8   3    0.13    0.29
   7  -8   3    0.40    0.31
  -7  -8  -3    0.08    0.37
   7   9   3    1.84    0.58
   7  -9  -3    1.80    0.51
  -7  -9   3    2.89    0.70
  -7   9  -3    2.28    0.49
  -7   9  -3    1.68    0.51
   7   9  -3    2.07    0.63
  -7   9   3    1.17    0.42
  -7  -9  -3    2.41    0.66
   7  -9   3    2.01    0.47
  -7 -10   3    0.92    0.48
   7 -10  -3    1.15    0.52
  -7  10  -3    0.49    0.45
   7  10   3    1.59    0.55
  -7 -10  -3    1.06    0.55
  -7  10   3    0.52    0.40
   7  10  -3    1.38    0.61
   7 -10   3    0.79    0.41
   7  11   3    0.66    0.51
  -7 -11   3    0.58    0.52
  -7  11  -3    0.50    0.48
   7 -11  -3    0.78    0.47
   7  11  -3    1.10    0.65
  -7 -11  -3    0.76    0.49
  -7  11   3    0.82    0.54
   7 -11   3    0.21    0.36
   7 -12  -3    7.53    1.07
  -7  12  -3    6.74    1.06
   7  12   3    5.80    1.11
  -7 -12   3    7.20    1.07
  -7  12   3    6.46    0.99
   7 -12   3    7.66    0.82
   7  12  -3    8.05    1.28
   8   0  -3    0.03    0.20
   8   0  -3    0.01    0.13
   8   0  -3   -0.18    0.13
   8   0   3    0.00    0.19
  -8   0  -3    0.01    0.19
   8   0  -3    0.12    0.22
   8   0   3    0.05    0.17
  -8   0  -3    0.00    0.19
   8   1   3   26.11    1.05
   8   1   3   28.00    1.02
   8  -1  -3   28.58    1.08
   8  -1  -3   26.68    0.82
   8  -1  -3   28.25    0.82
  -8  -1   3   25.73    1.06
  -8   1  -3   29.33    1.02
   8  -1  -3   27.26    1.04
  -8  -1   3   28.65    0.91
   8   1   3   26.34    1.01
   8  -1   3   28.27    0.95
   8   1  -3   27.41    1.09
   8   1  -3   27.68    0.94
   8  -1   3   27.44    0.99
  -8  -1  -3   26.99    1.04
  -8   2  -3   40.30    1.28
   8  -2  -3   38.08    1.06
   8  -2  -3   38.52    1.32
   8   2   3   40.22    1.42
  -8  -2   3   37.71    1.36
   8   2   3   39.26    1.34
   8   2   3   38.09    1.30
  -8   2   3   38.89    1.06
   8  -2   3   39.44    1.15
   8   2  -3   41.31    1.42
   8  -2   3   38.03    1.27
  -8  -2  -3   38.64    1.37
   8   2  -3   39.27    1.28
   8  -2   3   38.66    1.25
  -8   2   3   38.96    1.30
   8   3   3  109.57    2.88
  -8  -3   3  104.41    2.74
  -8  -3   3  107.47    2.92
   8  -3  -3  110.39    2.82
   8   3   3  105.61    2.92
  -8   3  -3  107.63    2.73
  -8   3   3  107.25    2.76
  -8  -3  -3  111.33    2.83
  -8  -3  -3  111.58    2.94
  -8   3   3  110.47    2.49
   8  -3   3  106.57    2.54
   8   3  -3  109.74    2.82
   8  -3   3  108.70    2.74
   8   3  -3  109.44    2.94
   8  -3   3  120.86    2.74
   8  -4  -3   13.38    0.62
   8  -4  -3   13.66    0.78
  -8  -4   3   13.37    0.83
   8   4   3   12.46    0.81
  -8   4  -3   13.01    0.58
  -8  -4   3   12.05    0.76
  -8   4  -3   12.29    0.71
   8   4   3   13.51    0.90
  -8  -4  -3   12.41    0.83
   8  -4   3   12.89    0.73
   8   4  -3   12.21    0.92
  -8   4   3   12.64    0.73
  -8   4   3   14.51    0.62
  -8  -4  -3   13.64    0.81
   8  -4   3   13.54    0.62
   8   5   3    5.57    0.75
   8   5   3    4.26    0.61
  -8  -5   3    4.58    0.64
  -8   5  -3    5.16    0.62
  -8   5  -3    4.33    0.37
  -8  -5   3    4.82    0.63
   8  -5  -3    4.87    0.44
   8  -5  -3    5.47    0.74
   8   5  -3    5.88    0.75
  -8  -5  -3    6.73    0.79
   8  -5   3    4.37    0.42
   8   5  -3    4.36    0.63
  -8   5   3    4.57    0.50
  -8   5   3    4.77    0.43
  -8  -5  -3    5.17    0.63
  -8   6  -3    0.09    0.18
   8   6   3    0.09    0.34
   8  -6  -3    0.11    0.23
  -8   6  -3   -0.37    0.23
  -8  -6   3   -0.31    0.28
   8  -6  -3   -0.07    0.31
   8  -6   3    0.02    0.29
   8  -6   3   -0.05    0.23
  -8  -6  -3   -0.02    0.34
   8   6  -3   -0.01    0.31
  -8   6   3    0.07    0.21
  -8   6   3    0.30    0.25
  -8   7  -3   35.92    1.26
   8  -7  -3   35.45    1.56
  -8  -7   3   34.25    1.62
   8  -7  -3   34.50    1.40
   8   7   3   36.81    1.73
  -8   7  -3   37.25    1.54
  -8   7   3   33.68    1.34
  -8  -7  -3   36.20    1.73
   8  -7   3   38.14    1.37
   8   7  -3   37.15    1.69
   8   8   3   -0.08    0.32
  -8  -8   3    0.38    0.36
   8  -8  -3   -0.06    0.36
  -8   8  -3    0.16    0.25
  -8   8  -3   -0.03    0.31
  -8   8   3    0.09    0.30
   8   8  -3    0.15    0.35
  -8  -8  -3   -0.17    0.34
   8  -8   3    0.19    0.30
   8   9   3    0.84    0.46
  -8   9  -3    0.27    0.38
  -8  -9   3    0.31    0.75
  -8   9  -3    0.82    0.36
   8  -9  -3    0.72    0.44
   8   9  -3   -0.03    0.45
  -8   9   3    0.65    0.36
  -8  -9  -3    0.56    0.48
   8  -9   3    0.13    0.31
  -8  10  -3   -0.10    0.37
   8 -10  -3    0.56    0.48
   8  10   3    0.70    0.47
  -8 -10   3   -0.02    0.44
   8 -10   3    0.95    0.39
  -8  10   3    0.68    0.41
  -8 -10  -3   -0.40    0.35
   8  10  -3    0.46    0.49
   8 -11  -3    4.01    0.79
   8  11   3    5.94    1.04
  -8  11  -3    3.46    0.76
  -8 -11   3    5.39    0.98
  -8  11   3    3.74    0.74
  -8 -11  -3    4.98    0.96
   8 -11   3    4.74    0.67
   8  11  -3    4.26    0.92
   8  12   3    0.96    0.70
  -8  12  -3   -1.04    0.48
   8 -12  -3    1.60    0.59
  -8 -12   3    0.72    0.54
  -8  12   3    0.29    0.45
  -8 -12  -3    1.36    0.59
   8 -12   3    1.73    0.48
   8  12  -3    0.27    0.53
  -9   0  -3   -0.08    0.16
   9   0   3   -0.34    0.15
   9   0  -3    0.09    0.20
   9   0  -3    0.09    0.20
  -9   0  -3    0.09    0.20
   9   0  -3    0.02    0.13
   9   0  -3    0.02    0.15
   9   0   3    0.24    0.20
   9   1   3    1.72    0.33
   9  -1  -3    2.33    0.38
  -9  -1   3    2.67    0.44
   9  -1  -3    2.42    0.40
   9   1   3    2.01    0.34
   9   1   3    3.41    0.48
  -9   1  -3    2.14    0.34
   9  -1  -3    1.85    0.25
  -9  -1  -3    2.82    0.43
   9   1  -3    2.54    0.36
   9   1  -3    2.69    0.43
   9  -1   3    2.35    0.32
   9  -1   3    2.27    0.34
   9  -1   3    2.23    0.34
   9   2   3   65.49    2.07
   9   2   3   69.78    2.00
   9   2   3   66.92    2.00
  -9   2  -3   71.44    1.95
  -9  -2   3   68.46    2.08
   9  -2  -3   67.15    2.00
   9   2  -3   66.40    2.08
   9  -2   3   69.88    1.83
   9  -2   3   71.72    1.95
   9   2  -3   71.01    1.96
  -9   2   3   70.25    1.71
  -9  -2  -3   71.30    2.08
   9  -2   3   71.72    1.84
  -9   2   3   71.98    2.01
  -9  -3   3   24.42    1.12
  -9  -3   3   23.69    0.99
  -9   3  -3   22.54    0.96
   9  -3  -3   23.48    1.03
   9   3   3   22.70    1.12
   9  -3  -3   23.44    0.81
   9   3   3   22.97    1.07
  -9  -3  -3   22.94    1.11
   9   3  -3   24.21    1.05
  -9   3   3   22.28    0.99
   9  -3   3   23.37    0.98
   9  -3   3   24.85    0.88
   9  -3   3   24.62    0.85
  -9  -3  -3   24.17    1.08
  -9   3   3   23.49    0.80
   9  -4  -3   39.59    1.44
  -9   4  -3   36.49    1.53
   9  -4  -3   38.54    1.19
  -9  -4   3   39.46    1.53
   9   4   3   36.16    1.53
   9   4   3   38.22    1.52
   9  -4   3   37.96    1.21
  -9  -4  -3   37.81    1.46
  -9  -4  -3   40.05    1.58
   9  -4   3   38.46    1.37
   9   4  -3   37.53    1.47
  -9   4   3   37.09    1.16
  -9   4   3   38.29    1.38
   9   4  -3   39.67    1.58
   9  -5  -3   15.36    0.74
  -9  -5   3   15.92    1.01
   9   5   3   15.51    0.98
  -9  -5   3   13.85    0.91
  -9   5  -3   15.53    0.69
  -9   5  -3   14.77    0.85
   9  -5  -3   15.07    0.92
  -9  -5  -3   14.63    1.01
   9  -5   3   15.09    0.87
  -9   5   3   14.12    0.71
   9   5  -3   13.17    0.93
  -9   5   3   15.14    0.99
   9  -5   3   16.03    0.76
   9  -6  -3    2.29    0.41
   9  -6  -3    2.04    0.50
  -9  -6   3    3.22    0.63
  -9   6  -3    1.99    0.34
   9   6   3    0.44    0.37
  -9   6  -3    2.14    0.48
   9  -6   3    2.34    0.40
   9   6  -3    1.75    0.48
  -9   6   3    1.67    0.35
  -9  -6  -3    1.24    0.45
  -9   6   3    1.13    0.32
   9  -6   3    1.82    0.48
  -9   7  -3    2.82    0.55
   9  -7  -3    2.79    0.49
   9  -7  -3    1.66    0.49
  -9  -7   3    1.86    0.57
  -9   7  -3    2.33    0.40
   9   7   3    1.20    0.52
   9   7  -3    2.23    0.56
  -9  -7  -3    2.20    0.60
   9  -7   3    1.94    0.40
  -9   7   3    2.04    0.42
  -9   8  -3    0.57    0.38
  -9  -8   3   -0.57    0.32
  -9   8  -3    0.29    0.29
   9   8   3    0.38    0.79
   9  -8  -3    0.60    0.41
  -9   8   3    0.25    0.30
   9  -8   3    0.37    0.32
   9   8  -3    0.38    0.45
  -9  -8  -3    0.08    0.65
  -9  -9   3   15.19    1.21
   9  -9  -3   14.86    1.14
  -9   9  -3   14.76    0.93
   9   9   3   15.17    1.24
  -9   9  -3   14.71    1.11
  -9  -9  -3   14.78    1.28
   9   9  -3   13.14    1.18
  -9   9   3   14.53    0.99
   9  -9   3   17.66    0.99
   9 -10  -3   14.21    1.15
   9  10   3   15.54    1.32
  -9 -10   3   15.88    1.30
  -9  10  -3   12.64    1.09
   9 -10   3   14.17    0.98
  -9 -10  -3   14.52    1.33
  -9  10   3   12.85    1.01
   9  10  -3   13.41    1.28
  -9  11  -3    1.23    0.53
  -9 -11   3    0.24    0.49
   9 -11  -3   -0.28    0.45
   9  11   3    0.44    0.56
   9  11  -3   -0.09    0.49
  -9  11   3    0.82    0.44
  -9 -11  -3    0.66    0.54
  -9  12  -3    0.64    0.64
   9 -12  -3    1.05    0.56
   9  12   3    1.60    0.75
  -9 -12   3    2.38    0.86
   9 -12   3    2.37    0.58
  -9 -12  -3    0.28    0.55
  -9  12   3    0.61    0.54
   9  12  -3    0.60    0.68
  10   0  -3    0.06    0.20
  10   0  -3    0.16    0.22
  10   0   3    0.28    0.20
  10   0  -3    0.04    0.14
  10   0   3    0.05    0.20
 -10   0  -3    0.15    0.20
  10   0  -3    0.09    0.14
  10   1   3  155.04    3.90
  10  -1  -3  162.43    3.56
 -10   1  -3  160.25    3.80
  10   1   3  163.02    3.83
  10   1   3  158.17    3.85
  10  -1  -3  161.14    3.92
  10  -1  -3  160.89    3.89
  10  -1  -3  163.35    3.58
  10   1  -3  159.23    3.97
  10   1  -3  162.97    3.68
  10  -1   3  170.05    3.79
  10  -1   3  163.08    3.79
  10  -1   3  161.80    3.76
 -10  -1  -3  164.16    3.91
  10   1  -3  161.66    3.72
  10  -2  -3    8.90    0.63
  10   2   3    8.93    0.63
  10  -2  -3    9.52    0.66
  10   2   3    9.50    0.72
 -10   2  -3    9.08    0.60
  10  -2  -3    8.91    0.47
 -10  -2   3    9.10    0.70
  10   2   3    9.05    0.76
  10  -2   3    9.50    0.55
  10   2  -3    9.74    0.62
  10   2  -3    7.58    0.76
 -10   2   3    8.71    0.47
  10  -2   3    9.22    0.61
  10  -2   3    8.78    0.54
 -10  -2  -3   10.45    1.11
  10   3   3   15.32    0.90
 -10   3  -3   14.10    0.77
  10  -3  -3   14.87    0.64
  10  -3  -3   15.51    0.85
 -10  -3   3   14.38    0.90
 -10  -3   3   13.88    0.77
  10   3   3   14.55    0.91
 -10   3   3   14.72    0.63
  10   3  -3   15.32    0.85
 -10   3   3   14.20    0.80
 -10  -3  -3   14.89    0.91
  10  -3   3   15.76    0.80
  10  -3   3   14.74    0.70
  10   3  -3   14.39    0.90
  10  -3   3   16.17    0.71
  10  -4  -3    0.06    0.24
 -10  -4   3    0.13    0.30
 -10   4  -3   -0.05    0.20
  10   4   3    0.75    0.42
  10  -4  -3   -0.04    0.15
 -10  -4   3    0.17    0.26
  10   4   3    0.13    0.26
  10   4  -3    0.23    0.29
 -10  -4  -3   -0.13    0.27
  10  -4   3   -0.14    0.22
 -10   4   3    0.32    0.19
  10   4  -3    0.17    0.36
 -10  -4  -3    0.49    0.33
 -10   4   3    0.01    0.24
  10  -4   3    0.03    0.15
  10  -4   3    0.07    0.17
  10  -5  -3   50.38    1.82
 -10  -5   3   50.99    1.94
  10  -5  -3   50.06    1.57
  10   5   3   51.85    1.96
 -10   5  -3   53.86    1.77
  10  -5   3   50.87    1.57
 -10  -5  -3   50.67    1.97
 -10   5   3   52.90    1.56
 -10   5   3   50.33    1.74
  10  -5   3   50.11    1.75
  10   5  -3   52.33    1.92
  10  -6  -3   52.02    1.68
 -10  -6   3   52.26    2.04
 -10   6  -3   51.40    1.56
 -10   6  -3   49.89    1.79
  10   6   3   50.97    2.03
  10  -6  -3   55.25    1.96
  10   6  -3   49.58    1.99
 -10  -6  -3   50.33    2.06
 -10   6   3   50.60    1.62
  10  -6   3   47.57    1.60
  10   7   3    1.64    0.55
  10  -7  -3    1.93    0.43
  10  -7  -3    1.37    0.47
 -10   7  -3    1.88    0.39
 -10  -7   3    0.98    0.48
 -10   7  -3    0.94    0.41
  10   7  -3    1.68    0.52
 -10  -7  -3    0.61    0.46
 -10   7   3    1.55    0.38
  10  -7   3    1.48    0.39
  10  -8  -3    0.76    0.42
  10   8   3    0.78    0.48
 -10   8  -3    0.92    0.34
 -10   8  -3    0.61    0.41
 -10  -8  -3   -0.12    0.39
  10   8  -3    0.02    0.40
 -10   8   3    0.19    0.30
 -10  -9   3    3.91    0.78
  10  -9  -3    3.29    0.69
  10   9   3    3.19    0.76
 -10   9  -3    3.66    0.60
 -10  -9  -3    4.00    0.84
  10  -9   3    3.72    0.58
  10   9  -3    2.39    0.68
 -10   9   3    3.51    0.62
  10  10   3    0.91    0.56
 -10  10  -3    0.69    0.51
 -10 -10   3    0.74    0.53
  10 -10  -3    0.91    0.49
 -10  10   3    0.45    0.40
 -10 -10  -3    0.56    0.47
  10 -10   3    1.31    0.42
  10  10  -3    0.31    0.56
 -10  11  -3    0.64    0.50
 -10 -11   3    1.07    0.55
  10 -11  -3    0.46    0.49
  10  11   3    0.49    0.65
 -10 -11  -3    0.17    0.53
 -10  11   3    0.74    0.46
  10 -11   3    1.17    0.41
  10  11  -3    0.66    0.68
  10 -12  -3    0.14    0.57
 -10  12  -3    1.84    1.05
 -10 -12   3    1.90    0.70
 -10  12   3    0.34    0.55
 -10 -12  -3    1.85    0.70
  11   0  -3    0.03    0.22
  11   0   3   -0.31    0.17
  11   0   3   -0.21    0.17
  11   0  -3    0.20    0.14
 -11   0  -3    0.07    0.19
  11   0   3   -0.08    0.17
  11   0  -3   -0.14    0.15
  11  -1  -3    1.57    0.36
  11   1   3    2.21    0.44
  11  -1  -3    2.19    0.30
  11  -1  -3    1.58    0.27
  11   1   3    2.30    0.41
  11  -1  -3    1.64    0.38
 -11   1  -3    1.78    0.36
  11   1   3    1.65    0.33
 -11  -1  -3    2.11    0.41
  11  -1   3    1.82    0.36
  11   1  -3    1.51    0.38
  11   1  -3    1.43    0.28
  11  -1   3    1.58    0.32
  11  -1   3    1.67    0.34
  11   1  -3    1.27    0.29
  11   2   3   28.64    1.24
 -11  -2   3   31.17    1.34
  11   2   3   30.73    1.23
  11  -2  -3   29.19    1.24
  11  -2  -3   31.19    1.27
  11   2   3   30.83    1.35
  11  -2  -3   29.60    0.98
 -11   2  -3   29.36    1.18
  11   2  -3   29.56    1.18
  11  -2   3   31.20    1.19
 -11   2   3   30.81    1.00
 -11  -2  -3   28.26    1.25
  11   2  -3   30.65    1.35
  11  -2   3   29.74    1.11
  11  -2   3   29.89    1.10
  11   3   3    6.53    0.68
 -11   3  -3    8.59    0.62
  11   3   3    7.90    0.66
 -11  -3   3    8.01    0.63
 -11  -3   3    7.81    0.71
  11  -3  -3    7.89    0.48
  11   3   3    6.84    0.66
  11  -3  -3    6.75    0.62
  11   3  -3    7.51    0.73
  11  -3   3    7.84    0.53
  11  -3   3    8.18    0.54
 -11   3   3    7.53    0.48
  11  -3   3    7.11    0.59
  11   3  -3    7.67    0.66
 -11  -3  -3    8.26    0.73
 -11  -4   3    0.39    0.30
  11  -4  -3    0.64    0.22
  11   4   3    0.43    0.34
  11  -4  -3    0.95    0.33
 -11   4  -3    0.23    0.23
 -11  -4   3    0.37    0.33
 -11   4   3    0.36    0.29
  11  -4   3    0.47    0.24
  11   4  -3    0.35    0.31
 -11   4   3    0.63    0.24
  11  -4   3    0.35    0.28
 -11  -4  -3    0.15    0.31
  11  -4   3    0.26    0.19
  11  -5  -3   10.05    0.81
  11   5   3    8.58    0.82
 -11  -5   3   11.38    0.94
 -11   5  -3    9.60    0.74
  11  -5  -3   10.50    0.66
  11  -5   3   11.07    0.79
 -11   5   3   10.62    0.63
 -11   5   3    9.02    0.72
  11   5  -3    9.68    0.84
  11  -5   3    9.49    0.60
 -11  -5  -3   12.15    0.98
  11  -5   3   10.34    0.67
  11   6   3   58.69    2.24
 -11  -6   3   58.73    2.22
  11  -6  -3   54.69    1.79
 -11   6  -3   57.05    1.71
  11  -6  -3   54.18    2.03
 -11   6  -3   56.13    1.94
  11   6  -3   59.87    2.22
  11  -6   3   56.67    1.79
 -11  -6  -3   53.63    2.22
  11  -7  -3    1.80    0.43
  11  -7  -3    2.00    0.53
 -11   7  -3    3.73    0.64
 -11   7  -3    2.06    0.40
 -11  -7   3    2.05    0.62
  11   7   3    2.89    0.67
 -11  -7  -3    2.25    0.67
  11   7  -3    1.80    0.56
  11  -7   3    2.39    0.46
 -11   7   3    1.76    0.40
  11   8   3    5.31    0.91
  11  -8  -3    5.32    0.80
 -11  -8   3    4.99    0.85
 -11   8  -3    4.66    0.73
 -11   8  -3    5.36    0.64
 -11  -8  -3    7.02    1.03
  11  -8   3    5.17    0.66
  11   8  -3    6.14    0.96
 -11   8   3    5.81    0.68
 -11  -9   3   -0.21    0.39
 -11   9  -3    0.62    0.40
  11   9   3   -0.37    0.44
  11  -9  -3   -0.09    0.35
 -11   9  -3    0.00    0.43
  11   9  -3    0.08    0.40
 -11  -9  -3    0.25    0.49
 -11   9   3    0.54    0.35
  11  -9   3    0.30    0.30
  11  10   3    2.92    0.80
 -11 -10   3    3.60    0.83
 -11  10  -3    2.94    0.68
  11  10  -3    2.91    0.84
 -11 -10  -3    3.39    0.80
 -11  10   3    3.16    0.66
  11 -10   3    3.46    0.60
 -11 -11   3    1.90    0.76
 -11  11  -3    1.02    0.54
  11  11   3    0.77    0.66
  11 -11  -3    1.48    0.55
 -11 -11  -3    0.13    0.45
 -11  11   3    0.38    0.51
  11  11  -3    0.02    0.57
  12   0  -3   -0.12    0.13
  12   0   3    0.19    0.24
  12   0  -3    0.02    0.22
  12   0  -3    0.08    0.17
  12   0   3    0.12    0.21
 -12   0  -3    0.03    0.24
  12   0  -3   -0.17    0.22
  12   1   3   22.20    1.05
  12  -1  -3   23.70    1.12
  12   1   3   22.57    1.04
  12  -1  -3   22.49    0.88
  12  -1  -3   22.24    0.86
  12   1   3   23.56    1.26
 -12   1  -3   21.18    1.00
  12  -1  -3   21.25    1.07
  12   1  -3   22.08    0.97
  12   1  -3   22.42    1.12
  12   1  -3   22.82    0.93
  12  -1   3   22.76    1.01
  12   1  -3   23.49    1.15
  12  -1   3   22.32    1.02
 -12  -1  -3   24.48    1.11
  12  -1   3   23.88    1.18
  12   2   3    5.62    0.58
  12   2   3    5.28    0.65
  12  -2  -3    5.08    0.42
 -12   2  -3    5.27    0.53
  12   2   3    6.11    0.76
  12  -2  -3    4.14    0.38
  12  -2  -3    4.60    0.60
  12  -2  -3    6.30    0.62
 -12  -2   3    6.03    0.74
  12   2  -3    4.59    0.56
  12  -2   3    5.48    0.50
 -12  -2  -3    4.35    0.61
  12   2  -3    4.93    0.56
  12  -2   3    5.57    0.51
  12   3   3   35.32    1.49
 -12  -3   3   34.88    1.34
  12  -3  -3   35.71    1.45
 -12  -3   3   36.69    1.55
  12  -3  -3   33.37    1.38
  12  -3  -3   34.64    1.14
 -12   3  -3   33.83    1.33
  12  -3   3   32.13    1.22
  12   3  -3   36.58    1.44
  12  -3   3   35.44    1.26
 -12   3   3   35.38    1.15
 -12  -3  -3   33.54    1.49
  12  -3   3   33.40    1.33
  12  -4  -3   41.75    1.34
  12  -4  -3   40.18    1.60
  12   4   3   42.19    1.73
 -12  -4   3   39.72    1.72
 -12  -4   3   45.82    2.31
 -12   4  -3   41.22    1.52
 -12   4   3   43.16    1.34
  12  -4   3   39.42    1.37
  12  -4   3   39.27    1.52
  12  -4   3   40.74    1.41
 -12   4   3   39.64    1.54
 -12  -4  -3   41.69    1.77
  12   4  -3   42.88    1.68
 -12   5  -3    8.10    0.71
  12  -5  -3    8.41    0.61
  12  -5  -3    8.72    0.80
  12   5   3   10.15    0.90
 -12  -5   3    9.58    0.88
  12  -5   3    8.66    0.61
  12  -5   3    8.88    0.65
 -12   5   3    8.40    0.72
 -12   5   3    9.36    0.62
  12   5  -3    8.03    0.82
 -12  -5  -3    8.83    1.03
 -12   6  -3    2.17    0.48
  12  -6  -3    3.16    0.60
  12   6   3    3.24    0.66
  12  -6  -3    2.57    0.56
 -12  -6   3    2.01    0.67
 -12   6   3    2.25    0.41
 -12  -6  -3    2.41    0.63
  12  -6   3    2.80    0.43
  12  -6   3    2.91    0.48
  12   6  -3    2.17    0.56
 -12   7  -3    0.35    0.33
  12   7   3    1.36    0.53
  12  -7  -3    0.25    0.37
  12  -7  -3    0.67    0.34
 -12  -7   3   -0.49    0.34
  12   7  -3   -0.13    0.36
 -12  -7  -3    0.05    0.44
 -12   7   3    0.42    0.28
  12  -7   3    0.07    0.29
 -12   8  -3    2.89    0.59
 -12  -8   3    2.82    0.69
  12  -8  -3    3.01    0.65
  12   8   3    3.76    0.80
  12   8  -3    1.84    0.65
 -12   8   3    3.62    0.55
  12  -8   3    3.56    0.55
 -12  -8  -3    4.12    0.86
  12   9   3    0.25    0.44
 -12   9  -3    0.13    0.38
 -12  -9   3   -0.19    0.39
  12  -9  -3    0.38    0.43
 -12   9  -3   -0.60    0.45
  12  -9   3    0.45    0.34
 -12  -9  -3   -0.55    0.45
 -12   9   3    0.62    0.32
  12   9  -3    0.39    0.45
 -12  10  -3    0.10    0.41
  12 -10  -3    0.90    0.48
  12  10   3    0.52    0.51
 -12 -10   3    0.69    0.55
  12 -10   3    0.78    0.34
  12  10  -3    0.59    0.58
 -12 -10  -3    0.61    0.53
 -12  10   3   -0.21    0.67
 -12 -11   3    1.73    0.72
  12 -11  -3    2.49    0.68
 -12  11  -3    0.64    0.60
  12  11   3    2.54    0.72
  12  11  -3    1.36    0.72
 -12 -11  -3    1.66    0.76
 -12  11   3    1.06    0.56
  12 -11   3    1.82    0.50
  13   0   3    0.04    0.26
  13   0  -3   -0.15    0.18
  13   0  -3    0.18    0.32
  13   0   3    0.31    0.26
  13   0  -3    0.33    0.28
 -13   0  -3    0.27    0.25
  13   0  -3   -0.28    0.16
  13   0   3    0.21    0.25
  13   1   3   24.89    1.18
  13  -1  -3   25.95    1.01
  13  -1  -3   26.34    1.25
 -13   1  -3   25.83    1.15
  13   1   3   26.97    1.18
  13  -1  -3   27.15    1.26
  13   1   3   25.31    1.25
  13  -1  -3   27.21    1.00
  13   1  -3   26.54    1.06
 -13  -1  -3   26.83    1.23
  13   1  -3   28.35    1.32
  13  -1   3   27.14    1.36
  13   1  -3   26.88    1.12
  13  -1   3   24.98    1.12
  13  -1   3   24.72    1.15
 -13   2  -3    5.36    0.55
  13  -2  -3    5.58    0.68
 -13  -2   3    5.58    0.74
  13  -2  -3    5.21    0.44
  13   2   3    5.40    0.67
  13  -2  -3    5.74    0.47
  13  -2  -3    5.56    0.68
  13  -2   3    5.77    0.57
  13   2  -3    5.49    0.57
  13  -2   3    4.95    0.52
  13  -2   3    5.03    0.57
 -13  -2  -3    5.72    0.73
  13   3   3   28.50    1.34
  13  -3  -3   24.70    0.98
 -13  -3   3   25.07    1.16
 -13  -3   3   26.60    1.38
  13  -3  -3   25.02    1.22
  13  -3  -3   24.66    1.24
 -13   3  -3   27.27    1.19
  13  -3   3   24.75    1.08
  13   3  -3   26.41    1.24
 -13   3   3   26.13    1.00
  13  -3   3   27.95    1.13
  13  -3   3   26.91    1.19
 -13  -3  -3   24.75    1.32
 -13  -4   3  157.23    4.30
  13   4   3  158.67    4.27
 -13   4  -3  160.10    3.99
  13  -4  -3  158.74    4.14
  13  -4  -3  155.80    3.72
  13  -4   3  155.04    3.81
  13   4  -3  153.90    4.15
 -13  -4  -3  158.06    4.33
  13  -4   3  169.56    4.38
  13  -4   3  159.20    3.86
 -13   4   3  159.68    3.71
 -13   5  -3    9.11    0.76
  13  -5  -3    7.78    0.62
  13   5   3    8.74    1.01
  13  -5  -3    8.94    0.82
 -13  -5   3    8.62    0.90
  13  -5   3    8.86    0.67
 -13   5   3    8.91    0.63
  13  -5   3    8.40    0.62
  13   5  -3    9.02    0.88
 -13  -5  -3    9.62    0.95
 -13   6  -3    0.01    0.27
 -13  -6   3    0.29    0.43
  13  -6  -3    0.83    0.31
  13   6   3    0.02    0.39
  13  -6  -3   -0.29    0.31
  13  -6   3    0.74    0.30
  13  -6   3    0.54    0.36
 -13  -6  -3    0.24    0.45
 -13   6   3    0.29    0.23
  13   6  -3    0.05    0.39
  13   7   3    4.06    0.82
 -13  -7   3    2.83    0.70
  13  -7  -3    2.56    0.60
 -13   7  -3    2.63    0.57
  13  -7  -3    4.38    0.62
  13  -7   3    3.28    0.54
 -13  -7  -3    3.00    0.76
  13   7  -3    3.49    0.77
 -13   7   3    2.93    0.47
  13  -8  -3   21.11    1.30
 -13  -8   3   20.97    1.47
 -13   8  -3   20.35    1.23
  13   8   3   16.97    1.38
  13  -8   3   19.24    1.07
 -13  -8  -3   21.25    1.52
 -13   8   3   18.94    1.06
  13   8  -3   22.17    1.49
  13  -9  -3   13.04    1.13
 -13  -9   3   13.33    1.28
 -13   9  -3   12.74    1.07
  13   9   3   10.74    1.15
  13   9  -3   15.89    1.35
  13  -9   3   11.60    0.88
 -13   9   3   13.04    0.95
 -13  -9  -3   13.39    1.28
 -13  10  -3    3.82    0.77
  13  10   3    2.80    1.00
  13 -10  -3    4.27    0.77
 -13 -10   3    4.05    0.86
  13 -10   3    6.23    0.69
 -13  10   3    3.03    0.78
  13  10  -3    4.39    1.40
  13  11   3    4.97    1.45
 -13  11  -3    2.56    0.73
 -13 -11   3    3.94    0.93
  13 -11  -3    4.19    0.81
 -13 -11  -3    5.31    1.02
  13  11  -3    4.84    1.15
 -13  11   3    3.58    0.72
  14   0  -3   -0.25    0.26
  14   0  -3   -0.34    0.18
  14   0   3   -0.30    0.24
  14   0  -3    0.28    0.22
  14   0   3    0.47    0.29
  14   0   3   -0.03    0.25
  14  -1  -3    0.37    0.22
  14   1   3    0.38    0.29
  14  -1  -3    0.70    0.27
  14  -1  -3    0.47    0.34
  14   1  -3    0.69    0.37
  14   1  -3    0.28    0.27
  14  -1   3    0.32    0.30
  14  -1   3    0.85    0.34
  14   1  -3    0.71    0.28
 -14  -1  -3    0.33    0.30
  14  -1   3    0.18    0.28
  14  -1   3    0.21    0.30
  14   2   3    5.20    0.67
  14  -2  -3    4.37    0.65
 -14   2  -3    5.19    0.64
  14  -2  -3    4.79    0.46
  14  -2  -3    5.00    0.49
  14   2  -3    5.81    0.57
  14  -2   3    5.05    0.56
  14   2  -3    5.28    0.65
  14  -2   3    5.09    0.65
  14  -2   3    5.35    0.74
 -14  -2  -3    5.06    0.69
 -14  -3   3   -0.06    0.33
 -14   3  -3   -0.35    0.26
  14  -3  -3    0.20    0.23
  14  -3  -3   -0.12    0.29
  14   3   3   -0.21    0.31
  14  -3   3    0.14    0.30
  14   3  -3   -0.32    0.25
  14  -3   3    0.05    0.23
 -14  -3  -3    0.03    0.31
  14   4   3    6.48    0.84
  14  -4  -3    6.68    0.82
 -14   4  -3    6.62    0.74
 -14  -4   3    7.36    0.93
  14  -4  -3    6.14    0.55
 -14   4   3    5.90    0.54
  14  -4   3    6.33    0.69
  14  -4   3    5.97    0.59
 -14  -4  -3    6.43    0.85
  14   4  -3    7.27    0.90
  14  -5  -3    6.92    0.75
  14  -5  -3    6.96    0.61
 -14  -5   3    9.50    1.10
  14   5   3    7.31    0.96
 -14   5  -3    7.39    0.71
  14  -5   3    6.21    0.61
  14  -5   3    9.38    0.81
 -14  -5  -3    6.47    0.92
  14   5  -3    6.63    0.87
 -14   5   3    6.84    0.74
 -14   6  -3    9.60    0.81
 -14  -6   3    7.90    1.04
  14   6   3   10.13    1.00
  14  -6  -3    7.94    0.85
  14  -6  -3    9.95    0.74
  14  -6   3   10.42    0.84
 -14   6   3    9.55    0.68
  14   6  -3    8.88    0.95
  14  -6   3   10.50    0.77
 -14  -6  -3    8.04    1.05
  14  -7  -3    1.37    0.53
 -14  -7   3    1.59    0.65
  14   7   3   -0.08    0.43
 -14   7  -3    1.55    0.48
  14  -7   3    1.37    0.39
  14  -7   3    1.66    0.44
  14   7  -3    1.68    0.61
 -14   7   3    1.63    0.41
 -14  -7  -3    1.34    0.54
 -14  -8   3    1.74    0.69
  14   8   3    1.14    0.62
 -14   8  -3    0.60    0.52
  14  -8  -3    0.79    0.48
  14  -8   3    1.09    0.40
 -14   8   3    1.98    0.46
  14   8  -3    1.44    0.57
  14  -8   3    1.86    0.44
 -14  -8  -3    2.69    0.78
 -14   9  -3    1.13    0.50
  14   9   3    1.69    0.59
 -14  -9   3    1.02    0.59
  14  -9  -3    0.07    0.53
 -14   9   3    1.39    0.47
  14  -9   3    1.85    0.47
 -14  -9  -3    1.70    0.65
  14   9  -3    1.46    0.58
 -14  10  -3    0.52    0.46
  14 -10  -3    1.23    0.55
 -14 -10   3    1.52    0.66
  14  10   3    1.74    0.71
  14  10  -3    0.69    0.61
 -14  10   3   -0.55    0.38
 -14 -10  -3    2.20    0.73
  14 -10   3    0.45    0.35
  15   0  -3    0.06    0.25
  15   0   3   -0.23    0.24
  15   0   3    0.16    0.27
  15   0  -3    0.18    0.22
  15   0  -3    0.28    0.34
  15  -1  -3    8.47    0.63
  15   1   3    8.10    0.74
  15  -1  -3    6.95    0.57
  15  -1  -3    9.50    0.82
  15  -1   3    7.61    0.69
  15   1  -3    7.94    0.68
  15   1  -3    8.61    0.81
  15   1  -3    8.22    0.64
  15  -1   3    9.03    0.78
  15  -1   3    8.25    0.73
 -15  -1  -3    7.61    0.77
  15  -2  -3    5.86    0.53
  15  -2  -3    6.96    0.57
  15   2   3    6.72    0.80
 -15   2  -3    6.86    0.76
  15  -2  -3    7.10    0.75
 -15  -2  -3    6.84    0.76
  15   2  -3    6.16    0.61
  15  -2   3    8.36    0.72
  15   2  -3    7.20    0.68
  15  -2   3    6.50    0.64
  15   3   3    0.56    0.40
  15  -3  -3    0.11    0.22
  15  -3  -3    0.14    0.31
 -15   3  -3    0.09    0.29
  15  -3  -3    0.10    0.23
 -15  -3   3   -0.44    0.33
 -15  -3  -3    0.24    0.39
  15  -3   3    0.13    0.26
  15   3  -3   -0.15    0.28
  15  -3   3    0.68    0.32
 -15   4  -3   23.69    1.21
  15  -4  -3   26.37    1.36
  15  -4  -3   25.12    1.06
 -15  -4   3   27.44    1.52
  15   4   3   25.44    1.42
 -15  -4  -3   24.01    1.42
  15  -4   3   25.15    1.17
  15  -4   3   23.37    1.13
  15   4  -3   24.02    1.33
  15  -5  -3    2.99    0.62
  15  -5  -3    3.35    0.71
 -15   5  -3    3.83    0.62
  15   5   3    3.11    0.79
 -15  -5   3    3.34    0.74
 -15  -5  -3    2.93    0.68
  15   5  -3    3.19    0.67
 -15   5   3    3.60    0.49
  15  -5   3    3.25    0.53
  15  -5   3    4.12    0.58
  15   6   3    0.34    0.46
  15  -6  -3    0.31    0.35
 -15  -6   3    0.29    0.42
 -15   6  -3    1.28    0.46
  15  -6  -3    1.20    0.47
  15  -6   3    0.93    0.37
  15  -6   3    0.50    0.32
 -15  -6  -3    0.48    0.43
 -15   6   3    0.84    0.32
  15   6  -3    1.11    0.60
  15   7   3   -0.24    0.39
  15  -7  -3    0.17    0.40
 -15  -7   3    0.13    0.47
 -15   7  -3   -0.32    0.32
  15  -7   3    0.32    0.37
  15  -7   3    0.15    0.33
 -15  -7  -3   -0.26    0.40
  15   7  -3    0.15    0.49
 -15   7   3    0.03    0.26
  15  -8  -3    1.13    0.52
  15   8   3    1.11    0.61
 -15  -8   3    0.71    0.58
 -15   8  -3    1.06    0.45
 -15   8   3    1.07    0.44
 -15  -8  -3    1.60    0.69
  15   8  -3    0.83    0.53
  15  -8   3    1.71    0.43
 -15   9  -3    3.79    0.73
 -15  -9   3    5.10    1.01
  15  -9  -3    4.26    0.79
  15   9   3    3.60    1.29
 -15   9   3    4.47    0.67
  15  -9   3    4.55    0.65
  15   9  -3    4.57    0.99
  15  10   3    1.21    0.67
 -15 -10   3    0.26    0.51
 -15  10  -3    0.09    0.46
  15 -10  -3    0.54    0.50
 -15  10   3    0.68    0.50
  15  10  -3    1.08    0.68
 -15 -10  -3    1.59    0.71
  16   0  -3   -0.05    0.23
  16   0  -3    0.30    0.36
  16   0  -3    0.44    0.31
  16   0   3   -0.23    0.26
  16   0   3   -0.17    0.25
  16  -1  -3    4.69    0.58
  16  -1  -3    2.86    0.58
  16   1   3    2.93    0.58
  16   1  -3    4.67    0.76
  16   1  -3    3.81    0.53
  16  -1   3    2.80    0.51
 -16  -1  -3    3.04    0.61
  16  -1   3    3.35    0.58
  16   1  -3    2.97    0.50
  16   2   3    0.95    0.42
  16  -2  -3    0.54    0.38
  16  -2  -3    1.46    0.35
  16  -2  -3    1.55    0.49
  16  -2   3    2.17    0.50
  16   2  -3    0.30    0.39
 -16  -2  -3    1.34    0.49
  16   2  -3    0.77    0.38
  16  -3  -3   18.40    1.19
 -16   3  -3   17.23    1.04
  16  -3  -3   18.05    1.14
 -16  -3   3   16.75    1.19
  16  -3  -3   16.30    0.88
  16   3   3   17.48    1.17
  16   3  -3   15.90    1.05
 -16  -3  -3   18.94    1.23
  16  -3   3   16.99    1.03
  16  -3   3   16.92    1.00
  16  -4  -3    8.23    0.97
 -16  -4   3    6.10    0.91
 -16   4  -3    6.50    0.69
  16   4   3    9.41    0.94
  16  -4   3    8.07    0.70
  16   4  -3    7.71    0.82
  16  -4   3    7.18    0.72
  16  -5  -3    0.61    0.33
 -16  -5   3    1.20    0.50
  16   5   3    0.48    0.46
 -16   5  -3    0.72    0.38
  16  -5  -3    1.58    0.50
 -16  -5  -3    1.46    0.57
  16   5  -3    1.08    0.50
  16  -5   3    1.18    0.41
 -16   5   3    0.62    0.29
  16  -5   3    0.44    0.32
  16  -6  -3    0.70    0.38
  16   6   3    0.67    0.51
 -16  -6   3   -0.11    0.36
  16  -6  -3    0.71    0.44
 -16   6  -3    0.57    0.39
  16  -6   3    1.12    0.46
 -16  -6  -3   -0.09    0.45
  16  -6   3   -0.26    0.28
 -16   6   3    0.69    0.31
  16   6  -3    0.40    0.44
  16   7   3    0.29    0.49
  16  -7  -3    0.54    0.40
 -16  -7   3    0.27    0.46
  16  -7   3   -0.52    0.28
  16   7  -3    0.79    0.53
 -16   7   3    0.31    0.32
 -16  -7  -3    0.14    0.48
  16   8   3    2.34    0.77
 -16   8  -3    2.42    0.63
 -16  -8   3    1.01    0.58
  16  -8  -3    1.90    0.61
  16  -8   3    1.66    0.48
 -16   8   3    1.95    0.46
  16   8  -3    2.53    0.75
 -16  -8  -3    1.73    0.67
 -16   9  -3    0.77    0.50
 -16  -9   3   -0.28    0.48
  16  -9  -3    0.36    0.47
  16   9   3    0.83    0.54
  16   9  -3    0.14    0.92
 -16  -9  -3    0.60    0.58
 -16   9   3    0.51    0.42
  16  -9   3    0.50    0.40
  17   0  -3   -0.13    0.25
  17   0   3    0.70    0.35
  17   0  -3   -0.07    0.27
  17   0   3    0.34    0.33
  17   0  -3    0.45    0.38
  17  -1  -3    2.73    0.49
  17  -1  -3    1.59    0.50
  17  -1  -3    3.28    0.49
  17   1   3    2.54    0.56
  17   1  -3    1.97    0.58
  17   1  -3    1.66    0.43
  17  -1   3    1.91    0.47
  17  -1   3    2.60    0.53
  17  -2  -3    7.76    0.64
  17  -2  -3    6.74    0.88
  17   2   3    8.53    0.84
  17  -2  -3    7.35    0.63
  17   2  -3    7.79    0.76
  17  -2   3    8.09    0.76
  17   2  -3    7.11    1.08
 -17  -2  -3    8.67    0.89
  17  -2   3    6.29    0.70
  17   3   3    0.16    0.39
 -17   3  -3   -0.06    0.27
  17  -3  -3    0.10    0.27
  17  -3  -3    0.03    0.24
  17  -3  -3   -0.37    0.31
  17   3  -3    0.70    0.39
 -17  -3  -3    0.13    0.40
  17  -3   3    0.64    0.33
  17   4   3    7.48    0.97
 -17   4  -3    7.02    0.74
  17  -4  -3    7.02    0.66
 -17  -4   3    9.38    0.99
  17  -4  -3    7.92    0.85
  17  -4  -3    6.93    0.62
  17   4  -3    9.05    0.89
 -17  -4  -3    9.12    1.14
  17  -4   3    6.99    0.70
  17   5   3    2.86    0.67
  17  -5  -3    2.30    0.50
 -17   5  -3    2.52    0.50
 -17  -5   3    3.38    0.77
  17  -5  -3    2.62    0.63
  17  -5   3    2.35    0.49
 -17  -5  -3    2.14    0.67
 -17   5   3    2.69    0.44
  17   5  -3    3.24    0.72
  17  -6  -3   24.59    1.47
 -17  -6   3   27.46    1.66
  17   6   3   25.62    1.63
 -17   6  -3   25.70    1.36
 -17  -6  -3   28.17    1.72
 -17   6   3   26.28    1.18
  17  -6   3   24.18    1.27
  17   6  -3   26.96    1.62
 -17   7  -3    1.61    0.50
 -17  -7   3    1.61    0.60
  17  -7  -3    0.35    0.46
  17   7   3    0.67    0.53
  17   7  -3    1.06    0.56
 -17   7   3    1.29    0.40
 -17  -7  -3    1.18    0.63
  17  -7   3    1.58    0.47
  17   8   3    0.96    0.66
 -17  -8   3   -0.22    0.88
 -17   8  -3    0.16    0.36
  17  -8  -3    0.47    0.49
 -17   8   3    0.45    0.38
 -17  -8  -3    1.05    0.86
  17  -8   3    0.71    0.42
  17   8  -3    2.36    0.73
 -17  -9   3   -0.25    0.47
  17  -9  -3   -1.01    0.43
  17   9   3    0.35    0.50
 -17   9  -3    0.12    0.46
  17   9  -3    1.57    0.66
 -17  -9  -3    0.05    0.50
 -17   9   3   -0.64    0.44
  18   0   3    0.41    0.36
  18   0  -3    0.28    0.29
  18   0  -3    0.09    0.39
  18   0   3   -0.06    0.28
  18   1   3    0.04    0.29
  18  -1  -3    0.14    0.27
  18  -1  -3   -0.37    0.32
  18   1   3    0.36    0.33
  18  -1  -3    0.17    0.35
  18  -1   3    0.14    0.33
  18   1  -3   -0.04    0.28
  18   1  -3   -0.47    0.34
  18  -1   3    0.20    0.28
  18  -2  -3    1.06    0.49
  18  -2  -3    2.21    0.43
  18   2   3    2.05    0.53
  18  -2  -3    1.46    0.43
  18  -2   3    0.86    0.37
 -18  -2  -3    2.41    0.99
  18   2  -3    0.62    0.43
  18  -2   3    1.97    0.50
  18   2  -3    1.46    0.46
  18   3   3    0.90    0.50
  18  -3  -3    1.21    0.38
  18  -3  -3    1.80    0.38
  18  -3  -3    1.48    0.49
  18  -3   3    1.23    0.45
  18   3  -3    0.23    0.37
  18   3  -3    1.11    0.53
 -18  -3  -3    0.63    0.44
 -18   4  -3    1.62    0.47
  18  -4  -3    1.26    0.52
  18  -4  -3    2.34    0.49
  18  -4  -3    2.54    0.43
 -18  -4   3    0.76    0.53
  18   4   3    1.75    0.65
  18  -4   3    1.80    0.48
  18   4  -3    1.62    0.55
 -18  -4  -3    2.29    0.69
  18   5   3    0.89    0.54
 -18  -5   3    0.21    0.47
 -18   5  -3    1.47    0.44
 -18  -5  -3    0.91    0.53
  18  -5   3    0.66    0.34
  18   5  -3    0.79    0.48
 -18  -6   3    4.58    0.91
  18   6   3    5.06    0.94
 -18   6  -3    4.33    0.70
  18  -6  -3    4.05    0.76
  18   6  -3    5.94    0.97
  18  -6   3    3.71    0.63
 -18  -6  -3    5.73    1.01
 -18   6   3    4.55    0.61
  18   7   3    1.53    0.63
 -18   7  -3    1.10    0.49
  18  -7  -3   -0.10    0.41
 -18  -7   3    1.67    0.73
 -18  -7  -3    1.31    0.59
 -18   7   3    1.66    0.47
  18   7  -3    1.41    0.56
  18  -7   3    0.27    0.39
  18  -8  -3    3.98    0.81
 -18  -8   3    3.57    0.88
 -18   8  -3    4.09    0.76
  18   8   3    4.41    0.98
  18  -8   3    2.50    0.58
 -18   8   3    4.24    0.68
 -18  -8  -3    4.80    1.04
  19   0   3   -0.16    0.31
  19   0  -3   -0.07    0.37
  19   0   3    0.19    0.36
  19   0  -3    0.26    0.30
  19  -1  -3    2.38    0.48
  19   1   3    2.59    0.65
  19  -1  -3    2.70    0.67
  19   1   3    2.88    1.03
  19  -1   3    2.65    0.58
  19   1  -3    2.68    0.70
  19  -1   3    2.14    0.52
  19   1  -3    2.48    0.56
  19  -2  -3    3.02    0.51
  19  -2  -3    5.21    0.88
  19   2   3    4.22    0.77
  19  -2   3    4.07    0.70
  19   2  -3    3.78    0.65
  19   2  -3    3.46    0.76
  19  -2   3    2.14    0.52
 -19  -2  -3    2.36    0.64
  19  -3  -3    8.94    0.72
  19   3   3    9.09    1.09
  19  -3  -3    8.80    1.09
  19   3  -3    9.73    0.94
  19  -3   3    7.30    0.77
 -19  -3  -3    9.47    1.01
  19   3  -3    7.60    1.02
  19  -3   3    9.13    0.86
  19  -4  -3    2.77    0.68
 -19   4  -3    3.05    0.64
  19  -4  -3    3.18    0.51
  19   4   3    3.04    0.72
 -19  -4  -3    3.43    0.77
  19   4  -3    2.79    0.71
  19  -4   3    3.65    0.67
 -19  -5   3   10.81    1.16
  19  -5  -3   12.53    1.12
  19  -5  -3   11.42    0.80
 -19   5  -3   11.58    0.98
  19   5   3   13.23    1.21
  19   5  -3   13.98    1.17
  19  -5   3   12.62    0.95
 -19  -5  -3    9.20    1.19
 -19   6  -3    4.28    0.71
  19   6   3    4.54    0.94
  19  -6  -3    6.31    0.95
 -19  -6   3    5.62    1.09
  19   6  -3    4.62    0.85
  19  -6   3    5.16    0.77
 -19  -6  -3    4.06    0.85
  19   7   3    5.19    1.57
 -19   7  -3    5.02    0.83
  19  -7  -3    4.30    0.85
 -19  -7   3    3.81    0.95
  19   7  -3    5.26    1.04
 -19  -7  -3    4.20    0.97
 -19   7   3    4.27    0.67
  19  -7   3    3.67    0.64
  19  -8  -3    0.60    0.60
  19   8   3    2.93    0.93
 -19   8  -3    1.25    0.59
 -19   8   3    3.03    0.69
  19   8  -3    3.44    0.88
  20   0  -3    0.12    0.31
  20   0  -3   -0.01    0.37
  20   0   3   -0.09    0.37
  20   0   3   -0.35    0.33
  20   1   3    0.41    0.40
  20   1   3    1.05    0.43
  20  -1  -3    0.62    0.49
  20  -1  -3    0.83    0.37
  20   1  -3    1.05    0.54
  20   1  -3    1.09    0.43
  20  -1   3    1.00    0.56
  20   2   3    4.36    0.80
  20  -2  -3    4.26    0.62
  20  -2  -3    3.95    0.82
  20   2   3    2.85    0.70
  20  -2   3    3.64    0.69
  20   2  -3    4.41    0.70
  20   2  -3    4.53    0.89
  20   3   3    5.22    0.89
  20  -3  -3    4.99    0.88
  20  -3  -3    5.54    0.66
  20  -3   3    5.52    0.81
  20   3  -3    5.29    0.90
 -20  -3  -3    5.53    0.95
  20   3  -3    5.47    0.85
  20  -3   3    6.69    1.44
  20   4   3    0.36    0.48
  20  -4  -3    0.14    0.52
  20  -4  -3    0.41    0.33
 -20  -4  -3    0.13    0.45
  20   4  -3    1.17    0.56
  20   4  -3    0.20    0.40
  20  -4   3    0.72    0.42
  20  -5  -3    0.64    0.36
 -20   5  -3    1.75    0.50
  20  -5  -3    1.13    0.55
  20   5   3    0.86    0.51
  20  -5   3    0.92    0.42
  20   5  -3    0.08    0.43
 -20  -5  -3    0.80    0.49
 -20   6  -3    0.45    0.41
 -20  -6   3    0.26    0.52
  20  -6  -3    0.39    0.34
  20   6   3    0.77    0.57
  20  -6  -3    0.55    0.47
 -20  -6  -3    0.11    0.53
  20   6  -3    0.88    0.56
  20  -6   3   -0.20    0.35
 -20  -7   3    0.63    0.56
  20  -7  -3   -0.40    0.49
 -20   7  -3    1.18    0.52
  20   7   3   -0.67    0.50
  20  -7   3   -0.27    0.41
 -20  -7  -3    0.44    0.66
  21   0  -3   -0.23    0.44
  21   0   3    0.60    0.43
  21   0  -3    0.09    0.37
  21   0   3    0.73    0.43
  21   1   3    2.49    0.57
  21  -1  -3    0.43    0.37
  21  -1  -3    0.94    0.50
  21   1   3    0.25    0.52
  21   1  -3    0.68    0.44
  21  -1   3    0.66    0.43
  21   1  -3    1.48    0.56
  21  -1   3    1.44    0.50
  21  -2  -3    5.43    0.93
  21   2   3    5.23    0.90
  21   2   3    5.28    0.91
  21  -2  -3    6.50    0.68
  21  -2   3    5.22    0.82
  21   2  -3    5.73    0.97
  21  -2   3    5.76    0.84
  21  -3  -3    2.55    0.72
  21   3   3    3.20    0.73
  21  -3  -3    3.60    0.54
  21   3  -3    3.07    0.69
  21  -3   3    2.49    0.58
  21  -3   3    2.24    0.70
  21   3  -3    2.45    0.73
  21   4   3    3.73    0.82
  21  -4  -3    1.43    0.59
  21  -4  -3    2.59    0.51
  21   4  -3    2.28    0.68
 -21  -4  -3    2.37    0.69
  21  -4   3    2.40    0.62
  21   4  -3    1.57    0.54
  21  -5  -3    1.08    0.60
  21   5   3    0.13    0.53
  21  -5  -3    0.65    0.40
 -21  -5  -3    1.27    0.73
  21   5  -3    2.57    0.76
  21  -5   3    1.53    0.58
  21   5  -3    2.46    0.70
  21  -6  -3    0.33    0.49
  21   6   3    0.49    0.54
 -21   6  -3    0.71    0.49
  21  -6  -3    0.72    0.46
  21  -6   3   -0.33    0.43
  21   6  -3    1.15    0.59
 -21  -6  -3    1.03    0.57
  22   0  -3    0.14    0.37
  22   0   3   -0.20    0.38
  22   0   3    0.17    0.40
  22   0  -3   -0.05    0.38
  22  -1  -3    0.79    0.52
  22   1   3    1.57    0.61
  22  -1  -3    1.87    0.49
  22   1   3    2.30    0.67
  22   1  -3    0.90    0.55
  22  -1   3    1.81    0.51
  22  -1   3    1.52    0.52
  22   2   3   -0.20    0.40
  22  -2  -3    0.57    0.38
  22  -2  -3    0.56    0.47
  22   2   3    1.24    0.55
  22  -2   3    0.71    0.46
  22   2  -3   -0.16    0.49
  22  -2   3    1.19    0.44
  22   2  -3    1.37    0.49
  22  -3  -3    1.84    0.66
  22   3   3    2.22    0.62
  22   3   3    1.76    0.69
  22  -3  -3    2.57    0.53
  22  -3   3    2.65    0.65
  22   3  -3    3.40    0.74
  22  -3   3    2.08    0.60
  22  -4  -3    0.22    0.52
  22  -4  -3    0.99    0.40
  22   4   3    1.14    0.64
  22  -4   3    1.02    0.52
  22  -4   3    1.26    0.47
 -22  -4  -3    2.18    0.77
  22   4  -3    0.19    0.49
  22   4  -3    0.98    0.56
  22  -5  -3   -0.12    0.47
  22   5   3   -0.91    0.48
  22  -5   3   -0.51    0.38
 -22  -5  -3    0.30    0.61
  22   5  -3   -0.15    0.53
  22   5  -3    0.16    0.53
  22  -5   3    0.17    0.47
  23   0  -3    1.08    0.48
  23   0   3    0.39    0.45
  23   0   3   -0.22    0.40
  23   0  -3   -0.51    0.43
  23   1   3   14.37    1.24
  23   1   3   17.02    1.38
  23  -1  -3   14.00    1.05
  23  -1  -3   12.24    1.26
  23  -1   3   15.13    1.19
  23  -1   3   13.27    1.18
  23   1  -3   10.68    1.06
  23  -2  -3   11.37    0.93
  23   2   3   11.90    1.21
  23   2   3    8.27    1.17
  23  -2  -3   11.43    1.20
  23   2  -3    8.72    1.29
  23   2  -3   11.70    1.12
  23  -2   3    8.41    1.04
  23  -2   3    9.57    1.03
  23   3   3   -0.65    0.40
  23  -3  -3    1.37    0.42
  23  -3  -3   -0.25    0.47
  23   3   3    0.50    0.61
  23   3  -3    0.23    0.49
  23  -3   3    0.52    0.47
  23   3  -3    0.34    0.53
  23  -3   3    0.41    0.49
  23  -4  -3    3.93    0.84
  23   4   3    3.80    0.83
  23  -4   3    4.45    0.79
  23   4  -3    4.07    1.41
  23  -4   3    4.33    0.78
  23   4  -3    3.76    0.82
  24   0   3    0.36    0.47
  24   0   3    0.00    0.51
  24   0  -3    0.59    0.51
  24   0  -3    0.03    0.47
  24   1   3    1.65    0.60
  24  -1  -3    1.37    0.58
  24  -1  -3    1.58    0.62
  24  -1   3    1.70    0.61
  24  -1   3    1.62    0.58
  24   1  -3    1.58    0.56
  24   1  -3    1.23    0.63
   0   1  -4   -0.05    0.06
   0   1  -4    0.10    0.07
   0   1   4    0.37    0.10
   0   1  -4    0.02    0.10
   0   1   4    0.08    0.13
   0   1   4   -0.09    0.07
   0  -1  -4   -0.01    0.14
   0  -1   4    0.09    0.10
   0   2  -4  477.98    9.33
   0  -2  -4  479.51    9.58
   0  -2   4  461.77    9.32
   0   2  -4  484.50    9.51
   0  -2   4  454.13    9.49
   0   2   4  474.17    9.42
   0   2   4  480.92    9.57
   0  -2  -4  467.91    9.39
   0   3   4   -0.04    0.16
   0  -3   4   -0.03    0.13
   0   3  -4    0.05    0.14
   0  -3  -4   -0.08    0.10
   0  -3  -4    0.11    0.19
   0   3  -4    0.05    0.10
   0  -3   4    0.07    0.11
   0   3   4    0.01    0.11
   0   4   4    5.31    0.55
   0   4  -4    5.41    0.42
   0  -4   4    5.62    0.42
   0   4   4    5.11    0.46
   0  -4   4    6.04    0.49
   0   4  -4    5.12    0.51
   0  -4  -4    5.21    0.59
   0  -4  -4    5.59    0.45
   0  -5  -4    0.16    0.31
   0  -5   4    0.13    0.19
   0  -5  -4   -0.01    0.18
   0   5  -4    0.20    0.24
   0  -5   4    0.45    0.26
   0   5   4    0.18    0.30
   0   5  -4    0.09    0.18
   0   5   4    0.06    0.20
   0   6  -4    4.21    0.46
   0   6   4    3.95    0.56
   0  -6  -4    5.00    0.58
   0  -6  -4    4.88    0.68
   0  -6   4    4.65    0.48
   0   6  -4    4.92    0.62
   0   6   4    4.67    0.75
   0  -6   4    4.27    0.58
   0  -7   4   -0.26    0.24
   0  -7  -4    0.29    0.33
   0   7   4   -0.04    0.27
   0   7   4    0.10    0.35
   0   7  -4    0.08    0.26
   0   7  -4    0.20    0.29
   0  -7  -4    0.33    0.29
   0   8  -4   46.64    1.74
   0  -8  -4   44.46    1.89
   0  -8   4   42.69    1.65
   0   8   4   42.56    1.77
   0   8  -4   43.22    1.81
   0   9  -4    0.14    0.49
   0  -9   4   -0.22    0.30
   0   9  -4   -0.15    0.33
   0  -9  -4   -0.06    0.39
   0   9   4    0.27    0.34
   0  10  -4   10.11    1.04
   0  10   4    9.25    1.62
   0 -10  -4    8.39    1.08
   0 -10   4    9.45    0.87
   0 -11  -4   -0.29    0.43
   0  11  -4    0.42    0.41
   0 -11   4    0.12    0.35
   0  11   4   -0.52    0.38
   0  12   4   26.03    1.68
   0 -12   4   25.05    1.48
   0  12  -4   22.69    1.65
   0 -12  -4   20.50    1.52
   0 -13  -4   -0.25    0.59
   0  13  -4   -0.86    0.54
   0  13   4   -0.41    0.51
   0 -13   4    1.47    0.61
  -1   1  -4  404.37    8.12
   1   1   4  345.31    8.04
   1   1   4  410.09    8.07
   1   1   4  410.78    8.16
   1  -1  -4  413.44    8.18
  -1   1   4  411.75    7.96
   1  -1   4  406.28    7.91
  -1   1   4  418.25    7.95
   1   1  -4  419.42    8.08
  -1  -1  -4  409.65    8.17
   1  -1   4  419.49    8.13
  -1   1   4  404.88    8.16
   1   1  -4  404.15    8.05
   1   2   4    0.39    0.14
   1  -2  -4   -0.08    0.12
  -1  -2   4    0.10    0.12
   1  -2  -4    0.06    0.07
  -1   2  -4    0.06    0.12
   1   2   4    0.20    0.15
  -1  -2   4    0.30    0.11
  -1   2  -4    0.11    0.06
   1  -2   4    0.13    0.06
  -1  -2  -4    0.20    0.17
   1   2  -4    0.22    0.10
  -1  -2  -4    0.06    0.10
  -1   2   4    0.14    0.13
   1   2  -4    0.16    0.12
  -1   2   4    0.20    0.09
   1  -2   4    0.11    0.11
  -1   3  -4    1.23    0.25
   1   3   4    1.08    0.23
   1   3   4    1.00    0.26
   1  -3  -4    0.81    0.26
  -1  -3   4    1.28    0.25
  -1  -3   4    0.80    0.19
  -1   3  -4    0.98    0.17
   1  -3  -4    0.71    0.17
  -1   3   4    0.91    0.24
   1   3  -4    0.57    0.19
   1  -3   4    0.91    0.15
  -1   3   4    1.06    0.21
   1   3  -4    0.99    0.20
   1  -3   4    0.98    0.21
  -1  -3  -4    0.70    0.18
  -1  -3  -4    0.85    0.28
   1  -4  -4  385.49    8.14
   1   4   4  383.93    8.03
   1  -4  -4  386.32    7.93
  -1   4  -4  391.25    7.83
  -1   4  -4  389.38    8.07
   1   4   4  380.55    8.14
  -1  -4   4  376.62    8.08
  -1  -4   4  387.08    7.92
  -1   4   4  381.23    7.95
  -1  -4  -4  377.61    7.98
   1  -4   4  378.08    8.07
  -1   4   4  380.41    8.11
   1   4  -4  384.51    7.93
   1  -4   4  381.46    7.80
   1   4  -4  390.71    8.10
  -1  -4  -4  379.47    8.16
   1   5   4    2.05    0.39
   1   5   4    2.02    0.45
  -1  -5   4    1.64    0.39
   1  -5  -4    1.90    0.32
  -1  -5   4    2.51    0.37
   1  -5  -4    1.64    0.40
  -1   5  -4    2.16    0.42
  -1   5  -4    2.19    0.33
   1   5  -4    1.62    0.36
  -1   5   4    1.69    0.33
  -1  -5  -4    2.30    0.40
   1   5  -4    1.54    0.31
   1  -5   4    2.41    0.34
  -1  -5  -4    1.65    0.41
  -1   5   4    3.15    0.49
   1  -5   4    3.09    0.47
  -1   6  -4   -0.01    0.20
  -1  -6   4    0.41    0.29
   1   6   4   -0.37    0.20
   1  -6  -4    0.09    0.32
   1  -6  -4    0.04    0.21
  -1  -6   4   -0.12    0.21
  -1   6  -4    0.00    0.24
   1   6   4   -0.11    0.31
   1  -6   4   -0.15    0.21
   1   6  -4    0.29    0.24
  -1  -6  -4   -0.24    0.20
  -1  -6  -4    0.31    0.32
  -1   6   4    0.19    0.24
  -1   6   4    0.00    0.30
   1  -6   4    0.37    0.24
   1   6  -4    0.50    0.29
  -1   7  -4    0.44    0.35
  -1   7  -4    0.02    0.27
   1  -7  -4   -0.08    0.28
  -1  -7   4    0.32    0.29
   1  -7  -4    0.06    0.37
   1   7   4    0.30    0.34
   1   7   4   -0.08    0.27
  -1   7   4    0.25    0.36
  -1  -7  -4    0.44    0.39
   1  -7   4    0.42    0.28
  -1  -7  -4    0.40    0.30
   1   7  -4    0.29    0.30
  -1   7   4    0.19    0.28
   1   7  -4    0.48    0.33
   1   8   4   69.94    2.40
  -1   8  -4   71.28    2.43
  -1  -8   4   68.42    2.25
  -1   8  -4   69.41    2.21
   1  -8  -4   71.61    2.49
   1   8  -4   68.50    2.29
   1  -8   4   69.88    2.20
   1   8  -4   75.31    2.50
  -1  -8  -4   71.29    2.51
  -1   8   4   72.37    2.38
  -1   9  -4    2.76    0.60
  -1  -9   4    3.31    0.63
   1  -9  -4    4.33    0.80
   1   9   4    4.00    0.74
  -1   9  -4    3.70    0.76
   1   9  -4    3.85    0.74
  -1  -9  -4    2.75    0.67
  -1   9   4    3.83    0.68
   1  -9   4    3.46    0.59
  -1 -10   4    9.20    0.88
   1 -10  -4   11.22    1.07
   1  10   4   10.78    1.06
  -1  10  -4   10.16    1.04
  -1  10   4    9.22    0.93
  -1 -10  -4    9.31    1.76
   1  10  -4   10.82    1.04
   1 -10   4    9.02    0.85
   1 -11  -4   20.58    1.44
   1  11   4   16.30    1.29
  -1  11  -4   16.80    1.32
  -1 -11   4   18.66    1.26
   1  11  -4   16.54    1.35
   1 -11   4   19.98    1.23
  -1 -11  -4   17.89    1.39
  -1  11   4   19.16    1.37
  -1 -12   4    4.70    0.82
  -1  12  -4    3.23    0.84
   1 -12  -4    4.00    0.87
   1  12   4    5.59    0.95
  -1 -12  -4    5.74    0.99
  -1  12   4    3.80    0.78
   1  12  -4    3.22    0.80
   1 -12   4    5.30    0.95
  -1 -13   4    0.33    0.52
  -1  13  -4    1.23    0.62
   1 -13  -4    0.56    0.57
   1  13   4    1.51    0.69
  -1  13   4   -0.64    0.57
   1 -13   4    1.53    0.55
   1  13  -4    1.07    0.68
   2   0  -4  400.88    7.95
  -2   0   4  404.67    7.96
   2   0   4  401.88    8.05
  -2   0   4  417.08    8.16
   2   0   4  408.90    8.12
   2   0  -4  404.86    8.15
  -2   0  -4  410.64    8.13
  -2   1  -4  362.69    7.16
  -2   1  -4  368.23    7.44
   2   1   4  369.91    7.46
   2  -1  -4  365.95    7.48
   2   1   4  373.44    7.42
   2   1   4  376.96    7.42
  -2   1   4  380.58    7.17
   2   1  -4  376.88    7.37
  -2   1   4  379.12    7.48
   2  -1   4  363.20    7.15
  -2   1   4  368.69    7.18
   2   1  -4  376.37    7.41
   2  -1   4  375.39    7.44
   2   1  -4  362.48    7.40
  -2  -1  -4  331.79    7.43
   2  -2  -4   76.25    1.70
  -2   2  -4   79.10    1.89
  -2   2  -4   79.38    1.58
   2   2   4   77.50    2.14
   2   2   4   78.99    1.88
  -2  -2   4   78.02    1.84
   2  -2  -4   75.57    1.93
  -2  -2   4   77.48    1.88
   2   2  -4   81.10    1.90
  -2  -2  -4   76.49    1.95
  -2   2   4   79.84    1.71
   2  -2   4   76.58    1.57
  -2  -2  -4   76.05    1.85
  -2   2   4   78.79    1.95
  -2  -3   4    4.00    0.33
   2   3   4    3.85    0.45
  -2   3  -4    3.49    0.36
   2   3   4    3.52    0.33
  -2   3  -4    3.21    0.22
   2  -3  -4    3.69    0.28
  -2  -3   4    3.25    0.37
   2  -3  -4    3.77    0.40
   2  -3   4    3.11    0.22
  -2  -3  -4    2.63    0.38
  -2   3   4    3.78    0.29
   2   3  -4    3.34    0.34
  -2   3   4    3.65    0.36
   2  -3   4    3.71    0.35
  -2  -3  -4    3.03    0.31
   2  -4  -4    2.21    0.41
   2   4   4    3.19    0.43
   2  -4  -4    2.14    0.31
  -2   4  -4    2.41    0.39
  -2  -4   4    2.54    0.37
   2   4   4    3.41    0.50
  -2  -4   4    3.15    0.45
  -2   4  -4    2.33    0.29
  -2   4   4    2.34    0.40
  -2   4   4    2.56    0.35
  -2  -4  -4    2.56    0.47
  -2  -4  -4    1.74    0.32
   2  -4   4    2.83    0.43
   2  -4   4    2.70    0.30
   2   4  -4    2.09    0.39
  -2   5  -4   39.08    1.34
   2  -5  -4   41.68    1.50
  -2   5  -4   40.26    1.42
   2   5   4   40.07    1.44
  -2  -5   4   37.98    1.42
   2  -5  -4   39.82    1.31
   2   5   4   40.88    1.52
  -2  -5   4   39.71    1.35
   2  -5   4   40.23    1.22
  -2  -5  -4   39.93    1.50
   2   5  -4   42.29    1.49
   2  -5   4   42.30    1.45
  -2   5   4   41.68    1.34
  -2   5   4   41.02    1.46
  -2  -5  -4   40.94    1.40
  -2   6  -4   12.47    0.67
  -2  -6   4   14.18    0.80
  -2   6  -4   11.74    0.80
   2   6   4   13.25    0.89
   2   6   4   12.90    0.82
  -2  -6   4   14.00    0.89
   2  -6  -4   12.58    0.75
   2  -6  -4   12.01    0.84
   2   6  -4   12.43    0.84
   2  -6   4   13.83    0.70
  -2  -6  -4   10.12    1.34
  -2   6   4   14.12    0.79
  -2   6   4   12.61    0.83
   2  -6   4   12.58    0.80
  -2  -6  -4   13.06    0.89
  -2  -7   4    0.57    0.32
  -2   7  -4    0.06    0.24
   2  -7  -4   -0.01    0.33
   2  -7  -4    0.10    0.25
   2   7   4    0.28    0.30
  -2   7  -4    0.38    0.30
   2  -7   4    0.10    0.23
  -2  -7  -4    0.06    0.33
  -2   7   4   -0.24    0.25
   2   7  -4    0.12    0.30
   2   7  -4    0.36    0.19
  -2   7   4   -0.09    0.29
  -2  -7  -4   -0.37    0.25
  -2   8  -4    6.45    0.80
   2  -8  -4    6.58    0.85
  -2  -8   4    7.56    0.75
   2   8   4    7.32    0.78
  -2   8  -4    6.57    0.66
   2  -8   4    7.84    0.83
  -2   8   4    6.05    0.73
   2   8  -4    8.24    0.83
  -2  -8  -4    6.99    0.92
   2   9   4    3.08    0.66
  -2   9  -4    4.37    0.74
  -2   9  -4    5.51    0.74
  -2  -9   4    4.06    0.69
   2  -9  -4    4.00    0.76
  -2  -9  -4    4.69    0.79
   2   9  -4    4.20    0.77
   2  -9   4    5.00    0.66
  -2   9   4    6.53    0.82
  -2  10  -4   11.68    1.07
   2  10   4   12.98    1.11
  -2 -10   4   11.66    1.01
   2 -10  -4   12.50    1.14
  -2 -10  -4   11.78    1.18
   2 -10   4   10.83    0.88
  -2  10   4   13.81    1.09
   2  10  -4   11.20    1.10
   2  11   4    0.45    0.57
   2 -11  -4    1.77    0.62
  -2 -11   4    0.54    0.45
  -2  11  -4    1.52    0.59
  -2  11   4    1.57    0.55
  -2 -11  -4    1.34    0.55
   2 -11   4    1.25    0.47
   2  11  -4    0.47    0.48
  -2 -12   4    1.17    0.54
   2 -12  -4    1.20    0.51
   2  12   4    0.91    0.54
  -2  12  -4    1.59    0.69
   2  12  -4    0.28    0.52
   2 -12   4    0.94    0.46
  -2  12   4    0.62    0.53
  -2 -12  -4    0.11    0.45
  -2 -13   4   -0.20    0.44
   2  13   4    0.93    0.66
   2 -13  -4    1.35    0.60
  -2  13  -4    0.06    0.60
  -2  13   4    0.31    0.80
   2  13  -4   -0.06    0.56
   2 -13   4    0.33    0.44
  -2 -13  -4    0.50    0.57
  -3   0  -4  195.52    4.06
   3   0   4  204.32    4.08
   3   0  -4  200.70    4.19
   3   0   4  193.88    4.15
   3   0  -4  198.11    3.94
  -3   0   4  196.04    3.94
  -3   0   4  198.32    4.18
  -3   0  -4  201.45    4.17
  -3  -1   4   38.31    1.00
  -3   1  -4   39.54    1.08
   3   1   4   38.77    1.07
   3   1   4   39.33    1.07
   3  -1  -4   40.33    1.12
  -3   1  -4   39.46    0.85
   3   1  -4   38.87    1.00
   3  -1   4   40.54    0.87
   3   1  -4   39.19    1.08
  -3  -1  -4   36.66    1.08
  -3   1   4   39.42    1.10
   3  -1   4   41.25    1.09
   3  -2  -4  428.85    8.69
  -3   2  -4  448.69    8.98
   3   2   4  433.44    9.04
  -3  -2   4  442.37    8.94
   3   2   4  442.08    8.97
  -3  -2   4  448.83    8.96
   3  -2  -4  430.44    9.01
  -3  -2  -4  443.93    9.06
  -3  -2  -4  448.48    8.96
   3  -2   4  443.28    8.58
  -3   2   4  433.49    8.98
   3   2  -4  451.49    8.97
   3  -2   4  437.68    8.96
   3   2  -4  450.89    8.96
  -3   3  -4   84.44    1.81
  -3  -3   4   87.61    2.18
  -3   3  -4   84.98    2.15
   3   3   4   81.56    2.15
   3  -3  -4   83.76    1.95
   3   3   4   83.86    2.24
   3  -3  -4   85.69    2.21
  -3  -3   4   85.90    2.13
  -3  -3  -4   84.51    2.13
  -3   3   4   84.24    2.17
  -3   3   4   84.87    1.95
   3   3  -4   85.09    2.17
   3   3  -4   87.45    2.15
   3  -3   4   84.22    2.14
  -3  -3  -4   82.30    2.25
   3  -4  -4   15.24    0.82
  -3   4  -4   14.67    0.55
   3   4   4   13.74    0.74
  -3  -4   4   12.28    0.72
  -3   4  -4   14.04    0.74
   3  -4  -4   13.64    0.63
   3   4   4   13.96    0.84
  -3  -4   4   14.48    0.73
   3  -4   4   13.96    0.56
  -3  -4  -4   14.77    0.83
   3  -4   4   14.14    0.74
  -3   4   4   15.37    0.78
  -3  -4  -4   14.20    0.72
   3   4  -4   14.60    0.74
   3   4  -4   14.68    0.79
  -3   4   4   14.29    0.64
  -3  -5   4   49.62    1.58
   3  -5  -4   47.75    1.46
   3   5   4   47.01    1.62
  -3  -5   4   48.04    1.64
  -3   5  -4   46.60    1.58
  -3   5  -4   48.21    1.36
   3   5   4   49.02    1.71
   3  -5  -4   52.68    1.71
  -3  -5  -4   46.80    1.69
   3  -5   4   48.64    1.36
  -3   5   4   47.99    1.47
   3   5  -4   47.18    1.56
  -3   5   4   46.09    1.58
   3   5  -4   48.70    1.71
  -3  -5  -4   50.64    1.61
   3  -5   4   47.56    1.60
  -3   6  -4    9.82    0.71
  -3  -6   4    8.36    0.68
  -3   6  -4    8.28    0.54
   3   6   4    8.24    0.75
   3   6   4    7.37    0.67
  -3  -6   4    8.87    0.67
   3  -6  -4    8.08    0.61
   3  -6  -4    9.16    0.74
  -3  -6  -4    8.60    0.68
  -3   6   4    8.85    0.63
   3   6  -4    9.40    0.70
   3  -6   4    8.45    0.55
  -3  -6  -4    7.75    0.75
  -3   6   4    8.58    0.70
   3   6  -4    8.63    0.71
   3  -6   4   10.30    0.74
  -3   7  -4   64.64    2.16
  -3  -7   4   65.26    2.11
   3  -7  -4   59.77    1.99
   3  -7  -4   64.86    2.22
  -3   7  -4   64.91    1.88
   3   7   4   61.09    2.15
   3   7  -4   60.94    2.20
  -3  -7  -4   61.08    2.24
  -3   7   4   65.18    2.03
  -3   7   4   64.79    2.15
   3  -7   4   65.31    1.91
   3   7  -4   63.60    2.12
  -3  -8   4   39.31    1.64
   3  -8  -4   37.68    1.69
   3   8   4   37.61    1.70
  -3   8  -4   37.80    1.43
  -3   8  -4   38.70    1.68
   3   8  -4   37.29    1.71
   3  -8   4   38.01    1.45
   3   8  -4   38.79    2.41
  -3   8   4   38.66    1.57
  -3  -8  -4   35.93    1.72
  -3   9  -4    0.12    0.37
   3   9   4    0.90    0.48
   3  -9  -4    0.99    0.51
  -3  -9   4    1.37    0.48
  -3   9  -4    1.11    0.43
  -3  -9  -4    1.04    0.52
   3  -9   4    1.20    0.42
  -3   9   4    0.21    0.33
   3   9  -4    1.13    0.52
  -3  10  -4   31.90    1.71
   3 -10  -4   30.09    1.68
   3  10   4   33.52    1.77
  -3 -10   4   33.02    1.65
   3 -10   4   34.59    1.50
  -3 -10  -4   33.18    1.81
   3  10  -4   34.78    1.80
  -3  10   4   35.80    1.68
  -3  11  -4    6.94    1.04
   3  11   4    5.70    0.93
  -3 -11   4    4.96    0.84
   3 -11  -4    5.64    0.94
   3  11  -4    5.14    0.92
  -3  11   4    3.90    0.79
  -3 -11  -4    7.90    1.18
   3 -11   4    5.52    0.76
  -3 -12   4    0.61    0.47
   3 -12  -4    0.22    0.46
   3  12   4    0.07    0.52
  -3  12  -4   -0.27    0.49
   3  12  -4   -0.48    0.49
  -3 -12  -4    0.94    0.53
   3 -12   4    0.81    0.42
  -3  12   4    0.60    0.55
   3  13   4    1.36    0.64
  -3 -13   4    2.86    0.73
   3 -13  -4    2.41    0.73
  -3  13  -4    1.37    0.73
  -3 -13  -4    0.93    0.67
   3  13  -4    2.51    1.28
   3 -13   4    1.99    0.58
  -4   0  -4    8.45    0.42
   4   0  -4    7.74    0.42
  -4   0  -4    7.51    0.35
   4   0   4    8.08    0.37
   4   0  -4    7.36    0.27
  -4   0   4    7.63    0.26
  -4   0   4    7.67    0.42
   4   0   4    8.01    0.41
   4   1   4   88.73    2.34
   4  -1  -4   94.59    1.89
   4   1   4   99.39    2.26
  -4  -1   4   93.89    2.11
   4   1   4   95.76    2.23
   4  -1  -4   92.98    1.89
  -4   1  -4   95.43    2.22
  -4   1  -4   95.54    2.02
   4  -1  -4   98.64    2.28
   4  -1   4   91.60    2.00
  -4  -1  -4   97.96    2.25
   4   1  -4   96.38    2.13
  -4  -2   4   28.91    0.94
  -4   2  -4   28.04    0.92
   4  -2  -4   28.18    0.96
   4  -2  -4   26.37    0.68
   4   2   4   26.93    0.92
  -4  -2   4   24.39    0.98
   4   2   4   27.27    0.97
  -4   2   4   29.39    0.95
   4   2  -4   25.61    0.87
  -4  -2  -4   26.62    0.90
  -4  -2  -4   26.50    0.96
   4  -2   4   26.33    0.63
   4   2  -4   27.66    0.93
   4  -2   4   27.17    0.91
   4  -2   4   26.54    0.64
   4  -3  -4   48.90    1.50
  -4   3  -4   49.64    1.46
   4   3   4   49.16    1.55
  -4  -3   4   49.27    1.47
   4  -3  -4   47.33    1.24
  -4   3  -4   49.35    1.13
   4   3   4   50.04    1.49
  -4  -3   4   52.27    1.49
  -4   3   4   49.97    1.24
   4   3  -4   49.24    1.49
  -4  -3  -4   50.53    1.47
   4  -3   4   50.66    1.47
   4   3  -4   50.06    1.49
  -4  -3  -4   48.09    1.55
  -4   3   4   48.09    1.45
  -4   4  -4    6.78    0.34
  -4  -4   4    5.89    0.50
   4  -4  -4    6.66    0.43
   4  -4  -4    5.52    0.55
  -4   4  -4    6.22    0.53
  -4  -4   4    5.87    0.52
   4   4   4    6.88    0.63
   4   4   4    6.09    0.55
  -4   4   4    6.36    0.42
  -4  -4  -4    6.01    0.52
   4   4  -4    5.83    0.52
  -4   4   4    6.77    0.53
   4  -4   4    6.13    0.38
   4  -4   4    6.90    0.54
  -4  -4  -4    6.30    0.62
   4   4  -4    7.18    0.58
   4   5   4    0.27    0.29
   4  -5  -4    0.29    0.18
  -4  -5   4    0.41    0.28
   4  -5  -4    0.21    0.26
  -4   5  -4    0.08    0.23
  -4  -5   4    0.21    0.23
  -4   5  -4    0.07    0.14
   4   5   4   -0.43    0.32
   4   5  -4   -0.20    0.21
  -4   5   4    0.13    0.18
   4  -5   4    0.30    0.18
  -4  -5  -4    0.52    0.27
  -4  -5  -4   -0.08    0.33
  -4   5   4    0.05    0.24
   4   5  -4    0.48    0.49
   4  -5   4    0.28    0.25
  -4   6  -4   15.76    0.70
  -4   6  -4   14.38    0.86
   4   6   4   16.65    1.03
   4   6   4   14.57    0.92
   4  -6  -4   14.07    0.78
   4  -6  -4   13.79    0.90
  -4  -6   4   13.39    1.00
  -4  -6   4   13.52    0.87
  -4   6   4   15.22    0.79
   4   6  -4   14.95    0.94
   4  -6   4   13.06    0.85
  -4  -6  -4   14.16    0.96
   4  -6   4   15.61    0.73
  -4   6   4   15.18    0.90
   4   6  -4   14.88    0.89
  -4  -6  -4   15.70    0.91
  -4  -7   4    1.09    0.39
  -4   7  -4    1.35    0.31
   4  -7  -4    1.07    0.44
   4   7   4    1.66    0.46
   4  -7  -4    2.00    0.52
  -4   7  -4    0.98    0.41
  -4   7   4    1.23    0.37
   4  -7   4    0.77    0.31
  -4   7   4    1.18    0.42
   4   7  -4    1.01    0.40
   4   7  -4    1.71    0.47
  -4  -7  -4    1.24    0.50
   4   8   4    1.89    0.54
  -4   8  -4    1.31    0.36
   4  -8  -4    1.90    0.56
  -4  -8   4    1.21    0.47
  -4   8  -4    1.53    0.48
   4  -8   4    1.70    0.40
  -4   8   4    1.75    0.47
   4   8  -4    2.15    0.54
  -4  -8  -4    1.68    0.56
  -4  -9   4    0.28    0.38
  -4   9  -4    0.95    0.54
  -4   9  -4    0.53    0.36
   4  -9  -4    0.20    0.43
   4   9   4    1.28    0.46
  -4  -9  -4    0.34    0.40
   4   9  -4    0.38    0.69
   4  -9   4    0.59    0.33
  -4   9   4    0.47    0.38
   4  10   4    1.29    0.58
  -4 -10   4    1.59    0.58
   4 -10  -4    1.21    0.51
  -4  10  -4    0.89    0.49
   4  10  -4    1.17    0.54
   4 -10   4    1.39    0.42
  -4  10   4    1.97    0.56
  -4 -10  -4    2.06    0.64
   4 -11  -4    6.83    1.01
   4  11   4    4.63    0.90
  -4 -11   4    5.84    0.89
  -4  11  -4    6.09    0.96
   4 -11   4    4.82    0.74
  -4 -11  -4    5.68    0.96
   4  11  -4    5.89    0.98
  -4  11   4    4.77    0.82
  -4  12  -4    1.66    0.66
  -4 -12   4    2.94    0.69
   4  12   4    2.11    0.75
   4 -12  -4    1.96    0.67
  -4  12   4    2.00    0.70
   4 -12   4    2.00    0.53
  -4 -12  -4    1.82    0.67
  -4 -13   4    0.63    0.54
   4 -13  -4    2.09    0.64
  -4  13  -4    0.45    0.58
   4  13   4    1.40    0.73
   4 -13   4    1.58    0.53
  -4 -13  -4    1.36    0.59
   5   0   4   48.03    1.32
   5   0  -4   48.23    1.13
   5   0  -4   48.80    1.37
   5   0   4   51.77    1.29
  -5   0   4   48.36    1.11
  -5   0  -4   47.90    1.33
  -5   0  -4   48.67    1.26
   5   0  -4   47.09    1.36
  -5  -1   4    4.14    0.27
   5  -1  -4    4.00    0.34
   5   1   4    3.73    0.32
  -5  -1   4    3.69    0.34
  -5   1  -4    3.89    0.23
   5  -1  -4    3.81    0.17
   5   1   4    4.30    0.33
  -5  -1  -4    3.39    0.32
   5  -1   4    3.96    0.24
   5   1  -4    4.01    0.28
  -5   1   4    3.93    0.33
   5  -1   4    3.79    0.32
   5   1  -4    4.16    0.35
   5  -2  -4  222.68    4.47
   5  -2  -4  226.62    4.87
  -5  -2   4  223.59    4.85
   5   2   4  219.30    4.89
  -5   2  -4  225.16    4.80
   5   2   4  223.38    4.84
  -5  -2  -4  223.74    4.82
   5  -2   4  218.94    4.55
   5   2  -4  216.73    4.84
   5  -2   4  222.96    4.80
  -5   2   4  211.72    4.50
   5   2  -4  223.81    4.77
  -5   2   4  221.32    4.83
  -5  -2  -4  228.60    4.90
   5  -2   4  222.27    4.48
   5   3   4   10.74    0.70
  -5  -3   4   12.15    0.68
  -5   3  -4   10.84    0.39
   5  -3  -4   10.77    0.46
   5  -3  -4   12.91    0.71
  -5   3  -4   10.11    0.61
   5   3   4   10.86    0.66
  -5  -3   4   10.27    0.60
  -5   3   4   10.97    0.45
  -5   3   4   11.32    0.63
  -5  -3  -4   10.84    0.62
  -5  -3  -4   11.59    0.73
   5  -3   4   10.69    0.42
   5   3  -4   10.96    0.65
   5  -3   4   12.35    0.63
   5   3  -4   11.27    0.66
   5   4   4    4.37    0.58
   5  -4  -4    3.21    0.33
  -5   4  -4    3.89    0.27
  -5  -4   4    4.04    0.50
  -5  -4   4    4.08    0.49
   5  -4  -4    4.56    0.55
  -5   4  -4    4.16    0.49
   5   4   4    4.00    0.51
  -5  -4  -4    4.56    0.58
   5  -4   4    4.76    0.45
  -5  -4  -4    3.01    0.44
  -5   4   4    4.28    0.35
   5   4  -4    3.85    0.49
   5   4  -4    4.36    0.52
  -5   4   4    3.80    0.43
   5  -4   4    3.29    0.30
   5  -5  -4   69.25    1.86
  -5  -5   4   69.27    2.15
  -5  -5   4   64.27    2.02
   5  -5  -4   65.62    2.06
   5   5   4   69.14    2.12
  -5   5  -4   67.74    1.68
   5   5  -4   69.40    2.10
  -5  -5  -4   71.26    2.90
   5   5  -4   65.97    2.09
  -5  -5  -4   64.52    2.15
   5  -5   4   65.86    1.72
   5  -5   4   64.16    1.99
  -5   5   4   67.22    1.82
  -5   5   4   69.42    2.03
   5  -6  -4   11.05    0.82
  -5  -6   4   11.41    0.81
  -5   6  -4   11.95    0.59
   5   6   4   12.93    0.87
   5   6   4   11.91    0.91
  -5   6  -4   11.46    0.78
   5  -6  -4   11.06    0.71
  -5  -6   4    9.59    0.76
  -5  -6  -4   12.46    0.83
   5  -6   4   11.93    0.80
   5   6  -4   11.11    0.83
   5  -6   4   11.62    0.63
  -5  -6  -4   11.39    0.90
  -5   6   4   12.93    0.72
   5   6  -4   10.83    0.81
   5  -7  -4    2.49    0.56
  -5  -7   4    1.65    0.44
  -5   7  -4    2.33    0.37
  -5   7  -4    1.48    0.46
   5   7   4    1.89    0.49
   5  -7   4    2.37    0.41
  -5   7   4    2.67    0.50
   5   7  -4    2.27    0.52
  -5   7   4    2.86    0.47
  -5  -7  -4    2.08    0.56
   5   7  -4    1.96    0.50
   5   8   4    0.70    0.43
  -5  -8   4    2.09    0.53
  -5   8  -4    1.22    0.36
   5  -8  -4    0.69    0.42
  -5   8  -4    1.19    0.44
   5  -8   4    0.89    0.34
  -5  -8  -4    1.43    0.55
   5   8  -4    1.23    0.51
  -5   8   4    1.67    0.44
   5   9   4    3.16    0.80
  -5  -9   4    1.77    0.52
  -5   9  -4    3.26    0.65
   5  -9  -4    2.51    0.65
   5  -9   4    2.84    0.50
   5   9  -4    2.45    0.74
  -5  -9  -4    3.51    0.75
  -5   9   4    3.45    0.61
   5  10   4    4.08    0.82
   5 -10  -4    4.26    0.80
  -5 -10   4    4.56    0.80
  -5  10  -4    3.59    0.65
  -5  10  -4    3.92    0.75
  -5 -10  -4    4.00    0.85
  -5  10   4    3.07    0.66
   5 -10   4    4.86    0.67
   5  10  -4    3.94    0.81
  -5 -11   4    5.94    0.94
   5  11   4    5.66    1.01
   5 -11  -4    4.98    0.86
  -5  11  -4    4.85    0.88
  -5 -11  -4    4.64    0.89
  -5  11   4    5.90    0.88
   5 -11   4    5.58    0.73
   5  11  -4    5.70    0.97
   5  12   4   -0.36    0.51
   5 -12  -4    1.22    0.59
  -5 -12   4    0.69    0.44
  -5  12  -4    0.90    0.60
  -5  12   4    0.04    0.46
   5  12  -4    0.38    0.55
  -5 -12  -4    0.68    0.55
   6   0   4  233.75    5.04
   6   0   4  247.06    4.99
   6   0  -4  226.60    4.79
  -6   0  -4  239.10    4.96
   6   0  -4  227.78    5.10
   6   0  -4  236.73    5.11
  -6   0  -4  237.61    5.06
   6   1   4  145.44    3.47
  -6   1  -4  151.29    3.46
   6  -1  -4  151.70    3.13
  -6   1  -4  156.79    3.28
   6   1   4  154.84    3.50
   6  -1  -4  152.05    3.22
   6   1   4  154.10    3.49
   6  -1  -4  154.28    3.54
  -6  -1   4  153.34    3.31
   6   1  -4  154.46    3.34
   6  -1   4  157.34    3.30
   6  -1   4  156.06    3.47
  -6  -1  -4  156.78    3.50
  -6   1   4  154.62    3.52
   6   1  -4  152.21    3.54
   6  -2  -4    0.90    0.27
  -6   2  -4    1.51    0.30
   6   2   4    1.12    0.29
  -6  -2   4    0.67    0.28
   6   2   4    0.90    0.32
   6  -2  -4    1.37    0.17
   6  -2   4    1.40    0.29
  -6   2   4    1.01    0.15
   6  -2   4    1.02    0.17
   6   2  -4    0.98    0.28
  -6  -2  -4    1.00    0.30
  -6   2   4    1.28    0.29
   6   2  -4    0.78    0.23
   6  -2   4    0.73    0.16
  -6  -3   4   13.63    0.70
  -6   3  -4   14.23    0.73
   6  -3  -4   13.93    0.53
   6   3   4   15.04    0.84
   6  -3  -4   14.55    0.77
  -6  -3   4   14.48    0.78
   6   3   4   13.78    0.76
  -6  -3  -4   13.94    0.74
  -6  -3  -4   13.97    0.81
   6   3  -4   14.04    0.78
   6  -3   4   13.51    0.69
  -6   3   4   14.58    0.52
   6  -3   4   13.78    0.51
   6   3  -4   15.24    0.76
  -6   3   4   13.50    0.71
  -6  -4   4   17.79    0.91
   6  -4  -4   18.72    0.92
   6   4   4   17.97    0.98
   6   4   4   17.84    0.92
  -6   4  -4   17.76    0.60
   6  -4  -4   18.00    0.71
  -6  -4   4   17.38    0.88
  -6   4  -4   18.48    0.86
   6  -4   4   16.74    0.63
  -6   4   4   17.66    0.85
  -6   4   4   17.67    0.68
  -6  -4  -4   17.58    0.87
  -6  -4  -4   16.56    0.94
   6  -4   4   17.79    0.85
   6   4  -4   17.93    0.89
   6   4  -4   17.80    0.91
  -6  -5   4   42.11    1.55
  -6   5  -4   41.26    1.15
   6   5   4   42.11    1.56
   6   5   4   39.80    1.60
  -6   5  -4   40.59    1.46
   6  -5  -4   42.07    1.31
   6  -5  -4   38.58    1.48
  -6  -5   4   39.41    1.60
  -6   5   4   42.42    1.28
   6  -5   4   39.45    1.19
  -6  -5  -4   39.22    1.58
   6  -5   4   42.41    1.48
  -6   5   4   39.71    1.43
  -6  -5  -4   40.26    1.49
   6   5  -4   40.79    1.54
   6   5  -4   39.88    1.54
  -6   6  -4    3.42    0.34
   6  -6  -4    3.96    0.50
  -6  -6   4    3.11    0.53
   6   6   4    4.10    0.64
   6  -6  -4    2.80    0.54
  -6   6  -4    3.34    0.53
   6   6  -4    3.09    0.54
   6   6  -4    4.03    0.65
  -6  -6  -4    4.18    0.64
   6  -6   4    2.48    0.49
  -6   6   4    3.20    0.44
  -6   6   4    4.72    0.64
   6  -6   4    3.95    0.44
  -6   7  -4    0.03    0.28
   6  -7  -4    0.31    0.39
   6   7   4    0.75    0.39
  -6  -7   4   -0.22    0.30
  -6   7  -4    0.51    0.22
   6   7  -4   -0.10    0.33
  -6   7   4    0.34    0.28
   6  -7   4   -0.01    0.23
  -6  -7  -4    0.76    0.50
  -6   7   4    0.45    0.32
   6  -8  -4    2.29    0.60
  -6   8  -4    2.40    0.55
   6  -8  -4    3.29    0.65
  -6   8  -4    3.34    0.47
   6   8   4    1.83    0.53
  -6  -8   4    2.34    0.55
  -6  -8  -4    3.06    0.71
   6  -8   4    2.92    0.47
   6   8  -4    3.10    0.66
  -6   8   4    2.46    0.49
  -6  -9   4    0.02    0.36
  -6   9  -4    0.43    0.43
   6   9   4    1.08    0.48
   6  -9  -4    0.97    0.49
  -6   9  -4    1.29    0.42
   6  -9   4    0.56    0.31
  -6   9   4    0.40    0.37
  -6  -9  -4    0.38    1.01
   6   9  -4    0.74    0.49
  -6  10  -4    9.07    0.84
  -6 -10   4   10.86    1.27
  -6  10  -4    9.27    0.98
   6 -10  -4   10.22    1.02
   6  10   4    9.66    1.03
   6 -10   4    7.90    0.75
  -6 -10  -4   10.22    1.10
   6  10  -4    8.84    1.12
  -6  10   4    8.72    0.87
   6 -11  -4    0.87    0.53
  -6  11  -4    0.34    0.49
   6  11   4    1.21    0.54
  -6 -11   4    0.95    0.56
   6  11  -4    0.81    0.61
  -6 -11  -4    0.82    0.51
   6 -11   4    0.96    0.41
  -6  11   4    1.00    0.51
   6 -12  -4    0.15    0.46
  -6 -12   4    1.20    0.53
  -6  12  -4    0.31    0.53
   6  12   4   -0.15    0.54
   6  12  -4    1.00    0.57
  -6  12   4    1.38    0.59
  -6 -12  -4    0.56    0.53
   7   0  -4    7.18    0.36
   7   0   4    7.61    0.49
   7   0   4    7.66    0.50
  -7   0  -4    7.33    0.49
  -7   0  -4    8.28    0.48
   7   0  -4    6.99    0.37
   7   0  -4    6.99    0.50
   7   0  -4    7.47    0.54
   7  -1  -4    0.65    0.14
  -7   1  -4    1.16    0.28
   7  -1  -4    0.85    0.27
  -7   1  -4    1.06    0.22
  -7  -1   4    0.86    0.20
   7   1   4    0.86    0.26
   7  -1  -4    0.76    0.14
   7   1   4    0.42    0.22
   7   1   4    1.26    0.32
  -7  -1  -4    0.98    0.27
  -7   1   4    0.77    0.25
   7   1  -4    0.47    0.25
   7   1  -4    0.92    0.22
   7  -1   4    1.07    0.22
   7  -1   4    1.03    0.24
  -7   2  -4   62.30    1.76
   7  -2  -4   63.75    1.84
   7  -2  -4   61.96    1.46
   7   2   4   66.73    1.83
   7   2   4   62.01    1.82
  -7  -2   4   64.01    1.87
   7   2   4   64.51    1.89
   7  -2   4   62.57    1.76
  -7  -2  -4   63.75    1.86
   7   2  -4   65.10    1.89
   7   2  -4   62.52    1.73
  -7   2   4   63.97    1.46
   7  -2   4   63.40    1.55
   7  -2   4   62.05    1.55
  -7   2   4   65.47    1.82
  -7  -3   4   11.60    0.65
   7   3   4   10.11    0.74
  -7  -3   4   11.03    0.72
  -7   3  -4    9.64    0.60
   7   3   4   10.70    0.69
   7  -3  -4   10.68    0.67
   7  -3  -4   10.77    0.46
   7  -3   4   11.31    0.46
   7   3  -4   10.45    0.70
   7  -3   4   11.74    0.66
  -7   3   4   10.66    0.64
   7   3  -4   10.85    0.65
  -7  -3  -4   10.77    0.73
  -7  -3  -4   11.60    0.67
  -7   3   4   10.58    0.45
   7  -3   4   11.50    0.48
  -7  -4   4    1.02    0.52
  -7  -4   4    0.92    0.29
  -7   4  -4    0.94    0.18
   7  -4  -4    0.73    0.19
   7   4   4    0.82    0.33
   7  -4  -4    0.35    0.26
   7   4   4    1.65    0.39
  -7   4  -4    1.31    0.32
   7  -4   4    0.72    0.19
   7   4  -4    0.42    0.28
  -7  -4  -4    1.42    0.35
  -7  -4  -4    0.84    0.37
   7   4  -4    0.20    0.23
  -7   4   4    0.63    0.17
   7  -4   4    1.10    0.32
  -7   4   4    0.91    0.29
  -7  -5   4   10.75    0.77
   7   5   4   12.33    0.84
  -7   5  -4   12.09    0.75
  -7  -5   4   11.41    0.81
   7  -5  -4   12.00    0.62
   7   5   4   12.49    0.90
   7  -5   4   10.66    0.84
  -7   5   4   13.64    0.64
   7   5  -4   11.13    0.83
  -7  -5  -4   11.91    0.79
   7   5  -4   11.57    0.81
  -7   5   4   10.93    0.72
   7  -5   4   11.01    0.57
  -7  -5  -4   13.31    0.89
   7  -6  -4    0.97    0.30
  -7   6  -4    0.93    0.35
  -7  -6   4    0.73    0.37
   7  -6  -4    0.55    0.36
  -7   6  -4    0.88    0.22
   7   6   4    0.71    0.37
   7   6  -4    1.24    0.45
  -7   6   4    0.92    0.34
  -7  -6  -4    1.48    0.49
   7   6  -4    0.78    0.39
   7  -6   4    0.71    0.34
  -7   6   4    1.10    0.30
   7  -6   4    0.79    0.26
  -7   7  -4    7.89    0.74
   7   7   4    8.82    0.88
  -7  -7   4    8.19    0.80
   7  -7  -4    7.36    0.79
  -7   7  -4    8.02    0.53
  -7   7   4    8.62    0.88
   7  -7   4    7.84    0.59
  -7   7   4    7.99    0.65
  -7  -7  -4    8.17    0.86
   7   7  -4    6.70    0.86
  -7   8  -4    0.98    0.31
   7  -8  -4    0.86    0.48
   7   8   4    0.75    0.45
  -7  -8   4    1.30    0.54
  -7   8  -4    1.15    0.46
   7  -8  -4    1.08    0.47
  -7   8   4    1.65    0.44
   7   8  -4   -0.30    0.46
  -7  -8  -4    0.95    0.52
   7  -8   4    2.22    0.42
   7   9   4    0.93    0.47
   7  -9  -4    1.20    0.50
  -7  -9   4    0.02    0.39
  -7   9  -4    1.31    0.38
  -7   9  -4    1.04    0.44
   7  -9   4    1.17    0.41
   7   9  -4    1.41    0.56
  -7   9   4    0.67    0.39
  -7  -9  -4    1.17    0.53
  -7 -10   4    0.55    0.48
  -7  10  -4   -0.54    0.37
   7 -10  -4    0.23    0.40
  -7  10  -4   -0.23    0.36
   7  10   4   -0.01    0.39
  -7 -10  -4    0.06    0.45
   7 -10   4    0.58    0.33
   7  10  -4    0.17    0.42
  -7  10   4   -0.93    0.29
  -7  11  -4    3.94    0.83
   7 -11  -4    4.20    0.82
  -7 -11   4    4.11    0.77
   7  11   4    2.52    0.75
  -7  11   4    3.32    0.70
   7  11  -4    3.27    0.85
  -7 -11  -4    4.43    0.89
   7 -11   4    4.33    0.62
  -7 -12   4    0.60    0.49
   7 -12  -4    1.26    0.53
  -7  12  -4   -0.04    0.51
   7  12   4   -0.73    0.52
  -7  12   4   -0.10    0.48
  -7 -12  -4    0.81    0.61
   7 -12   4    0.10    0.40
   7  12  -4   -0.04    0.54
  -8   0  -4   75.18    1.99
  -8   0  -4   74.44    1.92
   8   0  -4   71.32    2.04
   8   0   4   74.25    1.97
   8   0  -4   71.72    2.02
   8   0  -4   71.42    1.72
   8   0   4   69.81    1.91
   8   0  -4   71.79    1.75
   8  -1  -4    9.98    0.43
   8  -1  -4   10.57    0.64
   8   1   4    9.59    0.62
   8   1   4   10.72    0.61
   8   1   4   10.56    0.63
   8  -1  -4   10.79    0.43
   8  -1  -4   10.61    0.66
  -8  -1   4   10.43    0.51
  -8   1  -4   10.05    0.52
  -8   1  -4   10.03    0.59
   8   1  -4    9.57    0.64
   8  -1   4   10.18    0.60
  -8  -1  -4    9.75    0.61
   8  -1   4   10.42    0.54
   8   1  -4    9.49    0.52
   8  -2  -4  223.75    5.12
  -8   2  -4  226.56    5.03
   8   2   4  229.01    5.09
   8   2   4  223.79    5.11
  -8  -2   4  230.73    5.20
   8   2   4  232.22    5.18
   8  -2  -4  228.11    4.68
  -8  -2  -4  230.10    5.16
  -8   2   4  227.96    4.67
  -8   2   4  226.80    5.09
   8  -2   4  228.87    4.80
   8  -2   4  223.05    5.02
   8   2  -4  222.31    4.98
   8   2  -4  225.57    5.18
   8  -2   4  227.84    4.80
   8   3   4   54.68    2.04
  -8   3  -4   57.09    1.72
   8   3   4   57.54    1.89
  -8  -3   4   54.77    2.07
  -8  -3   4   58.14    1.73
   8  -3  -4   58.13    1.45
   8  -3  -4   55.68    1.78
   8  -3   4   57.71    1.47
   8  -3   4   59.03    1.49
  -8  -3  -4   59.99    1.90
  -8   3   4   58.64    1.77
   8  -3   4   60.57    1.76
  -8   3   4   57.42    1.43
  -8  -3  -4   57.71    1.78
   8   3  -4   57.59    1.76
   8   3  -4   56.90    1.87
   8  -4  -4   -0.09    0.11
  -8  -4   4    0.02    0.24
   8  -4  -4    0.20    0.24
   8   4   4    0.31    0.28
  -8  -4   4   -0.29    0.20
   8   4   4   -0.35    0.18
  -8   4  -4    0.27    0.27
  -8   4   4   -0.01    0.12
   8  -4   4    0.00    0.20
  -8  -4  -4   -0.07    0.24
  -8   4   4   -0.18    0.17
   8   4  -4   -0.24    0.25
  -8  -4  -4   -0.01    0.20
   8  -4   4    0.11    0.14
   8   4  -4    0.59    0.54
   8   5   4    2.68    0.50
   8  -5  -4    3.16    0.39
  -8   5  -4    2.28    0.29
  -8  -5   4    1.75    0.45
  -8   5  -4    2.14    0.42
  -8  -5   4    1.66    0.43
   8  -5  -4    1.97    0.45
   8   5   4    2.81    0.63
   8   5  -4    2.85    0.55
  -8   5   4    2.20    0.50
   8   5  -4    1.79    0.43
  -8  -5  -4    1.64    0.45
   8  -5   4    1.48    0.28
   8  -5   4    3.31    0.52
  -8   5   4    1.73    0.29
  -8  -5  -4    2.45    0.52
   8  -6  -4   -0.06    0.19
  -8  -6   4   -0.16    0.30
  -8   6  -4    0.03    0.28
   8  -6  -4    0.03    0.31
   8   6   4    0.05    0.31
  -8   6  -4   -0.15    0.13
   8  -6   4    0.18    0.22
  -8  -6  -4   -0.58    0.28
  -8   6   4   -0.07    0.18
   8  -6   4    0.41    0.37
   8   6  -4    0.35    0.36
  -8   6   4    0.25    0.30
   8  -7  -4    1.54    0.49
  -8  -7   4    1.90    0.54
   8   7   4    1.29    0.49
  -8   7  -4    0.90    0.26
  -8   7  -4    0.59    0.37
  -8  -7  -4    1.31    0.52
   8  -7   4    0.86    0.32
   8   7  -4    1.24    0.47
  -8   7   4    1.20    0.36
  -8   8  -4    0.23    0.26
   8  -8  -4    0.29    0.40
   8   8   4    0.58    0.42
  -8   8  -4    0.19    0.34
  -8  -8   4    0.22    0.36
   8  -8  -4   -0.42    0.36
   8   8  -4    0.07    0.38
  -8  -8  -4    0.45    0.46
  -8   8   4    0.03    0.29
   8  -8   4    0.01    0.25
  -8   9  -4    1.03    0.52
   8  -9  -4    1.51    0.56
  -8   9  -4    1.28    0.43
   8   9   4    1.26    0.56
  -8   9   4    1.84    0.47
   8  -9   4    1.96    0.56
  -8  -9  -4    1.52    0.61
   8   9  -4    1.48    0.59
   8  10   4    2.96    0.74
  -8 -10   4    3.76    0.82
  -8  10  -4    2.16    0.60
   8 -10  -4    3.98    0.79
  -8  10  -4    3.25    0.74
  -8  10   4    2.91    0.61
   8  10  -4    3.54    0.84
  -8 -10  -4    5.05    0.99
   8 -10   4    3.82    0.57
   8 -11  -4    7.90    1.08
   8  11   4    9.76    1.26
  -8 -11   4    9.17    1.21
  -8  11  -4    8.61    1.11
   8  11  -4    9.94    1.29
  -8  11   4    9.32    0.99
   8 -11   4   10.09    0.80
  -8 -11  -4    8.80    1.25
  -8 -12   4    6.45    1.02
   8 -12  -4    7.89    1.07
  -8  12  -4    4.34    1.37
   8  12   4    5.45    1.08
   8  12  -4    4.31    0.96
  -8  12   4    4.80    0.85
  -8 -12  -4    5.69    1.01
   8 -12   4    5.33    0.70
   9   0   4  184.97    4.18
  -9   0  -4  182.91    4.13
   9   0   4  183.54    4.15
   9   0  -4  181.52    4.29
   9   0  -4  178.80    3.93
  -9   0  -4  178.73    4.18
   9   0  -4  182.83    4.28
   9  -1  -4    0.05    0.11
   9  -1  -4    0.15    0.22
   9   1   4   -0.19    0.19
   9   1   4    0.15    0.20
   9  -1  -4    0.08    0.12
  -9  -1   4    0.09    0.14
  -9   1  -4    0.30    0.22
   9   1   4   -0.10    0.17
   9  -1  -4    0.67    0.27
  -9  -1  -4   -0.03    0.19
   9   1  -4    0.32    0.22
   9   1  -4    0.12    0.15
   9  -1   4    0.50    0.24
   9   1  -4    0.34    0.23
   9  -1   4    0.04    0.17
   9   2   4    0.06    0.20
   9  -2  -4   -0.02    0.10
  -9  -2   4    0.08    0.09
   9   2   4   -0.02    0.25
  -9   2  -4    0.17    0.20
   9   2   4    0.11    0.19
   9  -2  -4    0.19    0.23
   9   2  -4    0.09    0.22
  -9  -2  -4   -0.04    0.22
   9  -2   4    0.05    0.14
   9  -2   4   -0.06    0.18
   9   2  -4    0.02    0.17
  -9   2   4   -0.01    0.11
   9  -2   4    0.20    0.14
  -9   2   4   -0.23    0.17
   9   3   4   46.94    1.73
   9  -3  -4   44.84    1.34
   9  -3  -4   43.39    1.53
  -9   3  -4   44.27    1.46
  -9  -3   4   42.85    1.58
   9   3   4   44.96    1.58
  -9  -3   4   42.15    1.43
  -9   3   4   43.72    1.19
   9  -3   4   44.68    1.27
   9   3  -4   41.85    1.63
   9   3  -4   43.81    1.50
   9  -3   4   44.86    1.26
  -9  -3  -4   42.68    1.58
  -9   3   4   42.18    1.48
   9  -3   4   43.77    1.46
  -9  -4   4   20.49    1.08
   9  -4  -4   22.38    0.82
  -9   4  -4   22.68    1.02
   9   4   4   21.72    1.18
   9   4   4   22.07    1.11
   9  -4  -4   19.89    1.19
   9  -4   4   21.66    0.82
  -9   4   4   22.26    0.79
   9  -4   4   23.84    1.21
   9  -4   4   21.38    0.78
   9   4  -4   21.29    1.06
  -9  -4  -4   21.22    1.05
   9   4  -4   22.60    1.15
  -9  -4  -4   22.56    1.16
  -9   4   4   22.03    1.03
  -9  -5   4   24.36    1.18
  -9   5  -4   25.04    1.14
  -9   5  -4   24.75    0.88
  -9  -5   4   23.15    1.22
   9  -5  -4   24.40    1.20
   9  -5  -4   25.81    0.97
   9   5   4   24.02    1.25
   9  -5   4   24.90    0.93
  -9   5   4   25.54    0.94
  -9   5   4   25.41    1.15
   9   5  -4   26.27    1.27
  -9  -5  -4   25.91    1.31
   9  -5   4   25.25    1.16
  -9   6  -4    0.72    0.22
   9  -6  -4    0.71    0.39
   9   6   4    1.22    0.45
  -9   6  -4    0.21    0.30
   9  -6  -4    0.68    0.28
  -9  -6   4   -0.19    0.28
  -9  -6  -4    0.02    0.34
   9   6  -4    0.47    0.38
  -9   6   4    0.66    0.28
  -9   6   4    0.59    0.37
   9  -6   4    0.73    0.28
  -9  -7   4    8.56    0.86
  -9   7  -4   10.42    0.60
  -9   7  -4    9.47    0.82
   9  -7  -4    9.29    0.88
   9  -7  -4   10.19    0.88
   9   7   4   10.63    0.97
   9   7  -4    9.18    0.92
  -9   7   4    9.78    0.69
   9  -7   4    9.98    0.67
  -9  -7  -4   10.04    0.98
  -9   8  -4    3.69    0.48
  -9   8  -4    3.92    0.69
   9   8   4    2.47    0.76
   9  -8  -4    2.64    0.62
  -9  -8   4    2.70    0.63
   9   8  -4    2.62    0.84
  -9  -8  -4    3.66    1.08
  -9   8   4    3.00    0.52
   9  -8   4    3.48    0.49
   9  -9  -4    3.44    0.69
   9   9   4    3.52    0.76
  -9  -9   4    4.02    0.78
  -9   9  -4    3.06    0.81
  -9   9  -4    3.06    0.54
   9   9  -4    2.90    0.72
   9  -9   4    4.19    0.82
  -9  -9  -4    3.01    0.78
  -9   9   4    3.37    0.57
  -9  10  -4   -0.33    0.47
  -9 -10   4    0.62    0.47
   9  10   4    0.68    0.52
  -9  10  -4    0.61    0.44
  -9  10   4    0.16    0.37
   9 -10   4    1.05    0.36
   9  10  -4   -0.08    0.42
  -9 -10  -4    0.03    0.48
   9  11   4    1.44    0.61
   9 -11  -4    2.09    0.62
  -9 -11   4    1.46    0.61
  -9  11  -4    1.32    0.59
   9  11  -4    2.10    0.78
   9 -11   4    1.60    0.42
  -9 -11  -4    2.56    0.72
  -9  11   4    1.74    0.56
  -9 -12   4    2.43    0.98
   9  12   4    1.14    0.61
   9 -12  -4    1.89    0.64
  -9  12  -4    1.24    0.79
  -9  12   4    0.42    0.57
   9  12  -4    3.01    0.83
  -9 -12  -4    1.72    0.67
  10   0   4    0.84    0.28
  10   0  -4    1.10    0.22
 -10   0  -4    0.73    0.23
  10   0  -4    1.47    0.37
  10   0   4    0.68    0.27
  10   0  -4    0.43    0.18
  10  -1  -4    0.12    0.22
  10  -1  -4    0.00    0.13
  10   1   4    0.42    0.24
  10  -1  -4    0.51    0.18
 -10   1  -4   -0.13    0.18
  10   1   4    0.41    0.24
  10   1   4    0.12    0.25
  10  -1  -4    0.04    0.21
  10   1  -4    0.30    0.24
 -10  -1  -4    0.14    0.23
  10  -1   4    0.40    0.20
  10   1  -4    0.32    0.17
  10   1  -4   -0.05    0.17
  10  -1   4    0.27    0.21
  10   1  -4   -0.36    0.20
  10   2   4   12.21    0.74
 -10  -2   4   11.51    0.79
  10   2   4   11.69    0.79
 -10  -2   4    9.04    0.57
  10  -2  -4   13.26    1.12
 -10   2  -4   12.79    0.72
  10  -2   4   12.01    0.61
  10  -2   4   12.54    0.62
 -10  -2  -4   13.68    1.21
  10   2  -4   11.74    0.68
  10  -2   4   11.39    0.69
  10   2  -4   12.82    0.81
  10   3   4    0.35    0.31
 -10  -3   4    0.56    0.29
  10  -3  -4    0.49    0.16
  10   3   4    0.46    0.26
  10  -3  -4    0.08    0.24
 -10  -3   4    0.21    0.21
 -10   3  -4    0.26    0.25
  10   3   4    0.45    0.29
  10   3  -4    0.00    0.21
 -10   3   4    0.12    0.21
 -10  -3  -4    0.11    0.26
 -10   3   4    0.21    0.14
  10  -3   4    0.49    0.19
  10  -3   4    0.03    0.22
  10  -3   4    0.23    0.16
  10   3  -4    1.30    0.39
  10  -4  -4    4.92    0.65
 -10   4  -4    5.00    0.58
 -10  -4   4    4.96    0.67
  10   4   4    5.14    0.82
 -10  -4   4    4.59    0.57
  10  -4  -4    4.38    0.38
  10   4   4    5.64    0.72
  10   4  -4    4.34    0.63
  10  -4   4    3.53    0.34
  10  -4   4    3.77    0.39
 -10   4   4    4.24    0.37
 -10  -4  -4    4.35    0.65
  10  -4   4    4.72    0.57
 -10   4   4    5.05    0.63
 -10   5  -4    1.00    0.36
  10   5   4    0.31    0.32
  10  -5  -4    0.32    0.21
  10  -5  -4   -0.01    0.29
 -10  -5   4    0.05    0.31
 -10   5   4    0.35    0.21
  10  -5   4    0.64    0.22
 -10  -5  -4    0.86    0.40
  10  -5   4    0.03    0.29
  10  -5   4    0.48    0.24
  10   5  -4    0.72    0.38
 -10   5   4    0.20    0.28
 -10   6  -4    0.49    0.21
 -10   6  -4    0.07    0.30
 -10  -6   4    0.91    0.43
  10  -6  -4    0.41    0.38
  10   6   4    0.25    0.33
  10  -6  -4    0.04    0.23
  10   6  -4   -0.12    0.34
 -10  -6  -4    0.35    0.44
  10  -6   4   -0.15    0.23
 -10   6   4    0.19    0.23
 -10  -7   4   -0.40    0.33
  10  -7  -4   -0.09    0.37
 -10   7  -4    0.21    0.33
  10   7   4   -0.37    0.27
 -10   7  -4    0.13    0.20
  10  -7  -4   -0.20    0.24
  10  -7   4    0.21    0.25
  10   7  -4    0.21    0.36
 -10  -7  -4    0.28    0.43
 -10   7   4    0.03    0.24
 -10   8  -4   11.66    0.95
  10   8   4   11.43    1.07
 -10   8  -4   10.31    0.72
  10  -8  -4   11.77    1.00
 -10   8   4   13.32    0.85
 -10  -8  -4   11.82    1.13
  10  -8   4   12.31    0.78
  10   8  -4   11.19    1.04
 -10   9  -4    0.92    0.50
 -10   9  -4    0.28    0.38
  10   9   4    0.42    0.40
 -10  -9   4    0.64    0.50
  10  -9  -4    0.25    0.40
 -10  -9  -4    0.23    0.49
 -10   9   4   -0.11    0.29
  10  -9   4    0.44    0.34
  10   9  -4   -0.13    0.43
 -10 -10   4    0.78    0.52
  10  10   4    1.12    0.56
  10 -10  -4   -0.33    0.38
 -10  10  -4   -0.26    0.37
  10  10  -4   -0.19    0.39
 -10 -10  -4   -0.32    0.42
 -10  10   4   -0.24    0.36
  10 -10   4    0.59    0.34
 -10  11  -4    3.68    0.77
  10  11   4    3.43    0.99
 -10 -11   4    3.56    0.82
  10 -11  -4    4.60    0.85
  10  11  -4    5.45    1.23
 -10  11   4    4.52    0.74
  10 -11   4    4.17    0.61
 -10 -12   4    0.50    0.60
  10 -12  -4    0.93    0.54
 -10  12  -4    0.29    0.59
 -10  12   4    0.42    0.53
 -10 -12  -4    0.93    0.71
  11   0  -4   -0.22    0.18
 -11   0  -4    0.19    0.21
  11   0   4    0.46    0.25
  11   0   4    0.02    0.20
  11   0  -4   -0.04    0.13
  11   0  -4    0.52    0.27
  11   0  -4   -0.10    0.11
  11   0   4    0.30    0.24
  11   1   4    1.07    0.38
  11  -1  -4    0.85    0.32
 -11   1  -4    0.84    0.33
  11  -1  -4    1.42    0.24
  11   1   4    1.04    0.31
  11   1   4    0.90    0.33
  11  -1  -4    0.97    0.31
  11  -1  -4    0.68    0.20
  11  -1   4    1.31    0.33
  11   1  -4    0.92    0.24
  11  -1   4    1.44    0.30
  11  -1   4    1.75    0.35
 -11  -1  -4    0.91    0.30
  11   1  -4    0.79    0.31
  11   1  -4    1.68    0.41
  11   1  -4    0.95    0.26
  11   2   4   40.96    1.49
 -11  -2   4   38.92    1.32
 -11   2  -4   39.33    1.41
  11   2   4   39.87    1.50
  11   2   4   39.69    1.61
  11  -2  -4   41.14    1.53
  11  -2  -4   39.24    1.49
  11  -2  -4   41.49    1.18
 -11  -2   4   41.61    1.60
  11  -2  -4   40.17    1.17
  11  -2   4   42.41    1.34
  11  -2   4   39.92    1.45
  11   2  -4   42.09    1.61
 -11  -2  -4   38.94    1.52
  11  -2   4   40.32    1.32
  11   2  -4   41.28    1.41
  11  -3  -4   19.78    1.03
  11   3   4   19.55    1.01
 -11  -3   4   16.41    1.01
 -11  -3   4   18.86    0.93
  11  -3  -4   18.49    0.72
  11   3   4   17.18    0.99
 -11   3  -4   18.56    0.93
  11   3   4   17.53    1.07
 -11  -3  -4   18.21    1.04
 -11   3   4   18.29    0.96
  11   3  -4   17.99    1.08
  11  -3   4   18.94    0.81
  11  -3   4   18.82    0.80
  11  -3   4   18.20    0.94
 -11   3   4   19.13    0.73
 -11   4  -4   19.72    1.00
  11   4   4   20.25    1.13
 -11  -4   4   18.82    1.12
  11  -4  -4   18.60    0.78
 -11  -4   4   20.63    1.04
  11  -4  -4   21.58    1.11
  11  -4   4   20.11    1.02
 -11   4   4   19.12    0.77
  11   4  -4   19.52    1.07
  11  -4   4   20.58    0.85
 -11  -4  -4   17.28    1.08
  11  -4   4   19.58    0.81
 -11   4   4   19.75    1.03
  11   5   4    9.88    0.85
 -11  -5   4    8.73    0.86
 -11   5  -4    8.66    0.72
  11  -5  -4    7.58    0.76
  11  -5  -4    8.66    0.57
  11  -5   4    8.75    0.53
 -11   5   4    8.09    0.71
  11  -5   4    6.75    0.54
  11   5  -4    7.58    0.77
 -11  -5  -4    8.71    0.88
 -11   5   4    9.04    0.57
  11  -6  -4    0.57    0.40
 -11   6  -4    0.78    0.36
  11   6   4    0.75    0.43
 -11  -6   4    0.24    0.42
  11  -6  -4    0.46    0.28
 -11  -6  -4    1.14    0.52
  11   6  -4    0.65    0.39
  11  -6   4    0.38    0.20
  11  -6   4    0.56    0.28
 -11   6   4    0.49    0.27
 -11   7  -4   22.16    0.93
 -11  -7   4   19.60    1.31
  11  -7  -4   20.61    1.26
 -11   7  -4   21.95    1.20
  11  -7  -4   19.86    1.02
  11   7   4   20.72    1.62
 -11  -7  -4   20.45    1.63
  11   7  -4   22.08    1.36
  11  -7   4   18.78    0.95
 -11   7   4   22.24    1.02
  11   8   4    4.54    0.85
 -11   8  -4    3.10    0.62
 -11   8  -4    3.07    0.49
  11  -8  -4    5.00    0.83
 -11  -8   4    3.01    0.70
  11  -8   4    3.34    0.50
  11   8  -4    3.54    0.76
 -11  -8  -4    3.29    0.74
 -11   8   4    3.50    0.55
 -11   9  -4    5.11    0.81
  11  -9  -4    5.93    0.90
  11   9   4    4.85    0.87
 -11   9  -4    5.30    0.78
 -11  -9   4    5.28    0.93
  11  -9   4    5.31    0.63
  11   9  -4    6.96    1.06
 -11  -9  -4    6.34    1.02
 -11   9   4    4.46    0.65
  11  10   4    6.20    1.03
  11 -10  -4    7.10    0.98
 -11 -10   4    6.34    1.04
 -11  10  -4    6.85    0.94
  11  10  -4    6.03    1.05
 -11 -10  -4    5.20    0.98
 -11  10   4    5.87    0.77
  11 -10   4    7.22    0.70
 -11 -11   4    2.15    0.83
  11  11   4    2.77    0.80
 -11  11  -4    1.56    0.64
  11 -11  -4    4.43    0.82
 -11  11   4    1.97    0.66
 -11 -11  -4    2.72    0.80
  11  11  -4    3.30    0.90
  12   0  -4    7.91    0.53
  12   0   4    8.55    0.65
 -12   0  -4    8.52    0.64
  12   0  -4    8.82    0.52
  12   0  -4    7.10    0.65
  12   0   4    7.99    0.66
  12   0   4    8.89    0.65
  12   0  -4    8.49    0.69
  12  -1  -4   15.42    0.92
  12  -1  -4   14.71    0.67
  12   1   4   16.09    0.90
  12  -1  -4   14.34    0.89
  12   1   4   16.42    0.88
 -12   1  -4   15.43    0.85
  12  -1  -4   14.38    0.65
 -12  -1  -4   14.56    0.87
  12  -1   4   15.86    0.82
  12   1  -4   15.46    0.74
  12  -1   4   13.74    0.81
  12   1  -4   15.40    0.78
  12   1  -4   14.92    0.92
  12   1  -4   15.05    0.95
  12  -1   4   15.26    0.83
  12  -2  -4   26.42    1.23
  12  -2  -4   25.78    0.92
  12  -2  -4   27.16    1.22
  12  -2  -4   25.81    0.91
  12   2   4   24.41    1.24
  12   2   4   26.68    1.19
 -12   2  -4   27.29    1.17
 -12  -2   4   27.39    1.30
  12   2   4   26.96    1.23
  12  -2   4   25.01    1.04
  12  -2   4   25.36    1.05
  12  -2   4   25.20    1.13
  12   2  -4   26.79    1.13
 -12  -2  -4   28.80    1.28
  12   3   4    1.08    0.39
 -12   3  -4    0.91    0.34
  12  -3  -4    0.05    0.26
 -12  -3   4    0.72    0.31
  12  -3  -4    1.01    0.37
  12  -3  -4    0.71    0.20
 -12  -3   4   -0.08    0.30
  12  -3   4    0.52    0.31
 -12   3   4    0.84    0.22
  12   3  -4    0.82    0.33
  12  -3   4    0.54    0.24
  12  -3   4    0.44    0.23
 -12  -3  -4    0.45    0.35
 -12  -4   4    1.91    0.44
  12  -4  -4    2.01    0.33
  12  -4  -4    1.27    0.43
 -12  -4   4    1.97    0.50
 -12   4  -4    1.58    0.42
  12   4   4    2.32    0.51
 -12   4   4    1.93    0.43
  12  -4   4    2.62    0.41
 -12  -4  -4    1.66    0.51
  12   4  -4    1.60    0.47
 -12   4   4    1.76    0.32
  12  -4   4    1.79    0.44
  12  -4   4    2.63    0.38
 -12  -5   4    0.92    0.50
  12  -5  -4    0.75    0.27
  12   5   4    0.52    0.39
 -12   5  -4    1.09    0.38
  12  -5  -4    0.55    0.37
  12   5  -4    1.01    0.44
  12  -5   4    0.91    0.28
  12  -5   4    0.51    0.27
 -12   5   4    1.02    0.29
 -12  -5  -4    0.64    0.42
  12  -6  -4    5.18    0.54
 -12   6  -4    4.19    0.64
  12  -6  -4    4.68    0.75
  12   6   4    2.00    0.63
 -12  -6   4    4.03    0.73
  12   6  -4    4.01    0.71
  12  -6   4    3.94    0.51
  12  -6   4    4.03    0.45
 -12   6   4    3.50    0.47
 -12  -6  -4    4.72    0.83
 -12  -7   4    1.37    0.57
  12  -7  -4    1.82    0.42
  12   7   4    1.62    0.60
  12  -7  -4    0.72    0.43
 -12   7  -4    1.39    0.48
  12   7  -4    1.56    0.56
  12  -7   4    0.86    0.32
 -12  -7  -4    1.80    0.55
 -12   7   4    1.38    0.35
  12  -7   4    1.81    0.40
  12  -8  -4    3.72    0.70
  12   8   4    4.86    0.89
 -12   8  -4    3.27    0.70
 -12  -8   4    4.93    0.90
 -12  -8  -4    5.09    0.92
  12   8  -4    4.16    0.81
 -12   8   4    4.18    0.59
  12  -8   4    4.90    0.60
 -12   9  -4   -0.03    0.36
 -12  -9   4    0.28    0.48
  12   9   4    0.19    0.43
  12  -9  -4    0.11    0.44
  12  -9   4    0.69    0.32
 -12  -9  -4    0.70    0.54
  12   9  -4    0.32    0.53
 -12   9   4    0.43    0.35
  12 -10  -4    2.64    0.72
 -12  10  -4    1.27    0.57
 -12 -10   4    3.47    0.84
  12  10   4    2.30    0.72
 -12  10   4    3.36    0.64
  12  10  -4    2.48    0.75
  12 -10   4    4.00    0.55
 -12 -10  -4    3.66    0.86
 -12  11  -4    0.99    0.53
  12 -11  -4    1.47    0.54
 -12 -11   4    2.02    0.70
  12  11   4    0.00    0.55
 -12 -11  -4    0.85    0.66
 -12  11   4    0.54    0.52
  12  11  -4    1.38    0.66
  13   0   4   18.97    0.98
  13   0   4   19.99    1.02
  13   0  -4   19.65    1.10
 -13   0  -4   17.98    0.97
  13   0   4   19.12    1.20
  13   0  -4   18.58    0.82
  13   0  -4   19.14    0.86
 -13   1  -4    4.23    0.59
  13   1   4    4.35    0.60
  13  -1  -4    3.24    0.35
  13  -1  -4    3.06    0.53
  13   1   4    4.13    0.60
  13  -1  -4    3.71    0.39
  13   1   4    2.39    0.46
  13  -1   4    2.83    0.49
  13   1  -4    3.34    0.46
  13  -1   4    2.47    0.51
 -13  -1  -4    4.02    0.58
  13   1  -4    3.15    0.56
  13   1  -4    3.24    0.43
  13  -1   4    4.31    0.58
  13  -2  -4   10.41    0.58
  13   2   4   10.22    0.81
 -13   2  -4   11.21    0.77
  13  -2  -4    9.92    0.56
  13  -2  -4   10.41    0.80
  13  -2   4   10.97    0.70
  13  -2   4    9.51    0.73
 -13  -2  -4   10.39    0.83
  13   2  -4   11.21    0.72
  13   2  -4   11.47    0.78
  13  -2   4   10.49    0.71
  13  -3  -4   10.13    0.83
 -13   3  -4   12.18    0.80
 -13  -3   4    9.85    0.89
  13  -3  -4   11.69    0.61
  13   3   4   11.66    0.90
 -13  -3   4    8.02    0.66
 -13  -3  -4   10.47    0.88
  13  -3   4   10.99    0.69
  13   3  -4   10.73    0.80
  13  -3   4   11.68    0.70
  13  -3   4   11.54    0.81
 -13   4  -4    9.06    0.74
  13  -4  -4    9.40    0.82
 -13  -4   4   10.05    0.89
  13  -4  -4    9.82    0.59
  13   4   4    9.89    0.89
  13   4  -4   10.86    0.88
 -13  -4  -4    9.63    0.90
  13  -4   4    8.54    0.62
 -13   4   4    9.08    0.58
  13  -4   4    9.42    0.64
  13  -5  -4    4.38    0.52
  13   5   4    4.48    0.73
 -13   5  -4    4.65    0.65
 -13  -5   4    4.31    0.74
  13  -5  -4    4.07    0.68
  13  -5   4    4.51    0.48
 -13  -5  -4    5.15    0.81
  13  -5   4    4.36    0.53
 -13   5   4    4.08    0.44
  13   5  -4    4.44    0.72
 -13  -6   4    2.98    0.77
  13  -6  -4    4.47    0.56
  13   6   4    4.48    0.94
 -13   6  -4    2.78    0.54
  13  -6  -4    3.98    0.71
 -13  -6  -4    6.62    1.56
  13   6  -4    4.73    0.79
  13  -6   4    3.69    0.50
  13  -6   4    4.53    0.52
  13   7   4    5.53    0.96
  13  -7  -4    4.42    0.62
 -13  -7   4    5.18    0.90
  13  -7  -4    5.04    0.77
 -13   7  -4    4.19    0.68
 -13  -7  -4    5.90    0.97
 -13   7   4    4.87    0.59
  13   7  -4    5.43    0.85
  13  -7   4    5.53    0.62
  13  -7   4    5.01    0.54
 -13   8  -4    2.34    0.68
  13  -8  -4    1.92    0.59
 -13  -8   4    3.05    0.77
  13   8   4    2.11    0.65
  13   8  -4    2.82    0.71
 -13  -8  -4    3.06    0.80
 -13   8   4    2.42    0.46
  13  -8   4    2.40    0.50
  13   9   4    4.84    0.97
 -13  -9   4    3.98    0.82
  13  -9  -4    4.80    0.87
 -13   9  -4    4.69    0.76
 -13  -9  -4    4.12    0.91
  13   9  -4    3.93    0.80
 -13   9   4    3.88    0.61
  13  -9   4    4.84    0.60
  13 -10  -4   20.29    1.45
 -13 -10   4   24.99    1.74
  13  10   4   20.03    1.79
 -13  10  -4   18.76    1.36
 -13  10   4   21.13    1.25
  13  10  -4   26.78    2.47
 -13 -10  -4   22.01    1.99
  13 -10   4   23.71    1.14
 -13  11  -4    5.38    0.97
  13 -11  -4    5.06    0.89
 -13 -11   4    6.05    1.09
 -13  11   4    4.33    0.83
 -13 -11  -4    4.00    1.33
  13  11  -4    5.24    1.26
 -14   0  -4    0.01    0.27
  14   0  -4    0.04    0.23
  14   0  -4    0.38    0.23
  14   0   4    1.20    0.42
  14   0   4    0.12    0.27
  14   0  -4    0.52    0.34
  14  -1  -4    7.92    0.76
  14   1   4    7.42    0.70
  14  -1  -4    7.72    0.56
 -14  -1  -4    9.18    0.77
  14  -1   4    8.89    0.73
  14   1  -4    9.61    0.84
  14   1  -4    7.04    0.73
  14  -1   4    8.37    0.68
  14   1  -4    7.58    0.59
  14  -2  -4   56.93    1.64
  14  -2  -4   55.73    2.04
  14   2   4   53.53    1.99
 -14   2  -4   55.14    1.91
  14  -2  -4   58.16    1.64
  14  -2   4   54.25    1.85
 -14  -2  -4   60.77    2.10
  14   2  -4   54.66    1.80
  14   2  -4   54.86    1.88
  14   2  -4   56.59    2.13
  14  -2   4   57.25    1.90
  14  -3  -4    2.30    0.54
  14  -3  -4    3.65    0.45
  14  -3  -4    2.68    0.38
  14   3   4    4.33    0.69
 -14   3  -4    2.52    0.51
 -14  -3   4    3.06    0.61
  14  -3   4    3.59    0.51
  14   3  -4    3.94    0.59
 -14  -3  -4    4.48    0.72
  14  -3   4    4.48    0.58
  14  -4  -4    0.82    0.39
 -14   4  -4    1.12    0.39
  14   4   4    0.51    0.39
  14  -4  -4    0.27    0.25
 -14  -4   4   -0.10    0.33
 -14  -4  -4    0.22    0.38
 -14   4   4    0.65    0.24
  14  -4   4    0.08    0.24
  14  -4   4    0.59    0.29
  14   4  -4    0.25    0.37
  14   5   4    0.23    0.36
  14  -5  -4    0.08    0.35
 -14   5  -4    1.04    0.40
  14  -5  -4    0.61    0.29
 -14  -5   4    0.59    0.44
  14   5  -4    0.45    0.39
  14  -5   4    0.76    0.29
  14  -5   4    0.43    0.29
 -14  -5  -4    1.07    0.52
 -14   5   4    0.66    0.26
  14  -6  -4    0.88    0.44
 -14   6  -4    0.76    0.41
  14   6   4    0.74    0.45
 -14  -6   4    0.64    0.44
 -14  -6  -4    1.10    0.53
  14  -6   4    1.28    0.35
  14   6  -4    0.74    0.42
  14  -6   4    1.13    0.38
 -14   6   4    0.55    0.28
 -14  -7   4   -0.16    0.43
  14   7   4    0.46    0.47
  14  -7  -4    1.59    0.52
  14  -7  -4    0.43    0.38
 -14   7  -4    1.49    0.48
 -14  -7  -4    1.26    0.54
 -14   7   4    0.57    0.32
  14   7  -4    0.29    0.40
  14  -7   4    1.49    0.39
 -14   8  -4    0.17    0.37
  14   8   4   -0.16    0.43
 -14  -8   4    0.41    0.47
  14  -8  -4    0.26    0.41
 -14   8   4    0.21    0.29
  14   8  -4   -0.38    0.38
 -14  -8  -4    0.25    0.46
  14  -8   4    0.59    0.34
  14  -8   4    0.32    0.47
 -14  -9   4    1.39    0.60
  14   9   4    2.61    0.75
 -14   9  -4    1.90    0.61
  14  -9  -4    0.72    0.50
 -14   9   4    2.25    0.50
  14   9  -4    1.54    0.60
  14  -9   4    2.02    0.43
 -14  -9  -4    2.53    0.73
  14 -10  -4    0.73    0.54
 -14 -10   4    0.65    0.65
 -14  10  -4    1.22    0.53
  14  10   4    1.01    0.63
  14  10  -4    2.72    0.85
 -14 -10  -4    2.22    0.71
 -14  10   4    0.45    0.51
  15   0  -4   35.93    1.62
  15   0  -4   35.45    1.31
  15   0   4   30.52    1.41
  15   0  -4   33.39    1.25
  15   1   4   48.47    1.81
  15  -1  -4   44.30    1.45
  15  -1  -4   43.92    1.48
  15  -1  -4   46.15    1.85
 -15  -1  -4   45.04    1.78
  15   1  -4   45.74    1.62
  15  -1   4   43.23    1.69
  15  -1   4   43.60    1.69
  15   1  -4   45.05    1.89
  15  -1   4   46.51    1.71
  15   1  -4   44.40    1.56
  15  -2  -4   10.59    0.89
  15  -2  -4    9.68    0.62
  15   2   4   11.24    0.89
  15  -2  -4   10.30    0.65
 -15   2  -4   10.61    0.82
  15  -2   4   11.41    0.79
  15  -2   4   10.83    0.80
  15   2  -4   10.44    0.94
  15   2  -4   10.91    0.75
 -15  -2  -4    9.81    0.86
  15   2  -4   11.31    0.83
  15  -3  -4   19.68    0.86
 -15   3  -4   19.34    1.07
  15  -3  -4   18.45    1.14
 -15  -3   4   19.28    1.26
  15  -3  -4   17.10    0.82
  15   3   4   18.87    1.19
 -15  -3  -4   16.73    1.14
  15  -3   4   17.66    0.95
  15   3  -4   17.29    1.06
  15  -3   4   18.53    0.99
  15  -4  -4    6.77    0.87
  15   4   4    6.81    0.93
 -15   4  -4    7.12    0.71
  15  -4  -4    6.16    0.54
 -15  -4   4    5.91    0.88
 -15  -4  -4    5.91    0.85
  15   4  -4    6.06    0.79
  15  -4   4    6.97    0.63
 -15   4   4    7.39    0.55
  15  -5  -4   -0.06    0.33
  15   5   4   -0.19    0.47
  15  -5  -4   -0.40    0.24
 -15  -5   4    0.66    0.43
 -15   5  -4   -0.18    0.28
  15  -5   4    0.34    0.27
 -15  -5  -4   -0.21    0.33
 -15   5   4    0.59    0.40
  15   5  -4    0.05    0.36
  15   6   4   12.63    1.12
  15  -6  -4    9.83    0.75
  15  -6  -4    9.93    0.95
 -15  -6   4   12.27    1.12
 -15   6  -4   12.07    0.94
 -15  -6  -4   11.58    1.12
 -15   6   4   12.82    0.77
  15  -6   4    9.75    1.07
  15  -6   4   11.59    0.80
  15  -7  -4   -0.30    0.35
 -15  -7   4    0.63    0.50
  15  -7  -4    0.21    0.37
  15   7   4    0.33    0.48
 -15   7  -4    0.41    0.65
 -15  -7  -4    1.23    0.59
  15   7  -4    0.36    0.47
 -15   7   4    0.54    0.29
  15  -7   4    1.14    0.39
  15  -7   4    0.80    0.34
  15  -8  -4    5.47    0.89
 -15  -8   4    7.08    1.07
 -15   8  -4    5.90    0.84
  15   8   4    8.25    1.14
 -15  -8  -4    5.57    1.02
  15  -8   4    5.80    0.69
 -15   8   4    6.31    0.67
  15   8  -4    5.93    0.97
 -15  -9   4   14.32    1.51
 -15   9  -4   14.47    1.18
  15  -9  -4   12.58    1.18
 -15   9   4   12.83    0.99
  15   9  -4   12.69    1.30
  15  -9   4   14.30    0.92
 -15  -9  -4   16.50    2.66
  15 -10  -4    0.87    0.60
  15  10   4    0.84    0.70
 -15 -10   4    2.39    0.76
 -15  10  -4    0.82    0.57
  15  10  -4    0.49    0.64
 -15 -10  -4    0.73    0.60
  16   0   4    5.58    0.71
  16   0  -4    4.29    0.56
  16   0  -4    5.76    0.82
  16   0   4    4.99    0.69
  16   0  -4    5.07    0.65
  16  -1  -4   17.18    1.16
  16  -1  -4   17.73    0.87
  16  -1  -4   18.92    1.09
  16   1   4   18.99    1.14
  16  -1   4   19.38    1.10
  16   1  -4   19.63    1.24
  16  -1   4   17.69    1.05
 -16  -1  -4   18.75    1.14
  16   1  -4   18.28    0.94
  16   1  -4   17.94    1.00
  16  -2  -4    6.54    0.56
 -16   2  -4    7.69    0.84
  16  -2  -4    6.06    0.55
  16  -2  -4    7.20    0.78
  16   2   4    8.51    0.96
  16  -2   4    6.68    0.66
  16  -2   4    8.13    0.76
  16   2  -4    8.23    0.87
  16   2  -4    6.71    0.70
 -16  -2  -4    7.84    0.81
  16   3   4    0.07    0.35
 -16   3  -4   -0.06    0.30
  16  -3  -4   -0.16    0.20
  16  -3  -4    0.48    0.24
  16  -3  -4   -0.16    0.31
  16  -3   4    0.34    0.28
  16  -3   4    0.63    0.36
  16   3  -4   -0.02    0.29
 -16  -3  -4    0.37    0.38
  16  -4  -4   -0.03    0.25
  16  -4  -4    0.54    0.25
 -16   4  -4    0.58    0.37
 -16  -4   4    0.93    0.49
  16  -4  -4    0.07    0.35
  16   4   4    0.90    0.54
  16  -4   4    0.48    0.32
  16   4  -4    0.34    0.36
  16  -4   4    0.69    0.34
 -16   5  -4    1.18    0.44
  16   5   4    0.90    0.47
  16  -5  -4    1.05    0.48
 -16  -5   4    1.44    0.51
  16  -5  -4    1.37    0.59
  16  -5   4    1.52    0.40
  16  -5   4    0.73    0.37
 -16   5   4    1.88    0.38
  16   5  -4    1.22    0.50
 -16  -5  -4    0.62    0.49
 -16   6  -4    0.48    0.36
  16  -6  -4    0.97    0.35
  16  -6  -4    0.54    0.38
 -16  -6   4    0.58    0.51
  16   6   4    0.64    0.48
 -16   6   4    0.42    0.29
  16   6  -4   -0.23    0.37
  16  -6   4    0.73    0.38
  16  -6   4    0.37    0.31
 -16  -6  -4   -0.22    0.39
 -16   7  -4   -0.04    0.39
  16   7   4    0.55    0.50
 -16  -7   4    0.83    0.48
  16  -7   4    0.54    0.34
 -16   7   4    1.11    0.35
 -16  -7  -4    0.62    0.51
  16   7  -4    1.36    0.60
 -16  -8   4    1.99    0.66
 -16   8  -4    1.60    0.54
  16   8   4    1.41    0.63
  16  -8  -4    1.47    0.60
 -16   8   4    2.09    0.48
 -16  -8  -4    2.12    0.75
  16   8  -4    1.23    0.61
  16  -8   4    2.29    0.50
 -16  -9   4   -0.85    0.45
  16  -9  -4   -0.59    0.44
 -16   9  -4    0.91    0.51
  16   9   4    0.64    0.60
 -16  -9  -4    0.63    0.53
 -16   9   4    0.72    0.44
  16   9  -4   -0.32    0.91
  17   0  -4    3.52    0.52
  17   0  -4    4.00    0.57
  17   0   4    3.50    0.60
  17   0  -4    3.02    0.69
  17   0   4    3.32    0.60
  17  -1  -4    2.52    0.64
  17  -1  -4    3.28    0.49
  17  -1  -4    2.93    0.46
  17   1   4    3.03    0.62
 -17  -1  -4    2.40    0.57
  17   1  -4    3.34    0.58
  17  -1   4    3.29    0.61
  17  -1   4    2.60    0.55
  17   1  -4    1.95    0.57
  17  -2  -4    0.81    0.30
  17  -2  -4    1.46    0.49
  17  -2  -4    0.97    0.38
  17   2   4    0.50    0.39
  17  -2   4    0.76    0.36
  17   2  -4    0.90    0.36
  17   2  -4    0.83    0.72
 -17  -2  -4    0.62    0.39
  17  -3  -4    0.94    0.30
  17  -3  -4    1.10    0.46
  17   3   4    0.04    0.37
 -17   3  -4    0.39    0.33
  17   3  -4   -0.01    0.38
 -17  -3  -4    0.47    0.45
  17  -3   4    0.54    0.28
  17   3  -4    0.56    0.37
 -17   4  -4    1.05    0.41
  17   4   4    0.44    0.43
  17  -4  -4    2.26    0.40
  17  -4  -4    0.88    0.46
 -17  -4   4    2.04    0.62
  17   4  -4    1.62    0.48
 -17  -4  -4    1.76    0.61
  17  -4   4    1.50    0.42
  17  -5  -4    0.21    0.32
 -17  -5   4    0.41    0.45
 -17   5  -4   -0.29    0.27
  17   5   4   -0.11    0.36
  17  -5  -4    0.68    0.43
  17  -5   4    0.82    0.36
 -17  -5  -4    1.24    0.53
  17  -6  -4    2.47    0.75
  17  -6  -4    2.39    0.49
 -17   6  -4    1.94    0.62
 -17  -6   4    2.04    0.67
  17   6   4    3.57    0.79
 -17   6   4    2.24    0.42
  17  -6   4    2.42    0.52
 -17  -6  -4    3.92    0.85
  17   6  -4    2.03    0.60
 -17  -7   4    1.12    0.52
  17   7   4    0.73    0.53
 -17   7  -4    0.93    0.46
  17  -7  -4    1.11    0.56
  17   7  -4    0.99    0.53
 -17  -7  -4    1.60    0.61
 -17   7   4    1.53    0.41
  17  -7   4    1.09    0.43
  17  -8  -4   17.85    1.36
 -17   8  -4   19.36    1.30
 -17  -8   4   19.06    1.72
 -17   8   4   17.56    1.06
 -17  -8  -4   19.40    1.64
  17  -8   4   19.81    1.11
  17   8  -4   18.83    1.51
 -17   9  -4    0.22    0.54
  17  -9  -4    1.14    0.63
  17   9   4    1.45    0.78
  17   9  -4    0.59    0.58
 -17  -9  -4    1.35    0.73
 -17   9   4    0.05    0.47
  18   0   4   23.14    1.30
  18   0  -4   24.65    1.72
  18   0   4   23.93    1.34
  18   0  -4   22.10    1.12
  18  -1  -4    0.13    0.32
  18  -1  -4    0.05    0.24
  18   1   4    0.35    0.34
  18  -1  -4    0.19    0.64
  18  -1   4    0.17    0.28
  18   1  -4    0.27    0.30
  18  -1   4    0.13    0.30
  18   1  -4    0.62    0.44
  18   2   4    6.98    1.38
  18  -2  -4    7.04    1.05
  18  -2  -4    6.84    0.62
  18  -2  -4    7.25    0.62
  18   2  -4    7.09    0.74
  18   2  -4    8.83    1.13
  18  -2   4    7.80    0.76
 -18  -2  -4    7.99    1.18
  18  -2   4    6.75    0.74
  18  -3  -4    0.48    0.26
 -18   3  -4    0.43    0.35
  18  -3  -4   -0.18    0.39
  18  -3  -4    0.56    0.29
  18   3   4   -0.42    0.33
  18   3  -4    0.25    0.36
 -18  -3  -4    0.66    0.40
  18  -3   4   -0.08    0.26
  18   3  -4    0.43    0.38
  18  -4  -4   -0.55    0.54
  18   4   4    0.77    0.48
  18  -4  -4   -0.14    0.24
 -18   4  -4    0.17    0.33
  18  -4  -4   -0.43    0.31
  18  -4   4    0.36    0.33
  18   4  -4    0.41    0.39
 -18  -4  -4   -0.22    0.34
  18  -5  -4    0.63    0.49
 -18  -5   4    0.81    0.52
  18  -5  -4    0.32    0.29
  18   5   4    0.29    0.43
  18  -5  -4   -0.11    0.34
 -18  -5  -4    0.39    0.45
  18  -5   4   -0.12    0.27
  18   5  -4    0.54    0.45
  18   6   4   -0.01    0.45
 -18  -6   4   -0.21    0.44
 -18   6  -4    0.12    0.39
  18  -6  -4    0.53    0.45
 -18  -6  -4    0.59    0.47
 -18   6   4    0.36    0.30
  18  -6   4   -0.26    0.32
  18   6  -4   -0.06    0.36
  18  -7  -4    0.31    0.47
  18   7   4    0.82    0.58
 -18   7  -4    0.79    0.44
 -18  -7   4    1.03    0.82
  18   7  -4    0.00    0.45
 -18  -7  -4    0.05    0.51
  18  -7   4    0.13    0.36
 -18   7   4    0.66    0.39
 -18  -8   4    0.56    0.52
  18  -8  -4    0.32    0.52
 -18   8  -4    0.79    0.49
  18   8   4   -0.38    0.48
  18  -8   4    1.01    0.67
 -18   8   4    0.63    0.40
  18   8  -4    1.41    1.09
 -18  -8  -4    0.32    0.53
  19   0  -4    6.08    0.64
  19   0   4    6.84    0.92
  19   0  -4    4.75    0.83
  19   0   4    5.72    0.87
  19  -1  -4    3.38    0.54
  19   1   4    2.83    0.65
  19  -1  -4    3.06    0.68
  19   1  -4    2.46    0.68
  19   1  -4    3.02    0.55
  19  -1   4    2.63    0.56
  19  -1   4    3.24    0.63
  19  -2  -4    7.26    0.68
  19   2   4    5.71    0.87
  19  -2  -4    7.44    1.03
  19  -2  -4    5.48    0.60
  19   2  -4    6.56    0.98
  19   2  -4    6.94    0.75
 -19  -2  -4    6.20    0.89
  19  -2   4    6.89    0.73
  19  -2   4    5.32    0.78
  19  -3  -4   26.39    1.14
  19  -3  -4   22.15    1.10
  19   3   4   25.54    1.53
  19  -3  -4   24.10    1.50
  19  -3   4   24.34    1.40
  19  -3   4   27.13    1.36
  19   3  -4   26.45    1.43
  19   3  -4   24.43    1.57
 -19  -3  -4   21.13    1.43
  19   4   4    0.79    0.54
  19  -4  -4    1.09    0.55
 -19   4  -4    2.27    0.54
  19  -4  -4    2.34    0.44
  19   4  -4    2.28    0.66
  19  -4   4    1.55    0.47
  19   4  -4    1.12    0.54
 -19  -4  -4    2.90    0.76
  19  -5  -4    2.04    0.43
  19   5   4    1.30    0.57
 -19  -5   4    0.99    0.54
 -19   5  -4    1.03    0.47
  19  -5  -4    1.63    0.59
 -19  -5  -4    0.45    0.47
  19  -5   4    1.22    0.40
  19   5  -4    0.63    0.45
 -19  -6   4    4.33    0.94
  19  -6  -4    4.61    0.57
 -19   6  -4    2.76    0.63
  19   6   4    4.63    0.93
  19  -6  -4    3.90    0.81
 -19  -6  -4    3.95    0.93
  19  -6   4    4.73    0.70
  19   6  -4    3.58    0.81
 -19  -7   4    1.41    0.66
 -19   7  -4    1.33    0.51
  19   7   4    0.63    0.60
  19  -7  -4    0.33    0.51
 -19  -7  -4    0.39    0.58
  19  -7   4    0.86    0.42
 -19   7   4    0.26    0.42
  19   7  -4    0.37    0.55
  19   8   4    3.37    0.89
 -19   8  -4    4.57    0.85
  19  -8  -4    3.59    0.79
  19   8  -4    3.64    0.90
  20   0   4    2.31    0.65
  20   0   4    2.58    0.58
  20   0  -4    2.01    0.64
  20   0  -4    2.13    0.49
  20  -1  -4    1.51    0.60
  20   1   4    1.98    0.56
  20   1   4    1.38    0.53
  20  -1  -4    1.47    0.38
  20  -1   4    1.75    0.53
  20   1  -4    1.03    0.40
  20  -1   4    1.95    0.56
  20   1  -4    1.35    0.53
  20  -2  -4    0.63    0.29
  20  -2  -4   -0.05    0.38
  20   2   4    0.64    0.44
  20  -2   4   -0.04    0.35
  20   2  -4    0.55    0.34
  20   2  -4    0.74    0.53
  20  -2   4    0.54    0.38
  20  -3  -4    2.13    0.67
  20   3   4    1.78    0.65
  20  -3  -4    1.46    0.41
  20  -3   4    1.30    0.43
  20   3  -4    1.29    0.59
  20  -3   4    1.93    0.51
 -20  -3  -4    0.96    0.50
  20  -4  -4    7.01    1.06
  20   4   4    8.17    1.14
  20  -4  -4    6.31    0.65
  20   4  -4    6.11    1.02
 -20  -4  -4    7.44    1.13
  20   4  -4    6.23    0.92
  20  -4   4    7.31    0.90
  20  -5  -4    0.20    0.46
  20  -5  -4    0.40    0.33
  20   5   4    0.77    0.51
 -20   5  -4    0.87    0.42
  20  -5   4    0.21    0.37
  20   5  -4    0.79    0.53
 -20  -5  -4    0.94    0.53
  20  -6  -4    0.02    0.45
 -20  -6   4    0.96    0.59
  20  -6  -4    0.68    0.34
 -20   6  -4    0.74    0.48
  20  -6   4    0.41    0.40
  20   6  -4    0.54    0.48
 -20  -6  -4    0.01    0.46
  20  -7  -4    1.15    0.61
 -20  -7   4    0.11    0.63
  20   7   4    1.00    0.70
 -20   7  -4    0.21    0.52
 -20  -7  -4    0.43    0.58
  21   0   4    0.56    0.44
  21   0  -4    1.61    0.56
  21   0   4    1.72    0.51
  21   0  -4    0.88    0.38
  21   1   4   -0.13    0.38
  21   1   4   -0.27    0.33
  21  -1  -4    0.50    0.46
  21  -1   4   -0.32    0.38
  21   1  -4    0.31    0.37
  21   1  -4    0.06    0.43
  21  -1   4   -0.29    0.31
  21   2   4    1.28    0.53
  21  -2  -4    1.07    0.55
  21   2   4    1.28    0.60
  21  -2  -4    1.32    0.40
  21   2  -4    0.93    0.46
  21   2  -4   -0.11    0.43
  21  -2   4    0.69    0.44
  21  -2   4    0.40    0.45
  21  -3  -4   10.76    1.29
  21   3   4   10.21    1.08
  21  -3  -4    8.80    0.74
  21  -3   4    8.75    0.90
  21   3  -4    9.61    1.02
 -21  -3  -4   10.82    1.15
  21   3  -4   11.30    1.43
  21  -3   4    9.63    0.95
  21  -4  -4    0.38    0.48
  21  -4  -4   -0.21    0.30
  21   4   4   -0.06    0.48
  21   4  -4    1.23    0.91
  21  -4   4    0.54    0.42
  21   4  -4    1.00    0.47
 -21  -4  -4    0.41    0.49
  21  -4   4    0.52    0.41
  21  -5  -4    0.24    0.48
  21  -5  -4    1.58    0.38
  21   5   4    1.40    0.74
  21   5  -4    0.08    0.51
 -21  -5  -4    2.35    0.79
  21  -5   4    0.39    0.41
  21   5  -4    1.37    0.61
  21   6   4    2.42    0.78
  21  -6  -4    2.39    0.70
 -21   6  -4    2.85    0.68
  21  -6   4    1.42    0.54
  21   6  -4    2.90    0.77
 -21  -6  -4    1.65    0.69
  22   0   4    8.77    0.99
  22   0  -4   10.15    0.89
  22   0   4   11.78    1.09
  22   0  -4    8.59    1.23
  22  -1  -4    1.51    0.59
  22   1   4    1.31    0.54
  22   1   4    2.53    0.64
  22  -1  -4    1.67    0.48
  22   1  -4    1.70    0.52
  22  -1   4    1.57    0.53
  22   1  -4    1.18    0.54
  22  -1   4    1.44    0.48
  22   2   4    0.48    0.53
  22  -2  -4    1.64    0.44
  22   2   4    0.44    0.47
  22  -2  -4    0.38    0.47
  22   2  -4    0.04    0.39
  22  -2   4    0.90    0.46
  22  -2   4    1.20    0.52
  22   2  -4    0.09    0.50
  22  -3  -4    1.02    0.38
  22   3   4    0.37    0.51
  22  -3  -4    0.11    0.46
  22   3  -4    0.54    0.51
  22  -3   4    1.43    0.48
  22   3  -4    1.03    0.65
  22  -3   4   -0.19    0.36
  22   4   4    0.69    0.60
  22  -4  -4   -0.19    0.47
  22  -4  -4   -0.09    0.31
  22   4  -4    1.55    0.56
 -22  -4  -4    0.61    0.57
  22  -4   4    1.05    0.50
  22   4  -4    0.41    0.57
  22  -4   4    0.18    0.43
  22   5   4    1.74    0.68
  22  -5  -4    0.42    0.50
  22  -5   4   -0.19    0.43
 -22  -5  -4    1.13    0.61
  22   5  -4    1.02    0.62
  22  -5   4    1.23    0.52
  22   5  -4    0.00    0.58
  23   0  -4    4.39    1.15
  23   0   4    5.67    0.98
  23   0  -4    4.97    0.77
  23   0   4    4.90    0.88
  23   1   4    5.72    0.98
  23  -1  -4    4.34    0.67
  23  -1  -4    5.18    1.02
  23   1   4    7.15    1.04
  23  -1   4    5.50    0.93
  23   1  -4    6.07    1.24
  23  -1   4    5.73    0.88
  23   1  -4    8.34    0.88
  23   2   4   11.37    1.22
  23  -2  -4   12.15    0.93
  23  -2  -4   11.63    1.24
  23   2   4   12.28    1.23
  23  -2   4   11.59    1.06
  23   2  -4   10.85    1.05
  23  -2   4   13.54    1.14
  23   2  -4   11.41    1.25
  23   3   4    2.52    0.73
  23   3   4    4.61    1.56
  23  -3  -4    4.38    0.93
  23  -3   4    2.37    0.64
  23  -3   4    2.55    0.64
  23   3  -4    3.09    0.89
  23   3  -4    3.26    0.76
  24   0   4    3.98    0.75
  24   0  -4    3.68    0.66
  24   0  -4    4.10    0.92
  24   0   4    3.54    0.81
  24  -1  -4    2.17    0.69
  24   1   4    1.53    0.61
  24  -1  -4    0.90    0.57
  24   1  -4    0.49    0.53
  24  -1   4    1.81    0.60
   0   0   5    0.17    0.06
   0   0   5    0.25    0.11
   0   0  -5    0.12    0.09
   0   0  -5    0.21    0.11
   0   1   5   -0.01    0.07
   0  -1   5   -0.03    0.09
   0   1  -5    0.23    0.11
   0  -1  -5    0.45    0.16
   0   1  -5    0.59    0.12
   0   1   5   -0.05    0.11
   0   1   5    0.03    0.08
   0   2   5  102.81    2.27
   0  -2  -5  100.09    2.44
   0  -2  -5  101.21    2.25
   0  -2   5  102.81    2.18
   0  -2   5  100.63    2.39
   0   2  -5  100.79    2.18
   0   2  -5  106.21    2.38
   0  -3  -5    0.09    0.22
   0  -3   5   -0.07    0.10
   0   3   5   -0.03    0.19
   0   3  -5    0.20    0.19
   0   3  -5   -0.04    0.11
   0   3   5    0.18    0.14
   0  -3   5    0.05    0.15
   0  -3  -5    0.01    0.12
   0  -4   5   27.30    1.08
   0  -4   5   29.00    0.92
   0   4  -5   28.59    0.93
   0   4   5   27.27    1.14
   0  -4  -5   26.87    0.97
   0   4   5   26.63    1.00
   0   4  -5   28.25    1.09
   0  -4  -5   27.62    1.15
   0  -5   5   -0.06    0.16
   0   5   5   -0.05    0.26
   0  -5   5   -0.02    0.20
   0   5  -5   -0.21    0.16
   0   5  -5   -0.05    0.22
   0  -5  -5    0.10    0.19
   0   5   5   -0.07    0.20
   0  -5  -5    0.09    0.30
   0  -6  -5  137.59    3.50
   0  -6   5  142.08    3.66
   0   6   5  142.68    3.72
   0   6  -5  138.03    3.40
   0  -6   5  141.31    3.39
   0   6  -5  141.32    3.64
   0   6   5  143.69    3.64
   0  -6  -5  142.72    3.74
   0   7   5   -0.25    0.51
   0   7  -5    0.13    0.27
   0  -7   5    0.18    0.24
   0  -7  -5    0.10    0.33
   0   7  -5   -0.56    0.21
   0  -7  -5    0.05    0.27
   0   7   5    0.21    0.28
   0   8   5   27.73    1.37
   0   8  -5   26.77    1.48
   0  -8  -5   26.67    1.46
   0  -8   5   26.23    1.23
   0   8  -5   26.14    1.40
   0   9  -5    0.54    0.42
   0  -9   5    0.05    0.29
   0  -9  -5   -0.03    0.35
   0   9  -5   -0.25    0.36
   0   9   5   -0.61    0.27
   0 -10  -5    2.35    0.91
   0  10   5    2.91    0.98
   0 -10   5    3.26    0.61
   0  10  -5    3.54    0.75
   0 -11   5    0.07    0.36
   0 -11  -5    0.81    0.50
   0  11  -5   -0.17    0.42
   0  11   5   -0.16    0.46
   0 -12   5    8.75    1.06
   0  12  -5    6.20    1.03
   0 -12  -5   10.99    1.14
   0  12   5    8.75    1.16
   0  13  -5    0.89    0.71
   0 -13  -5    1.21    0.72
   0 -13   5    0.53    0.49
   0  13   5    0.65    0.61
   1   0  -5    0.12    0.11
   1   0   5    0.02    0.09
  -1   0   5   -0.01    0.09
  -1   0  -5    0.10    0.10
   1   0   5    0.13    0.10
  -1   0   5    0.11    0.07
  -1   0  -5   -0.05    0.09
  -1   1  -5  107.37    2.20
  -1   1  -5  105.92    2.38
   1  -1  -5  110.30    2.45
   1   1   5  100.80    2.40
   1  -1   5  107.46    2.38
  -1   1   5  102.18    2.28
   1   1  -5  109.61    2.32
  -1   1   5  109.05    2.43
  -1   1   5  109.88    2.22
   1   1  -5  109.43    2.34
   1  -1   5  107.26    2.19
  -1  -1  -5  105.77    2.42
   1  -2  -5    0.64    0.20
  -1   2  -5    0.81    0.19
  -1  -2   5    0.88    0.18
  -1   2  -5    0.71    0.10
   1  -2  -5    0.64    0.12
   1   2   5    0.80    0.17
  -1  -2   5    0.43    0.12
   1  -2   5    0.62    0.08
  -1  -2  -5    0.80    0.15
  -1   2   5    0.51    0.18
   1   2  -5    0.60    0.17
  -1  -2  -5    0.80    0.23
   1   2  -5    0.73    0.14
   1  -2   5    0.82    0.20
  -1   2   5    0.95    0.15
  -1   3  -5  300.63    6.12
  -1  -3   5  307.52    6.25
   1  -3  -5  295.02    6.49
   1  -3  -5  302.53    6.23
   1   3   5  315.27    6.53
  -1   3  -5  307.55    6.42
   1   3   5  308.02    6.36
  -1  -3   5  302.51    6.43
  -1   3   5  304.95    6.48
   1  -3   5  297.49    6.10
  -1   3   5  300.99    6.26
   1  -3   5  303.85    6.42
   1   3  -5  296.81    6.24
   1   3  -5  313.36    6.44
  -1  -3  -5  302.05    6.32
  -1  -3  -5  305.97    6.53
  -1   4  -5  100.74    2.36
   1  -4  -5  103.12    2.72
   1   4   5  103.49    2.73
   1  -4  -5  103.97    2.49
  -1   4  -5  103.28    2.63
  -1  -4   5  101.37    2.65
   1   4   5  106.25    2.60
  -1  -4   5  104.01    2.47
   1  -4   5  101.56    2.64
   1   4  -5  104.08    2.64
  -1   4   5  104.70    2.70
  -1  -4  -5  103.24    2.74
   1   4  -5  100.29    2.50
  -1   4   5  105.41    2.52
  -1  -4  -5  103.98    2.55
   1  -4   5  104.06    2.36
  -1   5  -5   43.44    1.51
   1  -5  -5   42.17    1.38
   1   5   5   42.48    1.45
   1   5   5   44.62    1.59
  -1  -5   5   42.32    1.50
   1  -5  -5   42.63    1.58
  -1   5  -5   42.98    1.31
  -1  -5   5   44.02    1.36
  -1   5   5   43.29    1.55
   1   5  -5   43.59    1.38
  -1  -5  -5   42.52    1.59
  -1  -5  -5   42.88    1.42
  -1   5   5   42.85    1.41
   1  -5   5   42.58    1.50
   1  -5   5   44.27    1.29
   1   5  -5   43.13    1.52
  -1   6  -5  106.22    2.93
   1  -6  -5  106.04    3.01
   1  -6  -5  107.91    2.80
  -1   6  -5  105.74    2.66
   1   6   5  107.83    2.97
   1   6   5  108.46    3.02
  -1  -6   5  105.14    2.74
  -1  -6   5  104.61    2.95
  -1   6   5  104.30    3.02
   1   6  -5  108.39    2.96
   1   6  -5  101.75    2.74
   1  -6   5  103.90    2.93
   1  -6   5  104.28    2.65
  -1   6   5  107.52    2.83
  -1  -6  -5  106.94    2.84
  -1  -6  -5  103.10    3.02
   1  -7  -5   15.43    1.02
   1  -7  -5   15.24    0.91
  -1  -7   5   14.61    0.86
   1   7   5   15.12    0.95
  -1   7  -5   15.14    0.97
  -1   7  -5   14.54    0.82
  -1   7   5   15.00    1.03
  -1  -7  -5   14.85    0.92
   1   7  -5   13.44    0.85
  -1  -7  -5   15.14    1.04
   1   7  -5   13.72    0.96
  -1   7   5   15.09    0.92
   1  -7   5   14.51    0.81
  -1  -8   5   40.80    1.60
   1  -8  -5   41.40    1.83
  -1   8  -5   39.16    1.53
  -1   8  -5   41.40    1.76
   1   8   5   42.04    1.75
   1   8  -5   41.10    1.64
   1   8  -5   44.36    1.82
  -1   8   5   43.07    1.71
  -1  -8  -5   41.65    1.87
   1  -8   5   40.67    2.21
   1   9   5    5.27    0.81
  -1   9  -5    3.17    0.65
  -1  -9   5    4.46    0.69
   1  -9  -5    3.69    0.74
  -1   9  -5    4.42    0.66
   1  -9   5    3.89    0.59
  -1  -9  -5    4.59    0.83
  -1   9   5    5.65    0.79
   1   9  -5    4.02    0.71
  -1 -10   5    0.32    0.38
   1 -10  -5   -0.09    0.79
   1  10   5    0.24    0.47
  -1  10  -5   -0.49    0.36
  -1  10   5    0.98    0.49
   1 -10   5    1.26    0.39
  -1 -10  -5   -0.81    0.34
   1  10  -5    0.43    0.47
  -1 -11   5    6.14    0.84
   1 -11  -5    8.54    1.14
  -1  11  -5    7.71    1.09
   1  11   5    6.74    0.96
  -1 -11  -5   10.44    1.27
   1 -11   5    7.32    0.87
  -1  11   5    7.33    0.97
   1  11  -5    8.64    1.17
  -1  12  -5    4.02    0.88
   1  12   5    3.43    0.85
  -1 -12   5    6.59    0.93
   1 -12  -5    5.42    0.97
   1 -12   5    4.99    0.83
  -1 -12  -5    5.56    0.94
  -1  12   5    5.89    0.94
   1  12  -5    5.11    1.00
  -1 -13   5   18.08    1.36
   1  13   5   19.78    1.61
  -1  13  -5   16.06    1.56
  -1  13   5   15.92    1.51
   1 -13   5   18.35    1.31
   1  13  -5   18.86    1.71
  -1 -13  -5   16.62    1.49
   2   0   5    0.00    0.10
  -2   0  -5    0.14    0.11
  -2   0  -5    0.00    0.10
   2   0   5    0.05    0.09
  -2   0   5    0.00    0.08
  -2   0   5    0.05    0.06
   2   0  -5   -0.05    0.10
   2   0  -5    0.00    0.06
   2  -1  -5  130.35    2.92
  -2   1  -5  132.15    2.61
  -2   1  -5  135.18    2.88
   2   1   5  134.28    2.85
   2   1   5  125.12    2.87
   2   1  -5  131.44    2.78
  -2   1   5  130.30    2.60
   2   1  -5  118.09    2.81
  -2   1   5  130.27    2.90
   2   1  -5  133.31    2.84
  -2  -1  -5  130.94    2.89
   2  -1   5  128.13    2.86
   2  -1   5  130.18    2.60
  -2   1   5  133.73    2.60
   2  -2  -5    7.70    0.47
   2  -2  -5    7.33    0.29
   2   2   5    7.82    0.48
  -2  -2   5    7.51    0.41
  -2   2  -5    7.99    0.44
  -2  -2   5    7.97    0.39
   2   2   5    8.11    0.42
  -2  -2  -5    7.61    0.47
  -2   2   5    8.11    0.32
   2  -2   5    8.19    0.43
  -2   2   5    7.67    0.45
   2   2  -5    7.32    0.41
  -2  -2  -5    7.69    0.41
   2   3   5   21.54    0.93
   2  -3  -5   21.49    0.70
  -2   3  -5   20.41    0.83
   2  -3  -5   22.91    0.93
  -2  -3   5   22.09    0.86
  -2  -3   5   21.70    0.78
  -2   3  -5   22.19    0.60
   2   3   5   22.31    0.84
  -2  -3  -5   21.94    0.93
   2  -3   5   21.49    0.60
  -2   3   5   21.89    0.72
  -2  -3  -5   22.37    0.82
  -2   3   5   23.79    0.92
   2   3  -5   22.00    0.86
   2  -3   5   22.18    0.86
  -2   4  -5   14.24    0.54
  -2   4  -5   14.49    0.75
   2  -4  -5   14.30    0.80
   2   4   5   14.17    0.82
   2   4   5   14.07    0.72
  -2  -4   5   13.43    0.66
   2  -4  -5   13.56    0.62
  -2  -4   5   13.68    0.75
   2  -4   5   13.60    0.53
   2  -4   5   12.94    0.71
   2   4  -5   13.10    0.75
  -2   4   5   14.31    0.78
  -2  -4  -5   12.37    0.67
  -2   4   5   13.65    0.63
  -2  -4  -5   13.12    0.81
   2  -5  -5   97.83    2.73
   2   5   5   96.27    2.73
   2  -5  -5   96.36    2.47
  -2   5  -5  100.93    2.35
  -2   5  -5   97.28    2.71
   2   5   5   99.78    2.64
  -2  -5   5   99.42    2.52
  -2  -5   5   96.89    2.67
   2  -5   5  101.40    2.34
   2  -5   5   97.56    2.67
   2   5  -5   81.98    2.45
  -2   5   5  103.10    2.53
  -2  -5  -5   96.31    2.80
  -2   5   5  100.43    2.70
  -2  -5  -5  101.54    2.60
   2   5  -5   98.42    2.74
  -2  -6   5    1.67    0.40
  -2   6  -5    1.17    0.35
   2  -6  -5    1.51    0.37
   2   6   5    2.23    0.45
   2   6   5    1.10    0.41
  -2   6  -5    1.53    0.31
   2  -6  -5    1.40    0.44
  -2  -6   5    1.85    0.37
   2   6  -5    1.70    0.42
   2  -6   5    2.34    0.45
   2  -6   5    1.85    0.32
  -2   6   5    2.52    0.43
   2   6  -5    2.34    0.43
  -2  -6  -5    1.98    0.47
  -2   6   5    2.25    0.48
  -2  -6  -5    2.31    0.52
  -2   7  -5    0.10    0.29
   2   7   5    0.03    0.30
  -2  -7   5    0.19    0.35
   2  -7  -5    0.26    0.40
  -2   7  -5    0.74    0.27
   2  -7  -5    0.41    0.29
  -2   7   5    0.65    0.37
   2   7  -5    0.68    0.36
  -2  -7  -5    0.42    0.40
   2   7  -5    0.47    0.32
  -2  -7  -5    0.43    0.37
  -2   7   5    0.12    0.25
   2  -7   5    0.16    0.24
  -2   8  -5    7.82    0.68
   2   8   5    7.89    0.82
  -2   8  -5    8.53    0.85
   2  -8  -5    7.20    0.90
  -2  -8   5    6.56    0.69
   2   8  -5    7.82    0.93
   2  -8   5    6.71    0.63
  -2  -8  -5    8.34    0.99
  -2   8   5    7.21    0.73
   2   8  -5    7.67    0.78
   2   9   5   26.40    1.47
  -2   9  -5   25.41    1.27
  -2  -9   5   25.15    1.33
   2  -9  -5   27.37    1.54
  -2   9  -5   27.28    1.47
  -2   9   5   25.28    1.35
   2  -9   5   26.28    1.24
  -2  -9  -5   26.15    1.54
   2   9  -5   27.94    1.52
  -2 -10   5    2.86    0.61
   2  10   5    2.50    0.65
  -2  10  -5    1.01    0.52
   2 -10  -5    3.17    0.90
  -2 -10  -5    2.46    0.64
   2 -10   5    3.42    0.60
  -2  10   5    2.40    0.58
   2  10  -5    2.73    0.65
   2 -11  -5    6.28    1.02
  -2 -11   5    4.66    0.81
   2  11   5    4.76    0.83
  -2  11  -5    4.24    0.84
   2 -11   5    4.64    0.70
   2  11  -5    4.33    0.91
  -2  11   5    4.56    0.80
  -2 -11  -5    3.62    0.79
   2 -12  -5    1.09    0.54
  -2  12  -5   -0.30    0.53
   2  12   5    0.26    0.48
  -2 -12   5    0.37    0.50
   2 -12   5    0.75    0.44
  -2 -12  -5   -0.14    0.48
   2  12  -5    0.11    0.62
  -2  12   5   -0.12    0.51
  -2  13  -5    0.31    0.54
   2  13   5    1.78    0.71
  -2 -13   5    0.83    0.55
   2 -13  -5    0.70    0.85
  -2 -13  -5    1.09    0.61
   2  13  -5    0.47    1.00
   2 -13   5    1.51    0.53
  -2  13   5    0.33    0.96
   3   0   5    0.08    0.09
   3   0  -5    0.05    0.12
  -3   0  -5   -0.12    0.08
   3   0  -5    0.27    0.07
  -3   0   5    0.05    0.06
   3   0   5   -0.01    0.10
  -3   0  -5    0.09    0.11
  -3   0   5    0.01    0.10
   3  -1  -5  203.70    4.38
   3   1   5  203.53    4.34
   3   1   5  208.22    4.35
  -3   1  -5  207.26    4.04
  -3   1  -5  206.40    4.34
  -3  -1   5  200.25    4.21
   3  -1   5  200.90    4.04
   3   1  -5  208.97    4.34
   3   1  -5  199.65    4.21
   3   1  -5  198.00    4.31
  -3  -1  -5  204.24    4.34
   3   2   5   26.89    0.95
   3  -2  -5   26.38    0.93
  -3   2  -5   26.34    0.89
  -3  -2   5   25.76    0.85
   3   2   5   25.43    0.87
  -3  -2   5   25.80    0.86
   3  -2  -5   25.74    0.64
   3  -2   5   26.16    0.89
  -3  -2  -5   24.79    0.92
  -3   2   5   25.56    0.90
  -3   2   5   26.43    0.67
  -3  -2  -5   27.09    0.87
   3   2  -5   25.86    0.86
   3   2  -5   26.18    0.98
  -3   3  -5   65.67    1.38
  -3  -3   5   64.63    1.72
   3   3   5   66.63    1.90
  -3   3  -5   66.82    1.79
   3  -3  -5   61.33    1.53
  -3  -3   5   63.64    1.77
   3   3   5   65.81    1.78
   3  -3  -5   61.97    1.83
  -3  -3  -5   65.96    1.75
   3  -3   5   65.07    1.38
   3  -3   5   63.75    1.77
  -3  -3  -5   66.72    1.89
  -3   3   5   65.25    1.81
   3   3  -5   62.56    1.73
  -3   3   5   65.66    1.56
   3   3  -5   66.97    1.80
   3  -4  -5   51.59    1.42
   3   4   5   51.06    1.69
  -3   4  -5   51.20    1.24
   3  -4  -5   51.42    1.65
   3   4   5   50.79    1.60
  -3   4  -5   52.67    1.59
  -3  -4   5   53.93    1.55
  -3  -4   5   47.74    1.57
  -3   4   5   50.12    1.59
   3  -4   5   49.80    1.24
  -3  -4  -5   51.95    1.70
  -3  -4  -5   50.50    1.54
   3  -4   5   50.15    1.57
   3   4  -5   49.63    1.60
   3   4  -5   42.84    1.47
  -3   4   5   53.96    1.42
  -3  -5   5    2.94    0.47
   3   5   5    2.01    0.44
  -3   5  -5    2.16    0.64
  -3  -5   5    2.13    0.39
   3  -5  -5    1.67    0.29
   3   5   5    1.84    0.39
   3  -5  -5    2.28    0.46
  -3   5  -5    2.05    0.28
   3   5  -5    1.41    0.32
  -3  -5  -5    1.22    0.62
  -3   5   5    1.98    0.32
  -3  -5  -5    2.15    0.40
   3  -5   5    1.80    0.27
  -3   5   5    2.35    0.46
   3  -5   5    1.90    0.39
   3  -6  -5    3.95    0.49
   3   6   5    4.21    0.64
  -3  -6   5    4.11    0.60
   3  -6  -5    4.36    0.62
  -3   6  -5    4.93    0.61
  -3  -6   5    4.40    0.57
  -3   6  -5    3.85    0.38
   3   6   5    3.84    0.54
  -3   6   5    4.23    0.60
  -3  -6  -5    4.15    0.55
   3  -6   5    3.78    0.42
   3   6  -5    2.49    0.44
   3  -6   5    5.44    0.68
  -3   6   5    4.26    0.51
  -3  -6  -5    4.35    0.65
   3   6  -5    4.84    0.63
   3  -7  -5    2.27    0.58
   3  -7  -5    1.95    0.51
  -3   7  -5    1.93    0.35
  -3  -7   5    1.66    0.42
  -3   7  -5    2.03    0.53
   3   7   5    1.46    0.44
   3   7  -5    1.65    0.49
  -3   7   5    1.32    0.44
  -3  -7  -5    2.83    0.61
   3  -7   5    2.28    0.39
  -3   7   5    2.00    0.42
  -3  -8   5    0.67    0.40
  -3   8  -5    1.85    0.41
   3   8   5    0.92    0.43
  -3   8  -5    0.96    0.46
   3  -8  -5    1.57    0.56
   3   8  -5    1.05    0.47
   3  -8   5    1.11    0.36
  -3  -8  -5    1.18    0.51
  -3   8   5    0.97    0.40
   3   8  -5    0.07    0.24
   3  -9  -5   12.42    1.08
  -3  -9   5   10.68    0.92
   3   9   5   11.47    1.00
  -3   9  -5    9.57    0.93
   3   9  -5   12.66    1.27
   3  -9   5   11.56    0.81
  -3   9   5   12.45    0.95
  -3  -9  -5   10.43    1.04
   3  10   5    0.03    0.39
  -3  10  -5    0.19    0.43
   3 -10  -5    0.54    0.47
  -3 -10   5    0.63    0.44
  -3  10  -5    0.23    0.49
   3 -10   5    0.57    0.34
   3  10  -5   -0.19    0.43
  -3 -10  -5    0.32    0.44
  -3  10   5    0.21    0.38
  -3  11  -5    0.26    0.48
   3  11   5    0.51    0.49
   3 -11  -5    0.98    0.62
  -3 -11  -5    0.82    0.55
   3  11  -5    0.88    0.51
   3 -11   5    0.06    0.37
  -3  11   5   -0.01    0.46
  -3 -12   5    0.23    0.45
   3  12   5   -0.57    0.41
   3 -12  -5   -0.80    0.41
  -3  12  -5    0.11    0.51
  -3 -12  -5   -0.14    0.48
   3 -12   5    0.59    0.40
  -3  12   5   -0.06    0.45
   3  13   5   -0.01    0.57
  -3 -13   5    1.23    0.53
   3 -13  -5    0.82    0.65
  -3  13  -5   -0.62    0.49
  -3 -13  -5    0.30    0.50
   3 -13   5    0.67    0.47
  -4   0  -5    0.12    0.11
  -4   0   5    0.51    0.16
   4   0  -5    0.01    0.05
   4   0  -5    0.11    0.12
   4   0   5    0.00    0.09
  -4   0   5   -0.01    0.05
  -4   0  -5   -0.01    0.09
   4   0   5    0.04    0.10
   4  -1  -5    0.27    0.15
  -4   1  -5    0.26    0.08
   4   1   5    0.19    0.13
  -4  -1   5    0.07    0.08
  -4   1  -5    0.20    0.14
   4   1   5    0.14    0.15
   4   1  -5    0.03    0.09
   4  -1   5    0.20    0.13
   4   1  -5    0.35    0.15
  -4   1   5    0.06    0.12
   4  -1   5    0.03    0.07
  -4  -1  -5   -0.01    0.14
   4   1  -5    0.03    0.12
  -4  -2   5   -0.17    0.15
   4   2   5    0.00    0.14
  -4  -2   5    0.29    0.17
   4  -2  -5    0.15    0.18
   4  -2  -5    0.23    0.07
   4   2   5    0.50    0.24
  -4   2  -5    0.22    0.18
  -4   2   5    0.21    0.15
   4   2  -5    0.07    0.15
  -4  -2  -5    0.20    0.21
  -4   2   5    0.29    0.08
   4   2  -5    0.40    0.18
   4  -2   5    1.09    0.23
   4  -3  -5   89.86    2.37
  -4  -3   5   88.35    2.27
   4   3   5   87.39    2.30
   4   3   5   90.44    2.41
  -4   3  -5   89.29    2.29
   4  -3  -5   86.29    1.99
  -4  -3   5   91.82    2.29
  -4   3  -5   88.85    1.83
  -4  -3  -5   91.06    2.42
  -4   3   5   90.72    1.99
   4  -3   5   87.73    1.85
   4   3  -5   87.74    2.28
   4  -3   5   86.90    2.27
  -4   3   5   92.40    2.32
  -4  -3  -5   88.21    2.26
   4   3  -5   87.11    2.28
  -4  -4   5    4.48    0.46
   4   4   5    4.44    0.51
  -4  -4   5    4.48    0.48
   4  -4  -5    4.35    0.55
   4   4   5    3.89    0.55
  -4   4  -5    3.78    0.24
  -4   4  -5    4.71    0.48
  -4  -4  -5    3.91    0.46
   4  -4   5    4.20    0.28
   4   4  -5    4.74    0.54
  -4  -4  -5    4.02    0.54
   4   4  -5    4.47    0.53
   4  -4   5    3.88    0.46
  -4   4   5    4.14    0.34
  -4   4   5    4.07    0.44
  -4   5  -5  128.79    3.51
   4   5   5  142.86    3.94
   4   5   5  126.09    3.65
  -4   5  -5  130.38    2.86
  -4  -5   5  128.48    3.24
  -4  -5   5  125.99    3.31
   4  -5  -5  130.94    3.38
   4  -5  -5  127.71    3.05
   4  -5   5  127.54    3.28
  -4   5   5  131.81    3.05
  -4   5   5  127.12    3.29
  -4  -5  -5  127.86    3.44
   4  -5   5  126.78    2.87
  -4  -5  -5  128.65    3.27
   4   5  -5  126.52    3.42
   4   5  -5  127.64    3.27
   4  -6  -5   23.29    1.20
  -4  -6   5   24.17    1.19
   4   6   5   24.28    1.19
  -4  -6   5   28.35    1.80
  -4   6  -5   24.48    0.87
   4   6   5   24.35    1.27
  -4   6  -5   26.06    1.19
   4  -6  -5   23.94    1.01
   4  -6   5   23.98    1.15
   4   6  -5   23.25    1.13
  -4   6   5   23.59    1.00
   4   6  -5   24.28    1.21
   4  -6   5   22.42    0.87
  -4   6   5   24.15    1.15
  -4  -6  -5   24.47    1.14
  -4  -6  -5   24.44    1.27
   4   7   5    6.04    0.76
  -4   7  -5    5.21    0.68
  -4  -7   5    5.92    0.66
  -4   7  -5    5.98    0.49
   4  -7  -5    6.27    0.83
   4  -7   5    6.26    0.52
  -4  -7  -5    6.90    0.88
  -4   7   5    5.56    0.57
   4   7  -5    6.62    0.80
  -4   7   5    5.93    0.77
   4   7  -5    6.55    0.70
   4   8   5   16.92    1.12
  -4   8  -5   16.76    0.88
  -4  -8   5   18.20    1.12
  -4   8  -5   18.20    1.14
   4  -8  -5   19.42    1.26
   4  -8  -5   18.40    1.21
  -4  -8  -5   18.24    1.25
  -4   8   5   17.01    1.01
   4  -8   5   17.71    0.91
   4   8  -5   16.49    1.17
  -4   9  -5    3.34    0.68
  -4  -9   5    3.98    0.70
   4   9   5    3.68    0.70
   4  -9  -5    2.87    0.70
  -4   9  -5    3.57    0.55
   4  -9   5    3.05    0.52
  -4  -9  -5    3.32    0.74
  -4   9   5    3.77    0.65
   4   9  -5    3.96    1.22
   4  10   5    3.19    0.71
  -4 -10   5    3.01    0.66
   4 -10  -5    2.75    0.73
  -4  10  -5    1.79    0.56
  -4  10  -5    2.59    0.66
   4  10  -5    3.59    0.74
  -4  10   5    2.98    0.64
  -4 -10  -5    3.14    0.79
   4 -10   5    3.37    0.55
   4  11   5    0.71    0.53
  -4  11  -5    0.10    0.48
   4 -11  -5    1.51    0.55
  -4 -11   5    0.22    0.46
   4 -11   5    1.01    0.42
  -4  11   5    0.53    0.46
   4  11  -5    0.63    0.55
  -4 -11  -5    0.74    0.53
   4  12   5    3.25    0.84
  -4  12  -5    2.35    0.67
   4 -12  -5    4.03    0.85
  -4 -12   5    2.50    0.66
  -4 -12  -5    2.26    0.75
   4  12  -5    1.64    0.87
  -4  12   5    3.04    0.74
   4 -12   5    2.96    0.56
   5   0  -5   -0.10    0.11
  -5   0   5    0.04    0.06
  -5   0  -5   -0.04    0.10
  -5   0  -5    0.08    0.14
  -5   0   5   -0.09    0.10
   5   0   5    0.05    0.12
   5   0   5    0.04    0.13
  -5   1  -5    1.40    0.27
  -5  -1   5    1.43    0.20
  -5   1  -5    1.29    0.16
   5  -1  -5    1.32    0.07
   5   1   5    1.15    0.23
   5  -1  -5    1.06    0.24
   5   1   5    1.26    0.23
   5   1   5    1.24    0.29
  -5  -1  -5    1.96    0.30
   5  -1   5    1.09    0.16
   5   1  -5    1.49    0.26
   5  -1   5    1.21    0.25
  -5   1   5    1.55    0.28
   5   1  -5    1.43    0.20
   5   1  -5    1.31    0.26
   5   2   5    0.88    0.30
   5   2   5    1.17    0.27
  -5  -2   5    1.15    0.29
   5   2   5    0.77    0.24
   5  -2  -5    0.98    0.12
   5  -2  -5    0.41    0.23
  -5   2  -5    0.87    0.25
   5   2  -5    0.45    0.21
   5  -2   5    1.19    0.14
   5   2  -5    1.30    0.28
  -5  -2  -5    1.71    0.35
  -5   2   5    1.26    0.28
   5  -2   5    1.27    0.28
   5  -2   5    1.18    0.13
  -5   2   5    1.04    0.11
  -5   3  -5   66.72    1.86
  -5  -3   5   65.54    1.86
   5   3   5   65.82    1.88
   5  -3  -5   64.81    1.53
  -5  -3   5   62.84    1.80
   5  -3  -5   66.66    1.91
  -5   3   5   67.33    1.52
  -5  -3  -5   64.04    1.84
   5   3  -5   64.18    1.86
  -5   3   5   66.31    1.86
   5  -3   5   65.48    1.43
   5  -3   5   66.20    1.84
  -5  -3  -5   63.50    1.93
   5  -3   5   66.24    1.41
   5   3  -5   66.59    1.85
  -5  -4   5   29.01    1.13
   5  -4  -5   27.15    1.15
  -5   4  -5   27.08    0.74
  -5   4  -5   27.18    1.08
   5   4   5   27.76    1.21
   5   4   5   27.76    1.15
  -5  -4   5   26.57    1.09
   5  -4  -5   27.19    0.97
  -5  -4  -5   26.72    1.20
  -5   4   5   28.29    0.88
  -5  -4  -5   27.07    1.08
  -5   4   5   29.30    1.13
   5  -4   5   26.57    1.08
   5   4  -5   26.96    1.11
   5   4  -5   27.55    1.12
   5  -4   5   26.77    0.77
   5  -5  -5    1.74    0.42
  -5   5  -5    1.98    0.24
  -5   5  -5    1.19    0.33
   5  -5  -5    1.93    0.31
   5   5   5    1.57    0.39
   5   5   5    1.97    0.47
  -5  -5   5    1.60    0.35
  -5  -5  -5    1.64    0.43
  -5  -5  -5    1.25    0.42
  -5   5   5    1.90    0.31
   5  -5   5    1.70    0.47
  -5   5   5    1.71    0.40
   5   5  -5    1.44    0.37
   5  -5   5    1.64    0.24
   5   5  -5    2.44    0.47
   5   6   5    0.81    0.48
   5   6   5    1.26    0.42
  -5  -6   5    1.10    0.41
  -5  -6   5    1.12    0.36
  -5   6  -5    1.61    0.41
  -5   6  -5    1.03    0.22
   5  -6  -5    0.57    0.36
   5  -6  -5    1.40    0.33
   5   6  -5    0.43    0.33
  -5  -6  -5    1.07    0.43
  -5  -6  -5    1.31    0.37
   5  -6   5    1.19    0.26
   5  -6   5    1.53    0.40
  -5   6   5    0.70    0.25
   5   6  -5    0.73    0.37
  -5   6   5    1.94    0.44
  -5   7  -5    5.06    0.69
  -5  -7   5    5.11    0.68
   5   7   5    5.34    0.73
  -5   7  -5    5.36    0.44
   5  -7  -5    4.29    0.69
   5  -7  -5    5.68    0.60
   5   7  -5    4.26    0.67
  -5  -7  -5    4.63    0.73
  -5   7   5    4.10    0.53
   5  -7   5    4.27    0.46
   5   7  -5    5.68    0.75
  -5   8  -5    3.73    0.49
   5  -8  -5    4.17    0.76
   5  -8  -5    4.00    0.63
   5   8   5    4.40    0.74
  -5  -8   5    2.61    0.57
  -5   8  -5    2.76    0.59
   5   8  -5    3.26    0.67
   5  -8   5    3.29    0.47
  -5  -8  -5    3.09    0.69
  -5   8   5    4.20    0.62
   5  -9  -5    2.25    0.63
   5   9   5    2.79    0.75
  -5  -9   5    2.22    0.57
  -5   9  -5    2.04    0.44
  -5   9  -5    1.84    0.57
  -5   9   5    2.43    0.53
  -5  -9  -5    2.97    1.03
   5   9  -5    2.54    0.63
  -5  10  -5    1.42    0.57
   5 -10  -5    0.74    0.60
  -5 -10   5    1.11    0.52
   5  10   5    1.71    0.61
  -5  10  -5    0.44    0.41
  -5 -10  -5    1.35    0.65
   5 -10   5    1.55    0.42
   5  10  -5    0.80    0.48
  -5  10   5    1.52    0.52
  -5  11  -5    0.69    0.48
  -5 -11   5    0.48    0.41
   5  11   5    0.37    0.42
   5 -11  -5    0.46    0.53
  -5  11   5   -0.30    0.38
   5 -11   5    0.59    0.38
  -5 -11  -5    0.55    0.53
   5  11  -5    0.50    0.49
   5  12   5    7.18    1.62
  -5  12  -5    7.47    1.16
   5 -12  -5    8.82    1.15
  -5 -12   5    9.13    1.15
   5  12  -5    8.87    1.21
  -5 -12  -5    8.41    1.25
  -5  12   5    8.25    1.10
   5 -12   5    7.38    0.77
   6   0  -5    0.34    0.21
   6   0   5   -0.11    0.16
   6   0  -5    0.10    0.10
   6   0  -5    0.06    0.16
   6   0   5    0.07    0.16
  -6   0  -5   -0.15    0.15
  -6   0   5    0.01    0.08
  -6   0  -5   -0.06    0.13
   6  -1  -5   20.73    0.87
  -6   1  -5   21.75    0.84
   6   1   5   22.52    0.86
   6  -1  -5   20.72    0.52
  -6   1  -5   21.57    0.67
  -6  -1   5   20.44    0.70
   6  -1  -5   20.45    0.53
   6   1   5   21.07    0.85
   6   1   5   20.81    0.83
   6   1  -5   22.21    0.89
   6   1  -5   21.15    0.88
   6  -1   5   20.89    0.83
  -6   1   5   21.58    0.86
   6   1  -5   21.88    0.73
  -6  -1  -5   21.57    0.85
   6  -1   5   20.81    0.68
   6   2   5   51.55    1.59
  -6  -2   5   51.42    1.57
  -6   2  -5   50.54    1.51
   6  -2  -5   52.50    1.15
   6   2   5   50.96    1.53
   6  -2  -5   51.08    1.57
   6   2   5   52.01    1.56
  -6   2   5   51.28    1.18
   6  -2   5   50.37    1.50
   6   2  -5   50.46    1.45
   6  -2   5   52.02    1.22
   6  -2   5   50.56    1.20
  -6   2   5   48.89    1.52
   6   2  -5   51.47    1.58
  -6  -2  -5   53.01    1.60
   6  -3  -5   39.05    1.00
   6   3   5   37.37    1.33
   6  -3  -5   38.00    1.35
  -6  -3   5   37.40    1.26
  -6   3  -5   38.38    1.29
   6   3   5   40.18    1.43
  -6  -3   5   35.55    1.31
   6   3  -5   39.32    1.30
  -6  -3  -5   35.44    1.37
   6  -3   5   37.40    0.93
  -6   3   5   38.36    1.31
   6  -3   5   38.98    1.29
  -6   3   5   37.88    0.97
   6   3  -5   38.48    1.35
   6  -3   5   37.95    0.95
  -6  -3  -5   37.92    1.30
   6   4   5    7.98    0.68
  -6   4  -5    8.37    0.36
   6  -4  -5    8.42    0.66
   6   4   5    8.65    1.26
   6  -4  -5    8.37    0.46
  -6  -4   5    7.99    0.60
  -6   4  -5    8.40    0.60
  -6  -4   5    8.51    0.63
  -6   4   5    8.25    0.60
   6   4  -5    9.25    0.65
   6  -4   5    8.85    0.40
  -6   4   5    8.48    0.44
  -6  -4  -5    7.55    1.20
  -6  -4  -5    7.56    0.58
   6   4  -5    7.44    0.63
   6  -4   5    7.95    0.60
   6   5   5    0.49    0.38
   6  -5  -5    0.71    0.19
  -6  -5   5    0.75    0.29
   6  -5  -5    0.59    0.38
  -6  -5   5    0.76    0.29
   6   5   5    1.07    0.35
  -6   5  -5    0.41    0.25
  -6   5  -5    0.75    0.16
  -6   5   5    0.95    0.24
   6  -5   5    0.77    0.32
   6   5  -5    0.23    0.29
  -6   5   5    1.02    0.33
  -6  -5  -5    0.29    0.32
  -6  -5  -5    0.57    0.29
   6  -5   5    0.33    0.17
   6   5  -5    0.77    0.30
   6   6   5   24.07    1.24
   6  -6  -5   23.27    1.21
  -6  -6   5   23.18    1.17
   6  -6  -5   23.66    1.00
  -6   6  -5   23.25    1.14
  -6   6  -5   25.17    0.92
   6  -6   5   22.77    0.86
   6   6  -5   24.38    1.22
  -6   6   5   24.48    1.16
  -6   6   5   25.40    0.99
   6  -6   5   22.06    1.12
  -6  -6  -5   21.93    1.24
   6   6  -5   23.80    1.23
   6   7   5    4.92    0.74
  -6   7  -5    3.92    0.43
  -6   7  -5    3.51    0.62
  -6  -7   5    4.18    0.65
   6  -7  -5    5.15    0.76
   6  -7  -5    4.36    0.58
  -6   7   5    3.31    0.50
   6   7  -5    4.35    0.71
   6  -7   5    3.83    0.46
  -6  -7  -5    4.28    0.75
  -6   8  -5    9.85    0.64
   6  -8  -5    9.91    0.93
   6  -8  -5    9.99    0.79
  -6   8  -5   12.37    0.98
   6   8   5    9.51    0.92
  -6  -8   5   10.30    0.90
   6  -8   5   10.02    0.67
  -6   8   5   11.29    0.81
   6   8  -5    9.39    0.94
  -6  -8  -5   10.56    0.99
  -6  -9   5    0.32    0.41
  -6   9  -5    0.23    0.29
   6  -9  -5   -0.21    0.37
   6   9   5    0.60    0.43
  -6   9  -5   -0.17    0.32
   6   9  -5   -0.42    0.33
   6  -9   5    0.03    0.26
  -6   9   5   -0.26    0.27
  -6  -9  -5    0.18    0.44
   6  10   5    0.33    0.43
  -6 -10   5    0.02    0.47
  -6  10  -5    0.43    0.45
  -6  10  -5   -0.71    0.34
   6 -10   5    0.36    0.32
   6  10  -5    0.44    0.46
  -6  10   5    0.26    0.38
  -6 -10  -5   -0.43    0.42
  -6 -11   5    3.38    0.76
   6 -11  -5    5.54    0.93
   6  11   5    4.85    0.92
  -6  11  -5    3.66    0.82
  -6  11   5    4.54    0.79
   6 -11   5    4.32    0.60
   6  11  -5    4.09    0.87
  -6 -11  -5    5.13    0.98
   6 -12  -5    2.96    0.76
  -6 -12   5    4.72    0.80
  -6  12  -5    3.39    0.96
   6  12   5    2.87    0.86
   6  12  -5    3.59    0.93
  -6  12   5    3.02    0.73
   6 -12   5    1.76    0.51
  -7   0  -5    0.13    0.18
   7   0  -5   -0.10    0.10
   7   0   5   -0.05    0.18
   7   0  -5   -0.29    0.15
   7   0  -5   -0.13    0.20
  -7   0  -5    0.04    0.19
   7   0   5    0.23    0.20
   7   0  -5    0.07    0.12
  -7   1  -5    0.13    0.14
   7  -1  -5    0.30    0.10
   7   1   5    0.05    0.24
   7   1   5    0.56    0.22
  -7  -1   5    0.08    0.13
   7  -1  -5    0.16    0.24
  -7   1  -5    0.22    0.23
   7   1   5    0.25    0.21
   7  -1  -5    0.21    0.11
   7  -1   5    0.27    0.21
  -7   1   5    0.26    0.21
   7  -1   5    0.19    0.17
   7   1  -5    0.18    0.23
   7   1  -5    0.06    0.22
   7   1  -5    0.54    0.19
  -7  -1  -5   -0.37    0.18
   7   2   5   53.04    1.65
   7   2   5   49.26    1.57
  -7  -2   5   52.52    1.64
   7  -2  -5   51.01    1.61
   7   2   5   52.38    1.58
  -7   2  -5   53.81    1.57
   7  -2  -5   52.97    1.18
  -7   2   5   52.11    1.17
   7  -2   5   50.08    1.53
   7  -2   5   49.61    1.28
  -7  -2  -5   46.68    1.57
   7   2  -5   49.61    1.47
  -7   2   5   51.50    1.59
   7  -2   5   51.24    1.28
   7   2  -5   52.20    1.64
   7   3   5   16.26    0.86
   7   3   5   14.90    0.86
  -7  -3   5   15.44    0.83
  -7  -3   5   15.63    0.76
  -7   3  -5   17.13    0.82
   7  -3  -5   17.75    0.88
   7  -3  -5   15.83    0.55
   7  -3   5   16.58    0.56
  -7  -3  -5   16.47    0.83
  -7  -3  -5   15.52    0.88
   7  -3   5   15.92    0.54
   7  -3   5   16.04    0.80
  -7   3   5   16.63    0.83
   7   3  -5   16.48    0.86
  -7   3   5   16.04    0.53
   7   3  -5   16.09    0.80
  -7   4  -5    4.83    0.65
   7  -4  -5    5.38    0.43
   7   4   5    5.21    0.53
   7  -4  -5    5.23    0.54
   7   4   5    6.30    1.21
  -7  -4   5    5.69    0.54
   7   4  -5    5.04    0.62
   7  -4   5    6.05    0.52
  -7   4   5    4.83    0.33
   7  -4   5    5.36    0.33
  -7   4   5    5.35    0.52
  -7  -4  -5    5.00    0.65
   7   4  -5    5.18    0.52
  -7  -5   5    8.25    0.68
  -7   5  -5    8.72    0.42
   7  -5  -5    8.74    0.72
   7   5   5    8.85    0.72
   7  -5  -5    9.88    0.55
  -7   5  -5    9.46    0.69
  -7  -5   5    9.42    0.74
   7   5   5    9.14    0.78
  -7   5   5    9.26    0.52
   7  -5   5    9.62    0.70
  -7  -5  -5    8.03    0.75
   7   5  -5    8.46    0.73
   7   5  -5    9.39    0.72
  -7  -5  -5    9.33    0.69
   7  -5   5    8.64    0.46
   7  -6  -5   -0.02    0.20
   7   6   5   -0.04    0.29
  -7   6  -5    0.23    0.15
   7  -6  -5    0.24    0.37
  -7   6  -5   -0.18    0.23
  -7  -6   5    0.11    0.29
   7   6  -5   -0.16    0.29
  -7  -6  -5   -0.34    0.33
   7   6  -5    0.10    0.32
  -7   6   5   -0.10    0.19
  -7   6   5    0.08    0.26
   7  -6   5   -0.08    0.16
  -7   7  -5    0.29    0.34
  -7   7  -5   -0.15    0.15
   7  -7  -5   -0.15    0.36
   7   7   5    0.09    0.34
  -7  -7   5    0.53    0.38
   7  -7  -5   -0.05    0.24
  -7  -7  -5   -0.08    0.34
   7  -7   5   -0.14    0.20
   7   7  -5   -0.63    0.26
  -7   7   5    0.13    0.28
  -7   8  -5    0.83    0.43
   7  -8  -5    0.53    0.35
  -7  -8   5    0.76    0.42
   7  -8  -5    1.42    0.51
   7   8   5    0.50    0.44
  -7   8  -5    1.36    0.28
  -7   8   5    0.01    0.27
   7  -8   5    0.78    0.30
   7   8  -5    0.95    0.44
  -7  -8  -5   -0.12    0.39
   7  -9  -5    0.01    0.42
   7   9   5   -0.43    0.34
  -7   9  -5    0.11    0.27
  -7  -9   5    0.88    0.43
  -7  -9  -5    0.31    0.48
  -7   9   5   -0.13    0.27
   7  -9   5   -0.13    0.23
   7   9  -5   -0.16    0.37
   7 -10  -5    0.26    0.78
  -7  10  -5    0.16    0.38
   7  10   5    0.30    0.42
  -7  10  -5    0.39    0.44
  -7 -10   5   -0.04    0.39
  -7  10   5    0.63    0.37
  -7 -10  -5    0.97    0.56
   7  10  -5    0.82    0.50
   7 -10   5    1.24    0.34
  -7  11  -5    0.62    0.51
   7  11   5    0.77    0.58
  -7 -11   5    1.39    0.54
   7 -11  -5    0.45    0.47
  -7 -11  -5    0.27    0.45
   7  11  -5    0.57    0.53
  -7  11   5   -0.52    0.39
  -7 -12   5    5.01    0.91
   7  12   5    6.28    1.17
   7 -12  -5    9.89    1.06
   7 -12   5    6.93    0.79
  -7 -12  -5    6.35    1.09
  -7  12   5    3.33    0.76
   7  12  -5    8.23    1.26
   8   0  -5    0.05    0.22
   8   0   5    0.33    0.23
  -8   0  -5   -0.05    0.16
  -8   0  -5    0.32    0.23
   8   0  -5    0.03    0.12
   8   0  -5    0.46    0.24
   8   0  -5   -0.04    0.11
   8   0   5    0.08    0.19
  -8   1  -5   34.35    1.20
  -8   1  -5   36.26    1.06
   8   1   5   35.23    1.24
   8   1   5   34.01    1.22
  -8  -1   5   33.17    1.04
   8  -1  -5   34.69    1.26
   8  -1  -5   35.06    0.91
   8  -1  -5   34.10    0.89
   8   1   5   35.36    1.22
  -8  -1  -5   34.41    1.20
   8   1  -5   34.22    1.27
   8   1  -5   34.70    1.28
  -8   1   5   33.33    1.23
   8   1  -5   34.44    1.07
   8  -1   5   35.99    1.21
   8   2   5   24.54    1.03
   8   2   5   23.34    1.05
  -8  -2   5   22.71    1.04
  -8  -2   5   22.61    0.87
   8   2   5   22.31    0.97
  -8   2  -5   23.01    0.97
   8  -2  -5   23.21    1.02
   8  -2  -5   23.63    0.66
  -8  -2  -5   22.74    1.02
   8   2  -5   22.02    1.02
  -8   2   5   23.82    1.00
   8  -2   5   22.88    0.95
   8  -2   5   23.18    0.77
   8   2  -5   23.41    0.92
  -8   2   5   23.34    0.66
   8  -2   5   23.49    0.76
   8  -3  -5    1.99    0.40
   8  -3  -5    2.15    0.24
  -8  -3   5    2.07    0.71
  -8  -3   5    1.97    0.36
   8   3   5    1.47    0.39
  -8   3  -5    1.49    0.34
   8   3   5    2.65    0.46
  -8  -3  -5    1.40    0.37
   8  -3   5    2.26    0.26
   8  -3   5    2.67    0.42
   8   3  -5    1.70    0.35
   8  -3   5    1.81    0.22
  -8   3   5    2.13    0.40
   8   3  -5    2.67    0.47
  -8   3   5    1.98    0.21
   8  -4  -5    2.12    0.48
   8   4   5    1.03    0.33
   8   4   5    1.81    0.45
  -8  -4   5    2.18    0.45
  -8  -4   5    1.63    0.39
  -8   4  -5    2.01    0.39
   8  -4   5    3.04    0.53
  -8  -4  -5    2.57    0.46
   8   4  -5    2.39    0.50
   8   4  -5    2.24    0.70
  -8  -4  -5    2.02    0.47
   8  -4   5    2.21    0.27
  -8   4   5    2.01    0.26
   8  -4   5    2.23    0.25
  -8   4   5    1.94    0.40
   8   5   5   14.41    0.94
   8  -5  -5   14.41    0.66
  -8   5  -5   13.21    0.55
  -8  -5   5   12.12    0.83
   8  -5  -5   13.81    0.90
  -8  -5   5   13.07    0.89
  -8   5  -5   13.11    0.83
  -8  -5  -5   14.97    1.00
  -8   5   5   13.63    0.84
  -8   5   5   13.33    0.63
   8  -5   5   13.26    0.60
   8   5  -5   12.94    0.92
   8  -5   5   12.57    0.82
   8   5  -5   13.67    0.90
  -8   6  -5    0.24    0.14
   8   6   5   -0.01    0.29
[truncated: 2,165,141 more chars]
