# Supplementary material for: (1R,2S,4r)-1,2,4-Tri­phenyl­cyclo­pentane-1,2-diol and (1R,2S,4r)-4-(2-meth­oxy­phen­yl)-1,2-di­phenyl­cyclo­pentane-1,2-diol: application as initiators for ring-opening polymerization of ∊-caprolactone
Source: Acta Crystallogr E Crystallogr Commun. 2019 Jun 21;75(Pt 7):1035–40. doi: 10.1107/S2056989019008673 (PMC6659343; doi:10.1107/S2056989019008673)
Supplement: Supplementary file 2 [file e-75-01035-Isup2.hkl]

data_I                                                                          
_shelx_title ' a in Pbca'                                                       
_shelx_refln_list_code          4                                               
_shelx_F_calc_maximum      187.13                                               
_exptl_crystal_F_000      1408.00                                               
_reflns_d_resolution_high  0.7330                                               
                                                                                
loop_                                                                           
 _space_group_symop_operation_xyz                                               
 'x, y, z'                                                                      
 '-x+1/2, -y, z+1/2'                                                            
 '-x, y+1/2, -z+1/2'                                                            
 'x+1/2, -y+1/2, -z'                                                            
 '-x, -y, -z'                                                                   
 'x-1/2, y, -z-1/2'                                                             
 'x, -y-1/2, z-1/2'                                                             
 '-x-1/2, y-1/2, z'                                                             
                                                                                
_cell_length_a    16.9915                                                       
_cell_length_b     9.3183                                                       
_cell_length_c    22.0129                                                       
_cell_angle_alpha  90.000                                                       
_cell_angle_beta   90.000                                                       
_cell_angle_gamma  90.000                                                       
                                                                                
_shelx_F_squared_multiplier     1.000                                           
                                                                                
loop_                                                                           
 _refln_index_h                                                                 
 _refln_index_k                                                                 
 _refln_index_l                                                                 
 _refln_F_squared_calc                                                          
 _refln_F_squared_meas                                                          
 _refln_F_squared_sigma                                                         
 _refln_observed_status                                                         
   2   0   0       9818.77       7059.88       141.73 o                         
   6   0   0        145.93        233.06         6.93 o                         
   8   0   0         68.58         64.21         6.65 o                         
  10   0   0        947.28       1091.18        22.87 o                         
  12   0   0        309.61        381.60        14.00 o                         
  14   0   0        450.60        354.14        15.20 o                         
  16   0   0       1805.85       1704.05        46.42 o                         
  18   0   0        890.79        819.47        32.83 o                         
  20   0   0        537.08        539.32        42.81 o                         
  22   0   0       3152.15       3025.50        76.63 o                         
   2   1   0       5311.43       5303.03        41.52 o                         
   6   1   0        920.95        943.92        11.04 o                         
   8   1   0      14910.61      16077.27       116.97 o                         
  10   1   0        321.86        341.19         7.66 o                         
  12   1   0         93.57         93.19         5.56 o                         
  14   1   0       6403.62       6096.06        69.47 o                         
  16   1   0         62.43         81.81         8.08 o                         
  18   1   0       1111.94       1028.60        26.14 o                         
  20   1   0       1063.90        968.42        27.03 o                         
  22   1   0          7.40         19.44         7.81 o                         
   0   2   0      25360.03      23483.41      2111.91 o                         
   4   2   0      32135.94      31451.43       442.35 o                         
   6   2   0       4025.00       4174.99        36.99 o                         
   8   2   0       1686.17       1810.36        19.09 o                         
  10   2   0        914.87        864.23        13.78 o                         
  12   2   0       3542.93       3381.34        33.65 o                         
  14   2   0          4.46         -1.84         4.36 o                         
  16   2   0        518.19        511.15        19.46 o                         
  18   2   0       1765.01       1795.40        46.07 o                         
  20   2   0        160.49        189.34        14.59 o                         
  22   2   0        399.46        381.48        19.93 o                         
   2   3   0       7121.75       7395.12        60.40 o                         
   4   3   0         32.56         52.60         3.61 o                         
   6   3   0       6022.66       6363.36        50.82 o                         
   8   3   0       3094.86       3317.47        30.68 o                         
  10   3   0       9440.91       9981.90        78.42 o                         
  12   3   0       2312.36       2351.93        30.20 o                         
  14   3   0       2299.61       2211.35        30.10 o                         
  16   3   0       1958.88       1787.19        30.46 o                         
  18   3   0        220.59        219.98        14.69 o                         
  20   3   0        841.36        809.59        25.12 o                         
  22   3   0        167.65        174.24        15.70 o                         
   0   4   0      14127.86      13894.55       144.87 o                         
   2   4   0       3792.63       3630.08        34.39 o                         
   4   4   0       1339.63       1493.76        17.16 o                         
   6   4   0       1463.65       1562.73        18.06 o                         
   8   4   0        434.85        418.82         9.10 o                         
  10   4   0       1333.25       1321.64        17.73 o                         
  12   4   0        729.13        702.98        17.17 o                         
  14   4   0        348.09        365.42        11.83 o                         
  16   4   0        450.05        417.15        18.11 o                         
  18   4   0         20.00         27.63         9.65 o                         
  20   4   0         54.21         90.46        11.29 o                         
  22   4   0          4.61         19.68         8.50 o                         
   2   5   0          9.07         19.03         3.74 o                         
   4   5   0          8.43          6.20         2.81 o                         
   6   5   0        251.80        338.17        12.28 o                         
   8   5   0         83.24         99.85         5.86 o                         
  10   5   0        407.17        388.26        12.34 o                         
  12   5   0        108.44        111.46        12.38 o                         
  14   5   0         45.79         37.87         5.99 o                         
  16   5   0          7.63          9.08         6.88 o                         
  18   5   0          0.05         11.85         7.49 o                         
  20   5   0        214.21        155.46        17.02 o                         
   0   6   0         35.74         33.82         6.01 o                         
   2   6   0          9.39         14.01         4.22 o                         
   4   6   0        577.25        627.24        12.66 o                         
   6   6   0          8.09         24.01         4.22 o                         
   8   6   0        634.36        614.36        18.90 o                         
  10   6   0         45.97         50.65         6.73 o                         
  12   6   0        187.17        171.63         9.86 o                         
  14   6   0        258.81        255.77        19.19 o                         
  16   6   0        987.73        917.56        25.64 o                         
  18   6   0       1177.02        918.03        26.79 o                         
  20   6   0        152.03        192.88        19.61 o                         
   2   7   0         14.66          6.71         3.73 o                         
   4   7   0        914.86        915.81        16.95 o                         
   6   7   0        204.23        225.16        10.79 o                         
   8   7   0        182.20        201.99        10.31 o                         
  10   7   0         28.56         37.86         6.54 o                         
  12   7   0        237.44        231.11        12.96 o                         
  14   7   0        190.66        181.43        14.32 o                         
  16   7   0         74.30         74.32        10.41 o                         
  18   7   0         11.64         15.35         8.06 o                         
   0   8   0         14.01         -4.61         7.15 o                         
   2   8   0        588.08        634.72        20.12 o                         
   4   8   0          0.05          2.34         5.56 o                         
   6   8   0        865.20        762.06        19.40 o                         
   8   8   0       1277.88       1166.18        24.37 o                         
  10   8   0       3096.32       2718.62        42.05 o                         
  12   8   0       1196.30       1030.78        32.29 o                         
  14   8   0         37.15         32.82         8.53 o                         
  16   8   0          3.90          3.53         7.76 o                         
  18   8   0        431.14        381.22        25.93 o                         
   2   9   0         52.66         53.01         9.31 o                         
   4   9   0        857.69        791.88        23.96 o                         
   6   9   0        118.32        149.41        13.55 o                         
   8   9   0        176.54        206.54        14.98 o                         
  10   9   0         59.71         78.78        10.62 o                         
  12   9   0        210.70        246.43        20.25 o                         
  14   9   0        103.24        104.79        12.43 o                         
  16   9   0         21.66         17.99         9.50 o                         
   0  10   0       2082.26       2128.97        60.00 o                         
   2  10   0       1198.27       1090.27        39.18 o                         
   4  10   0         14.20         11.37         9.07 o                         
   6  10   0         32.71         15.94         8.91 o                         
   8  10   0        503.48        431.71        23.25 o                         
  10  10   0         52.23         56.77        10.54 o                         
  12  10   0        158.55        118.05        14.20 o                         
  14  10   0          8.75         18.12         9.12 o                         
   2  11   0        263.67        246.68        19.45 o                         
   4  11   0        963.05        853.44        27.31 o                         
   6  11   0        279.07        273.70        19.01 o                         
   8  11   0        420.33        455.52        21.19 o                         
  10  11   0         66.96         97.93        22.77 o                         
   0  12   0       3354.65       2887.73        78.04 o                         
   2  12   0         29.80         44.87        10.62 o                         
   4  12   0         14.10         15.17         9.07 o                         
   6  12   0         45.51         85.15        12.63 o                         
   1   1   1         34.53         39.89         1.28 o                         
   3   1   1       1050.58       1123.10         7.77 o                         
   4   1   1      23273.93      22844.06       250.95 o                         
   5   1   1      15575.53      16009.63        83.35 o                         
   6   1   1        521.68        509.37         5.45 o                         
   7   1   1       7102.39       7617.57        42.59 o                         
   8   1   1       3187.69       3637.98        22.39 o                         
   9   1   1         97.29        104.51         3.63 o                         
  10   1   1         32.65         40.97         2.68 o                         
  11   1   1         76.41         69.15         3.33 o                         
  12   1   1          3.19          8.82         2.18 o                         
  13   1   1          3.29          4.09         2.24 o                         
  14   1   1        216.51        192.50         6.20 o                         
  15   1   1        456.57        474.64         9.48 o                         
  16   1   1        419.92        373.25        10.31 o                         
  17   1   1        150.02        175.60         9.01 o                         
  18   1   1          5.50          4.38         4.12 o                         
  19   1   1         40.86         57.37         6.76 o                         
  20   1   1          0.10          0.28         6.21 o                         
  21   1   1        135.86        154.39        11.49 o                         
  22   1   1        181.41        208.80        11.79 o                         
  23   1   1         60.62         71.62         7.85 o                         
   0   2   1      21751.20      21533.47       213.18 o                         
   1   2   1      19238.64      19005.57       114.85 o                         
   2   2   1        300.14        310.02         4.81 o                         
   3   2   1       2103.40       2190.62        13.93 o                         
   4   2   1       1904.44       1956.43        13.21 o                         
   5   2   1      13092.89      13575.33        71.79 o                         
   6   2   1         85.27         83.65         3.73 o                         
   7   2   1          8.38         19.30         2.09 o                         
   8   2   1        180.57        206.03         4.27 o                         
   9   2   1        330.71        359.01         5.65 o                         
  10   2   1         17.20         11.60         2.04 o                         
  11   2   1        792.29        768.57         8.77 o                         
  12   2   1       2838.46       2943.51        21.39 o                         
  13   2   1        191.66        181.57         5.70 o                         
  14   2   1        117.99        124.71         5.31 o                         
  15   2   1         30.13         43.04         4.65 o                         
  16   2   1       1431.83       1290.25        18.48 o                         
  17   2   1         37.27         41.28         5.23 o                         
  18   2   1         41.47         38.03         5.90 o                         
  19   2   1         34.45         43.15         5.84 o                         
  20   2   1         46.23         47.33         6.85 o                         
  21   2   1        230.34        218.39        11.20 o                         
  22   2   1        102.29        136.24         9.61 o                         
   1   3   1       2279.07       2348.27        15.69 o                         
   2   3   1        389.04        397.63         4.92 o                         
   3   3   1        103.22        119.19         3.39 o                         
   4   3   1        551.93        607.00         6.50 o                         
   5   3   1        588.73        672.86         7.26 o                         
   6   3   1       1261.22       1401.05        11.60 o                         
   7   3   1       2060.46       2215.77        16.27 o                         
   8   3   1          3.20          2.12         1.42 o                         
   9   3   1       6610.16       6692.56        40.25 o                         
  10   3   1       2142.67       2282.40        19.07 o                         
  11   3   1         13.70         16.70         2.43 o                         
  12   3   1          2.65          6.31         2.41 o                         
  13   3   1        548.82        523.16         9.19 o                         
  14   3   1       1883.84       1694.99        18.20 o                         
  15   3   1        199.56        219.75         7.60 o                         
  16   3   1         17.83         14.89         4.50 o                         
  17   3   1         11.06         10.00         5.02 o                         
  18   3   1          0.41          4.99         4.38 o                         
  19   3   1       1031.31        967.48        21.20 o                         
  20   3   1        253.24        262.37        12.77 o                         
  21   3   1         13.64         19.10         5.61 o                         
  22   3   1        572.55        577.67        17.11 o                         
   0   4   1         29.61         24.65         3.79 o                         
   1   4   1        138.98        142.52         3.96 o                         
   2   4   1        895.36       1002.52         9.31 o                         
   3   4   1        567.19        607.84         7.62 o                         
   4   4   1      10752.88      11725.99        66.92 o                         
   5   4   1        256.15        301.99         5.35 o                         
   6   4   1          1.60          0.52         1.71 o                         
   7   4   1        946.55        980.55         9.84 o                         
   8   4   1         97.41        131.53         4.37 o                         
   9   4   1         34.83         41.69         2.85 o                         
  10   4   1        843.37        885.40         9.89 o                         
  11   4   1        286.26        232.41         6.35 o                         
  12   4   1        929.85        867.01        12.28 o                         
  13   4   1        918.70        841.86        13.37 o                         
  14   4   1       4688.98       4457.09        35.76 o                         
  15   4   1        660.52        622.39        12.09 o                         
  16   4   1         83.80         63.94         6.05 o                         
  17   4   1          2.06          9.25         4.51 o                         
  18   4   1        121.35        130.30         9.73 o                         
  19   4   1         56.93         73.74         8.81 o                         
  20   4   1         61.07         83.09         8.36 o                         
  21   4   1         40.33         50.92         8.09 o                         
   1   5   1       2276.58       2455.26        18.45 o                         
   2   5   1       1579.58       1789.82        14.37 o                         
   3   5   1        112.81        125.94         4.43 o                         
   4   5   1        419.32        476.10         7.06 o                         
   5   5   1         60.30         67.78         3.39 o                         
   6   5   1        909.16        894.51        10.09 o                         
   7   5   1        178.05        137.39         4.56 o                         
   8   5   1        289.50        313.47         5.97 o                         
   9   5   1        612.55        594.17         9.38 o                         
  10   5   1        913.90        882.44        12.04 o                         
  11   5   1       1678.85       1677.35        17.90 o                         
  12   5   1        910.93        881.27        12.98 o                         
  13   5   1        146.64        173.17         7.20 o                         
  14   5   1        257.01        248.85         8.55 o                         
  15   5   1        324.37        256.07         9.37 o                         
  16   5   1         55.45         59.43         6.41 o                         
  17   5   1        254.28        264.90        11.22 o                         
  18   5   1          1.67         25.19         7.26 o                         
  19   5   1        290.55        319.16        14.84 o                         
  20   5   1        450.08        413.14        15.41 o                         
  21   5   1         74.03         74.96         7.98 o                         
   0   6   1         57.94         56.93         5.00 o                         
   1   6   1          5.93          3.22         2.09 o                         
   2   6   1        211.08        249.53         5.71 o                         
   3   6   1         11.66         16.88         2.44 o                         
   4   6   1         49.81         91.11         4.31 o                         
   5   6   1       1155.23       1214.50        12.27 o                         
   6   6   1       2904.30       2929.05        22.68 o                         
   7   6   1        299.07        289.66         7.27 o                         
   8   6   1       1436.09       1407.94        15.86 o                         
   9   6   1        810.43        834.95        12.05 o                         
  10   6   1       2809.59       2495.19        23.38 o                         
  11   6   1       1191.22       1114.07        15.08 o                         
  12   6   1          1.59          3.72         3.81 o                         
  13   6   1        960.51        846.32        14.28 o                         
  14   6   1        421.95        371.22        11.12 o                         
  15   6   1        183.47        158.72         9.06 o                         
  16   6   1         29.53         25.06         5.16 o                         
  17   6   1         71.62         78.80         7.43 o                         
  18   6   1         55.73         65.39         7.18 o                         
  19   6   1        209.33        201.21        14.09 o                         
  20   6   1          8.05         19.67         7.12 o                         
   1   7   1        246.59        260.47         7.01 o                         
   2   7   1          7.74          4.95         2.89 o                         
   3   7   1        138.37        154.94         6.21 o                         
   4   7   1       1920.23       1855.27        23.91 o                         
   5   7   1        178.78        181.17         7.03 o                         
   6   7   1       3000.02       2875.23        25.88 o                         
   7   7   1         35.36         40.74         4.33 o                         
   8   7   1         83.31         82.24         5.50 o                         
   9   7   1        102.27        120.12         6.70 o                         
  10   7   1       1873.84       1766.72        20.45 o                         
  11   7   1          6.15         12.20         4.12 o                         
  12   7   1       1255.92       1267.27        20.14 o                         
  13   7   1        109.42        109.52         7.41 o                         
  14   7   1        303.23        295.77        13.60 o                         
  15   7   1        166.24        169.60         9.84 o                         
  16   7   1        649.98        597.53        18.88 o                         
  17   7   1          0.05         11.28         5.59 o                         
  18   7   1        117.15        122.44        13.96 o                         
  19   7   1        289.53        299.46        14.87 o                         
   0   8   1          9.76          4.70         5.70 o                         
   1   8   1        280.59        279.78         9.31 o                         
   2   8   1       1735.46       1648.32        20.70 o                         
   3   8   1         19.52         22.47         4.33 o                         
   4   8   1        463.68        535.92        12.30 o                         
   5   8   1        601.16        553.48        11.91 o                         
   6   8   1        131.70        128.57         7.13 o                         
   7   8   1         56.80         66.50         5.63 o                         
   8   8   1        307.51        325.50         9.56 o                         
   9   8   1         53.67         57.36         6.22 o                         
  10   8   1         59.25         83.37         6.89 o                         
  11   8   1         52.76         72.48         6.54 o                         
  12   8   1         11.21         22.85         5.25 o                         
  13   8   1        333.41        327.93        12.82 o                         
  14   8   1       1114.96       1009.46        21.15 o                         
  15   8   1        188.58        191.88        10.55 o                         
  16   8   1          0.07          5.50         5.47 o                         
  17   8   1         59.44         65.08         9.00 o                         
   1   9   1        165.18        158.28         9.31 o                         
   2   9   1         18.31         15.29         5.28 o                         
   3   9   1       1533.30       1460.04        23.10 o                         
   4   9   1        312.76        315.47        11.72 o                         
   5   9   1        230.01        234.48        10.57 o                         
   6   9   1         40.20         53.10         6.10 o                         
   7   9   1         41.15         40.71         6.00 o                         
   8   9   1         12.94         16.11         5.32 o                         
   9   9   1        115.28        108.45         8.45 o                         
  10   9   1         69.86         61.53         6.91 o                         
  11   9   1        177.30        188.16        10.47 o                         
  12   9   1        102.44        119.27         9.44 o                         
  13   9   1          6.88         23.46         5.74 o                         
  14   9   1         16.37         32.03         6.38 o                         
  15   9   1        182.98        221.13        12.33 o                         
  16   9   1        459.24        468.32        17.14 o                         
   0  10   1       1685.84       1627.93        36.68 o                         
   1  10   1        803.40        718.07        18.11 o                         
   2  10   1         50.04         57.61         8.10 o                         
   3  10   1          4.16         13.88         5.64 o                         
   4  10   1         80.53         84.90         8.58 o                         
   5  10   1          4.65          5.97         5.22 o                         
   6  10   1         20.58         34.22         6.12 o                         
   7  10   1          0.07          2.53         5.53 o                         
   8  10   1          0.26          3.01         5.18 o                         
   9  10   1         24.12         31.06         6.56 o                         
  10  10   1         18.75         14.07         5.64 o                         
  11  10   1        184.34        207.30        11.49 o                         
  12  10   1         49.86         51.66         8.58 o                         
  13  10   1         15.00         27.33         7.24 o                         
  14  10   1         50.54         51.57         8.37 o                         
   1  11   1         17.26         30.65         9.47 o                         
   2  11   1         41.49         37.03         7.38 o                         
   3  11   1         51.25         51.06         7.13 o                         
   4  11   1         55.47         62.92         7.67 o                         
   5  11   1         17.09         29.69         6.31 o                         
   6  11   1         26.69         31.44         7.09 o                         
   7  11   1         12.04         15.24         6.06 o                         
   8  11   1         50.61         63.25         7.74 o                         
   9  11   1         23.47         55.86         7.73 o                         
  10  11   1          0.05         15.94        10.25 o                         
  11  11   1          6.50         29.08         8.12 o                         
   0  12   1         47.39         95.75        12.14 o                         
   1  12   1         31.68         45.24         7.53 o                         
   2  12   1          7.01         23.30         6.40 o                         
   3  12   1        194.14        166.99        11.01 o                         
   4  12   1          0.87         24.44         7.90 o                         
   5  12   1        196.35        199.60        12.93 o                         
   6  12   1        173.43        197.17        12.53 o                         
   7  12   1         18.72         31.27         7.29 o                         
   1   0   2       2025.94       1253.31        72.06 o                         
   2   0   2        640.90        633.34         6.04 o                         
   3   0   2       8073.33       8279.91        63.23 o                         
   4   0   2         71.95         79.12         2.79 o                         
   5   0   2        624.07        579.56         8.27 o                         
   6   0   2       3635.00       3945.45        31.97 o                         
   7   0   2          0.05          4.86         1.97 o                         
   8   0   2          1.05         -1.75         2.18 o                         
   9   0   2        592.74        731.98        10.75 o                         
  10   0   2        158.18        185.24         5.73 o                         
  11   0   2       2313.83       2341.70        24.42 o                         
  12   0   2       2173.83       2452.26        28.34 o                         
  13   0   2        198.56        186.65         7.82 o                         
  14   0   2        431.07        463.63        11.74 o                         
  15   0   2       1072.19        964.75        20.01 o                         
  16   0   2       1761.89       1596.31        27.47 o                         
  17   0   2        499.81        460.95        22.63 o                         
  18   0   2        347.44        305.31        14.95 o                         
  19   0   2        392.53        358.61        16.57 o                         
  20   0   2        300.42        338.42        17.95 o                         
  21   0   2        420.20        407.70        18.61 o                         
  22   0   2        112.59        164.66        14.77 o                         
  23   0   2         51.20         74.87        15.78 o                         
   1   1   2        725.32        711.31         6.29 o                         
   2   1   2       3762.70       3686.61        20.22 o                         
   3   1   2      16243.16      16472.81       109.42 o                         
   4   1   2         23.28         28.69         1.42 o                         
   5   1   2       9920.27      10139.65        54.12 o                         
   6   1   2       1100.27       1122.99         8.96 o                         
   7   1   2        730.45        811.25         8.01 o                         
   8   1   2        340.68        437.95         5.82 o                         
   9   1   2       1130.94       1221.99        10.91 o                         
  10   1   2         78.86        101.48         3.56 o                         
  11   1   2          2.77          0.74         1.70 o                         
  12   1   2         43.34         53.64         3.32 o                         
  13   1   2        809.89        787.52        10.51 o                         
  14   1   2        997.83        875.75        11.42 o                         
  15   1   2        677.87        686.12        14.99 o                         
  16   1   2         34.06         42.89         5.17 o                         
  17   1   2        157.20        170.19         7.99 o                         
  18   1   2         24.68         23.16         4.93 o                         
  19   1   2        280.93        295.12        11.42 o                         
  20   1   2        295.39        326.87        12.55 o                         
  21   1   2        335.71        379.61        14.52 o                         
  22   1   2         26.94         43.05         8.28 o                         
  23   1   2         50.07         87.57         9.54 o                         
   0   2   2          2.31          2.91         1.51 o                         
   1   2   2        251.89        243.84         3.26 o                         
   2   2   2        400.84        398.31         4.04 o                         
   3   2   2         14.66         11.80         1.17 o                         
   4   2   2          5.81          6.07         1.10 o                         
   5   2   2      11742.48      12145.74        62.63 o                         
   6   2   2        183.70        245.22         3.93 o                         
   7   2   2       2640.56       2855.12        18.36 o                         
   8   2   2        147.84        151.73         4.13 o                         
   9   2   2       7737.62       8146.47        46.84 o                         
  10   2   2        560.82        625.36         7.80 o                         
  11   2   2        161.76        225.55         5.31 o                         
  12   2   2       2556.45       2610.78        20.93 o                         
  13   2   2        131.51        129.44         5.64 o                         
  14   2   2        677.07        674.97        10.39 o                         
  15   2   2          4.84          3.61         3.43 o                         
  16   2   2         26.21         33.97         5.17 o                         
  17   2   2        180.43        198.63         8.66 o                         
  18   2   2          4.54          1.90         4.62 o                         
  19   2   2        567.84        534.15        17.07 o                         
  20   2   2         47.83         59.31         6.69 o                         
  21   2   2          0.09          6.35         5.04 o                         
  22   2   2        311.71        339.80        13.32 o                         
   1   3   2        105.71        136.86         3.09 o                         
   2   3   2       2758.73       2849.61        18.29 o                         
   3   3   2       4643.72       4977.20        28.25 o                         
   4   3   2        143.37        116.02         3.00 o                         
   5   3   2       5349.29       5649.19        32.07 o                         
   6   3   2       1161.09       1256.74        10.39 o                         
   7   3   2          1.67          2.27         1.67 o                         
   8   3   2        160.78        145.09         4.11 o                         
   9   3   2        343.53        365.19         6.14 o                         
  10   3   2         58.41         46.13         2.92 o                         
  11   3   2        677.33        654.34         8.85 o                         
  12   3   2        419.06        412.79         7.36 o                         
  13   3   2       1935.30       1913.57        18.86 o                         
  14   3   2         26.83         25.11         3.77 o                         
  15   3   2        253.65        259.31        12.76 o                         
  16   3   2        264.59        267.09         9.07 o                         
  17   3   2          0.00          3.99         3.81 o                         
  18   3   2        186.18        176.69        11.94 o                         
  19   3   2         47.51         50.75         6.46 o                         
  20   3   2         91.74        113.03         8.57 o                         
  21   3   2       1027.02        931.27        20.51 o                         
  22   3   2          0.71         10.65         6.25 o                         
   0   4   2        703.58        658.69        14.41 o                         
   1   4   2       1265.39       1328.41        11.37 o                         
   2   4   2        609.00        608.30         7.02 o                         
   3   4   2         10.84         25.39         2.38 o                         
   4   4   2       3103.25       3422.69        21.93 o                         
   5   4   2        380.77        426.29         5.98 o                         
   6   4   2       1143.58       1102.88        10.65 o                         
   7   4   2       5216.63       5434.25        35.43 o                         
   8   4   2         83.66         86.77         3.96 o                         
   9   4   2       2562.23       2546.99        20.72 o                         
  10   4   2        595.26        564.95         8.14 o                         
  11   4   2        588.42        601.47         9.80 o                         
  12   4   2        147.00        159.52         6.22 o                         
  13   4   2       1219.96       1159.87        15.41 o                         
  14   4   2       1911.65       1833.14        22.56 o                         
  15   4   2        465.45        471.35        10.65 o                         
  16   4   2          7.52         10.58         4.27 o                         
  17   4   2       1153.87       1077.41        19.76 o                         
  18   4   2        212.54        228.07        11.47 o                         
  19   4   2          2.40          9.16         5.49 o                         
  20   4   2          1.58          7.60         5.32 o                         
  21   4   2         14.20         32.03         6.04 o                         
   1   5   2        657.15        762.59         8.87 o                         
   2   5   2         12.18         19.25         2.46 o                         
   3   5   2        509.62        511.97         6.98 o                         
   4   5   2         64.78         94.59         3.78 o                         
   5   5   2       1382.74       1436.94        13.68 o                         
   6   5   2          7.27          8.88         2.02 o                         
   7   5   2        282.55        271.07         5.61 o                         
   8   5   2        158.47        156.61         6.45 o                         
   9   5   2        413.98        389.49        10.18 o                         
  10   5   2        618.70        607.10        10.06 o                         
  11   5   2       3545.69       3251.63        30.05 o                         
  12   5   2         10.54         13.49         3.30 o                         
  13   5   2       1418.33       1336.53        18.01 o                         
  14   5   2         41.04         47.55         4.92 o                         
  15   5   2        603.59        560.97        11.73 o                         
  16   5   2        165.41        177.28         8.68 o                         
  17   5   2        435.74        394.62        12.36 o                         
  18   5   2         12.07          6.55         4.85 o                         
  19   5   2        117.83        141.21         9.32 o                         
  20   5   2          1.12         10.82         6.75 o                         
  21   5   2          1.38         24.96         7.49 o                         
   0   6   2         23.31         15.91         3.48 o                         
   1   6   2        556.62        595.69         8.57 o                         
   2   6   2          4.06          5.54         2.38 o                         
   3   6   2       1485.93       1304.80        13.11 o                         
   4   6   2        590.20        580.15         8.38 o                         
   5   6   2        112.56        112.64         5.51 o                         
   6   6   2        432.35        417.30         7.47 o                         
   7   6   2         87.99         85.09         4.97 o                         
   8   6   2       1108.53       1058.09        13.20 o                         
   9   6   2         27.48         44.14         4.76 o                         
  10   6   2         89.97        100.27         5.35 o                         
  11   6   2         27.47         27.46         4.45 o                         
  12   6   2        671.19        636.16        13.07 o                         
  13   6   2         28.21         47.52         4.99 o                         
  14   6   2        258.62        249.32         9.01 o                         
  15   6   2          6.79          7.75         4.38 o                         
  16   6   2         12.58         25.33         5.38 o                         
  17   6   2          2.06          6.83         5.59 o                         
  18   6   2         78.48         83.21         8.28 o                         
  19   6   2          0.60          8.87         5.58 o                         
  20   6   2         32.81         47.45         7.90 o                         
   1   7   2         62.14         70.71         4.30 o                         
   2   7   2         28.51         27.53         3.48 o                         
   3   7   2         10.83          4.31         2.88 o                         
   4   7   2          1.69          6.34         2.98 o                         
   5   7   2        205.80        201.25         7.95 o                         
   6   7   2          9.64         10.06         3.18 o                         
   7   7   2        158.47        132.21         6.32 o                         
   8   7   2        759.75        669.11        11.55 o                         
   9   7   2       1646.12       1445.35        17.71 o                         
  10   7   2         85.67         82.64         5.62 o                         
  11   7   2        161.82        159.09         8.05 o                         
  12   7   2          2.54          2.01         4.47 o                         
  13   7   2       1174.88       1122.15        19.65 o                         
  14   7   2         16.69         28.04         5.00 o                         
  15   7   2         65.87         70.65         7.02 o                         
  16   7   2          0.45         -2.23         4.64 o                         
  17   7   2         66.43         69.55         7.71 o                         
  18   7   2         19.65         30.94         6.27 o                         
  19   7   2         45.44         47.55         7.43 o                         
   0   8   2         67.40         54.55         9.96 o                         
   1   8   2       3993.86       3645.82        34.42 o                         
   2   8   2         88.05         93.61         6.57 o                         
   3   8   2        219.96        224.28         9.67 o                         
   4   8   2         16.47         16.99         4.31 o                         
   5   8   2          0.24         -2.65         3.54 o                         
   6   8   2       1289.87       1253.88        19.10 o                         
   7   8   2          1.76         -3.70         3.70 o                         
   8   8   2        207.75        212.95         9.20 o                         
   9   8   2         16.98         19.77         5.24 o                         
  10   8   2        141.31        144.88         8.59 o                         
  11   8   2        267.01        267.72        10.22 o                         
  12   8   2         86.18         86.46         7.06 o                         
  13   8   2          0.39          3.40         4.51 o                         
  14   8   2          0.51          6.34         5.28 o                         
  15   8   2          0.08         10.11         5.33 o                         
  16   8   2          5.29          9.93         6.46 o                         
  17   8   2        308.35        318.06        22.32 o                         
   1   9   2        221.40        245.30        11.79 o                         
   2   9   2        389.22        367.62        11.47 o                         
   3   9   2         28.78         38.99         6.04 o                         
   4   9   2        133.34        173.82         9.11 o                         
   5   9   2        746.80        661.50        14.78 o                         
   6   9   2        269.08        239.41        10.46 o                         
   7   9   2         30.33         31.13         5.55 o                         
   8   9   2          1.84          8.41         4.63 o                         
   9   9   2         74.17         63.29         6.31 o                         
  10   9   2         30.23         32.60         5.34 o                         
  11   9   2        592.90        532.82        14.72 o                         
  12   9   2        254.78        260.35        12.18 o                         
  13   9   2        478.59        470.94        14.23 o                         
  14   9   2         10.23         17.04         6.96 o                         
  15   9   2         20.59         37.41         7.26 o                         
  16   9   2          0.77         20.62         6.79 o                         
   0  10   2         50.65         39.92        10.32 o                         
   1  10   2         45.34         60.07         7.48 o                         
   2  10   2        562.91        554.03        18.12 o                         
   3  10   2        531.76        506.49        15.89 o                         
   4  10   2        185.65        207.07        12.33 o                         
   5  10   2         45.41         46.68         7.80 o                         
   6  10   2         30.07         26.77         5.93 o                         
   7  10   2        174.14        186.22        10.59 o                         
   8  10   2         52.02         62.50         7.13 o                         
   9  10   2        216.45        249.59        12.05 o                         
  10  10   2         61.07         73.53         8.11 o                         
  11  10   2         11.82         19.46         6.08 o                         
  12  10   2          3.83         15.09        10.30 o                         
  13  10   2         78.29         87.72        11.53 o                         
  14  10   2         41.74         65.26         8.00 o                         
   1  11   2        479.02        394.48        13.79 o                         
   2  11   2         36.31         39.00         6.73 o                         
   3  11   2         66.01         86.80         8.69 o                         
   4  11   2         27.25         43.63         7.13 o                         
   5  11   2         28.29         35.18         7.17 o                         
   6  11   2         73.45         78.01         8.45 o                         
   7  11   2        142.57        161.23        10.93 o                         
   8  11   2         79.73         77.09         8.02 o                         
   9  11   2        210.64        219.28        11.90 o                         
  10  11   2         40.82         66.52         8.63 o                         
  11  11   2         50.18         59.09         8.09 o                         
   0  12   2        288.84        363.69        27.16 o                         
   1  12   2         64.67         97.69         8.98 o                         
   2  12   2          2.57         10.68         8.87 o                         
   3  12   2          1.82         20.87         6.40 o                         
   4  12   2        212.76        241.42        13.85 o                         
   5  12   2        190.26        201.89        13.07 o                         
   6  12   2         70.39         89.22        10.22 o                         
   7  12   2         19.33         34.51         8.04 o                         
   1   1   3       7637.29       7544.85        44.33 o                         
   2   1   3        380.97        405.79         4.14 o                         
   3   1   3        816.79        828.42         6.37 o                         
   4   1   3        166.41        196.23         2.76 o                         
   5   1   3        495.56        557.31         5.73 o                         
   6   1   3          5.05         10.39         1.35 o                         
   7   1   3       2462.12       2726.81        20.28 o                         
   8   1   3        865.08       1004.82         9.20 o                         
   9   1   3         64.16         85.37         3.46 o                         
  10   1   3       5326.40       5900.24        35.66 o                         
  11   1   3         33.98         63.99         3.18 o                         
  12   1   3        817.94        825.59         9.40 o                         
  13   1   3        969.68        959.59        10.94 o                         
  14   1   3          3.22         16.31         3.04 o                         
  15   1   3        303.95        297.42         7.71 o                         
  16   1   3        110.70        127.82         8.22 o                         
  17   1   3         60.91         87.55         6.92 o                         
  18   1   3          0.43          0.86         3.72 o                         
  19   1   3         64.77         91.61         7.81 o                         
  20   1   3         23.90         31.06         6.14 o                         
  21   1   3         23.06         38.35         7.84 o                         
  22   1   3         36.31         56.59         7.50 o                         
   0   2   3       6877.70       6829.89        50.63 o                         
   1   2   3        200.69        219.55         3.01 o                         
   2   2   3       1298.58       1333.20         9.04 o                         
   3   2   3        707.09        795.83         6.60 o                         
   4   2   3        617.96        596.40         6.18 o                         
   5   2   3        290.30        347.23         4.81 o                         
   6   2   3        278.47        374.10         4.76 o                         
   7   2   3        532.48        609.57         6.70 o                         
   8   2   3       1268.46       1420.63        11.89 o                         
   9   2   3       2351.91       2539.36        19.08 o                         
  10   2   3        273.85        331.30         5.80 o                         
  11   2   3       1145.00       1095.09        11.14 o                         
  12   2   3        209.31        188.79         5.49 o                         
  13   2   3        199.47        197.95         6.06 o                         
  14   2   3        183.60        186.21         6.56 o                         
  15   2   3        292.09        248.70         7.65 o                         
  16   2   3         56.25         42.19         6.82 o                         
  17   2   3        321.50        278.00         9.32 o                         
  18   2   3         69.24         57.05         6.79 o                         
  19   2   3        125.51        127.94        10.84 o                         
  20   2   3        128.08        147.36        10.07 o                         
  21   2   3        187.68        208.19        11.68 o                         
  22   2   3          7.54         23.10         6.44 o                         
   1   3   3        201.24        219.70         3.63 o                         
   2   3   3        150.34        154.91         3.62 o                         
   3   3   3       1148.32       1396.01        10.42 o                         
   4   3   3        458.10        490.58         5.58 o                         
   5   3   3       6126.30       6809.35        37.76 o                         
   6   3   3        678.37        691.82         7.18 o                         
   7   3   3        594.51        542.22         7.39 o                         
   8   3   3       3709.77       3990.42        26.13 o                         
   9   3   3        869.85        860.15         9.13 o                         
  10   3   3        525.88        542.49         7.38 o                         
  11   3   3        284.51        280.14         5.69 o                         
  12   3   3       1246.43       1262.79        13.47 o                         
  13   3   3       1000.74        948.76        11.96 o                         
  14   3   3          2.16         -2.50         3.30 o                         
  15   3   3          9.77          4.76         3.31 o                         
  16   3   3        614.97        627.19        12.40 o                         
  17   3   3          1.66          5.08         3.98 o                         
  18   3   3         43.06         40.96         5.56 o                         
  19   3   3        358.62        319.73        11.68 o                         
  20   3   3        194.58        199.11        11.20 o                         
  21   3   3         73.97        107.00         9.05 o                         
  22   3   3         82.22         88.41         8.70 o                         
   0   4   3        753.72        807.62        11.61 o                         
   1   4   3       2127.57       2207.62        16.09 o                         
   2   4   3        344.42        363.30         5.45 o                         
   3   4   3       5692.26       6232.30        35.58 o                         
   4   4   3       1788.92       2046.87        15.35 o                         
   5   4   3        502.69        586.90         6.96 o                         
   6   4   3        268.33        255.80         4.97 o                         
   7   4   3          3.40          3.32         1.71 o                         
   8   4   3        472.58        478.84         6.85 o                         
   9   4   3       1333.15       1392.33        13.65 o                         
  10   4   3          1.00          3.75         2.04 o                         
  11   4   3         23.38         15.49         2.67 o                         
  12   4   3       1507.61       1501.81        15.74 o                         
  13   4   3       6169.86       5780.20        44.36 o                         
  14   4   3        244.43        232.82         8.10 o                         
  15   4   3        997.96        906.51        15.37 o                         
  16   4   3        282.48        277.74        12.79 o                         
  17   4   3        322.73        280.02        11.04 o                         
  18   4   3         80.47         69.09         6.30 o                         
  19   4   3         84.00        115.05         9.03 o                         
  20   4   3         14.77         15.68         5.97 o                         
  21   4   3         72.65         86.57         8.47 o                         
   1   5   3        219.81        201.38         4.84 o                         
   2   5   3       2228.36       2481.89        18.13 o                         
   3   5   3        650.31        717.80         8.32 o                         
   4   5   3        675.74        694.93         8.51 o                         
   5   5   3       1794.42       1847.06        15.31 o                         
   6   5   3        298.25        357.78         6.10 o                         
   7   5   3         40.06         68.68         3.41 o                         
   8   5   3        180.78        177.03         5.16 o                         
   9   5   3        565.40        546.79         8.61 o                         
  10   5   3       1970.32       1870.03        19.32 o                         
  11   5   3        423.41        371.15         8.82 o                         
  12   5   3        307.12        321.03         7.99 o                         
  13   5   3        330.42        318.24         8.64 o                         
  14   5   3        239.55        266.34         9.92 o                         
  15   5   3        118.09        125.77         7.19 o                         
  16   5   3         30.20         31.89         4.57 o                         
  17   5   3         80.95         96.37         6.90 o                         
  18   5   3         28.22         30.18         6.69 o                         
  19   5   3        470.38        438.10        16.09 o                         
  20   5   3         11.05         31.71         6.24 o                         
  21   5   3         50.11         47.31        10.05 o                         
   0   6   3        140.92        150.04         7.48 o                         
   1   6   3        751.58        769.39         9.70 o                         
   2   6   3         41.89         38.08         3.23 o                         
   3   6   3        119.16        121.54         4.51 o                         
   4   6   3        354.56        362.60         6.57 o                         
   5   6   3       1389.51       1452.35        14.01 o                         
   6   6   3        920.19        958.86        13.71 o                         
   7   6   3         79.54         70.30         4.40 o                         
   8   6   3          1.17         -0.32         2.65 o                         
   9   6   3         93.94         68.57         5.47 o                         
  10   6   3       1985.78       1855.68        20.76 o                         
  11   6   3       2151.20       2061.00        24.12 o                         
  12   6   3         85.89         95.07         6.05 o                         
  13   6   3          3.07         10.10         3.72 o                         
  14   6   3        374.21        346.89        10.14 o                         
  15   6   3         17.31         25.59         4.60 o                         
  16   6   3         11.70         14.71         4.51 o                         
  17   6   3        991.54        946.99        18.69 o                         
  18   6   3        143.98        168.89         9.97 o                         
  19   6   3        185.98        180.03        11.81 o                         
  20   6   3          0.40         13.31         5.70 o                         
   1   7   3        374.25        383.53         8.28 o                         
   2   7   3        226.57        237.69         7.88 o                         
   3   7   3        710.08        748.08        11.43 o                         
   4   7   3        973.29        949.35        12.96 o                         
   5   7   3       1214.45       1169.36        14.63 o                         
   6   7   3         84.89         84.89         5.32 o                         
   7   7   3        811.61        749.34        12.00 o                         
   8   7   3       1373.68       1308.88        17.25 o                         
   9   7   3         64.08         79.47         5.59 o                         
  10   7   3         43.07         53.50         5.05 o                         
  11   7   3         71.83         82.64         5.84 o                         
  12   7   3          6.21          9.01         4.73 o                         
  13   7   3        113.84        119.21         7.54 o                         
  14   7   3         62.32         49.02         5.80 o                         
  15   7   3          0.22          0.26         4.39 o                         
  16   7   3          0.00          7.17         5.40 o                         
  17   7   3         37.35         42.79         6.49 o                         
  18   7   3         21.55         37.16         7.63 o                         
  19   7   3        129.21        159.24        10.98 o                         
   0   8   3        684.67        632.35        25.85 o                         
   1   8   3       1363.54       1199.83        18.56 o                         
   2   8   3          1.01          3.53         3.89 o                         
   3   8   3          0.21         -2.73         4.14 o                         
   4   8   3        901.14        801.33        14.74 o                         
   5   8   3        151.86        132.36         7.62 o                         
   6   8   3        138.27        164.10         8.32 o                         
   7   8   3         11.26         11.88         4.41 o                         
   8   8   3          6.05          2.62         3.83 o                         
   9   8   3         14.60          8.85         4.54 o                         
  10   8   3         12.38         15.99         5.40 o                         
  11   8   3        170.51        199.89         9.42 o                         
  12   8   3        135.52        119.70         8.31 o                         
  13   8   3        735.01        730.00        18.29 o                         
  14   8   3         35.03         54.33         6.73 o                         
  15   8   3         35.24         43.09         6.59 o                         
  16   8   3         82.73         70.11         7.61 o                         
  17   8   3         21.67         24.55         7.26 o                         
   1   9   3         85.46        102.50         7.54 o                         
   2   9   3        475.52        481.18        12.44 o                         
   3   9   3       1070.35        990.64        17.36 o                         
   4   9   3        127.31        151.38         8.57 o                         
   5   9   3        349.04        328.53        11.05 o                         
   6   9   3         47.00         55.12         6.28 o                         
   7   9   3         82.01         73.09         6.45 o                         
   8   9   3         17.67         17.27         4.97 o                         
   9   9   3        619.39        551.69        13.36 o                         
  10   9   3        150.30        127.96         8.73 o                         
  11   9   3         12.31          4.96         4.66 o                         
  12   9   3          0.00          4.66         4.81 o                         
  13   9   3        484.83        469.23        14.20 o                         
  14   9   3         44.78         47.70         6.92 o                         
  15   9   3        150.64        159.88        11.15 o                         
  16   9   3          0.78         15.98         6.40 o                         
   0  10   3        440.11        454.76        22.53 o                         
   1  10   3        383.73        361.44        12.80 o                         
   2  10   3          1.62          9.77         5.25 o                         
   3  10   3         22.47         23.03         5.94 o                         
   4  10   3          9.94          7.64         5.18 o                         
   5  10   3         63.17         60.74         7.20 o                         
   6  10   3        125.61        134.09         9.62 o                         
   7  10   3         23.20         34.40         6.21 o                         
   8  10   3          2.37         11.89         5.54 o                         
   9  10   3        539.83        512.98        14.92 o                         
  10  10   3         17.73         27.15         6.21 o                         
  11  10   3         97.93        117.60        10.02 o                         
  12  10   3          5.38         19.04         6.17 o                         
  13  10   3        138.61        165.22        13.90 o                         
  14  10   3         10.68         28.63         9.61 o                         
   1  11   3         41.63         66.79         9.55 o                         
   2  11   3         14.48         17.18         6.98 o                         
   3  11   3        486.15        497.30        17.88 o                         
   4  11   3        100.99        102.44        10.50 o                         
   5  11   3        215.16        253.26        12.62 o                         
   6  11   3        185.34        204.66        11.77 o                         
   7  11   3         21.82         23.37         6.24 o                         
   8  11   3        148.32        165.55        10.69 o                         
   9  11   3         11.63         15.18         6.81 o                         
  10  11   3          8.88         25.30         6.63 o                         
  11  11   3         29.12         27.29         8.27 o                         
   0  12   3          8.37         26.69         9.62 o                         
   1  12   3        428.56        413.49        15.49 o                         
   2  12   3        373.31        357.20        15.43 o                         
   3  12   3        136.41        166.55        11.35 o                         
   4  12   3          0.00         15.83         8.04 o                         
   5  12   3        507.27        510.79        17.20 o                         
   6  12   3          6.21         23.01         6.82 o                         
   7  12   3        276.65        260.26        14.22 o                         
   2   0   4      14990.84      14827.96       111.17 o                         
   3   0   4       7183.78       7234.25        52.62 o                         
   4   0   4        301.04        281.93         4.45 o                         
   5   0   4       1800.40       1772.11        16.23 o                         
   6   0   4       7842.08       8585.16        78.06 o                         
   7   0   4        305.93        269.78         5.83 o                         
   8   0   4       2346.55       2640.44        24.53 o                         
   9   0   4       5862.58       6626.42        57.26 o                         
  10   0   4         31.38         31.69         4.42 o                         
  11   0   4          6.71          2.97         3.12 o                         
  12   0   4        291.86        303.56         7.91 o                         
  13   0   4        632.65        693.05        13.37 o                         
  14   0   4         16.32         11.38         5.24 o                         
  15   0   4       1449.67       1233.60        39.28 o                         
  16   0   4        172.62        184.75        10.92 o                         
  17   0   4        106.11        128.75         9.59 o                         
  18   0   4        895.32        846.38        24.11 o                         
  19   0   4        200.17        215.92        14.41 o                         
  20   0   4         61.54         82.81        10.54 o                         
  21   0   4         40.10         42.01         9.94 o                         
  22   0   4        358.44        364.89        24.03 o                         
   1   1   4      14973.39      14820.75       103.19 o                         
   2   1   4      13547.45      13449.09        75.62 o                         
   3   1   4       1443.49       1434.27        10.75 o                         
   4   1   4       3278.39       3462.75        24.93 o                         
   5   1   4        121.94        142.43         2.79 o                         
   6   1   4       5210.63       5601.36        31.96 o                         
   7   1   4         21.81         31.52         2.02 o                         
   8   1   4        337.03        372.07         5.21 o                         
   9   1   4          7.47          4.90         1.63 o                         
  10   1   4          2.40          5.66         1.89 o                         
  11   1   4         22.80         41.02         2.67 o                         
  12   1   4        510.95        550.79         7.68 o                         
  13   1   4        122.54        126.71         5.76 o                         
  14   1   4        286.48        297.01         9.33 o                         
  15   1   4       1747.77       1641.47        18.31 o                         
  16   1   4        669.66        670.38        12.17 o                         
  17   1   4        117.76        105.72         6.76 o                         
  18   1   4          2.82          7.93         4.12 o                         
  19   1   4        117.92        109.20         8.33 o                         
  20   1   4         46.01         56.09         6.34 o                         
  21   1   4          0.01         -1.70         5.11 o                         
  22   1   4         31.70         59.29         6.87 o                         
   0   2   4      17451.08      17223.91       121.73 o                         
   1   2   4          4.91          5.08         0.88 o                         
   2   2   4       2622.88       2841.20        17.74 o                         
   3   2   4      15779.69      16096.80        86.96 o                         
   4   2   4        920.46        983.26         9.29 o                         
   5   2   4       7958.01       8088.60        44.59 o                         
   6   2   4         36.53         39.32         2.18 o                         
   7   2   4       2195.66       2314.40        16.16 o                         
   8   2   4       7531.47       8275.95        47.01 o                         
   9   2   4          0.19          1.36         1.42 o                         
  10   2   4        410.41        432.93         9.31 o                         
  11   2   4       1404.64       1475.47        12.88 o                         
  12   2   4        846.87        957.48        10.95 o                         
  13   2   4        395.95        384.32         7.79 o                         
  14   2   4       2072.06       2048.90        20.63 o                         
  15   2   4        346.74        386.71         8.62 o                         
  16   2   4        267.01        261.83         8.79 o                         
  17   2   4         16.54         30.61         5.02 o                         
  18   2   4        227.29        265.91         9.91 o                         
  19   2   4        214.79        234.99         9.47 o                         
  20   2   4          2.87         15.25         5.09 o                         
  21   2   4         23.74         30.54         6.06 o                         
  22   2   4         29.24         24.45         6.29 o                         
   1   3   4         37.04         34.12         1.87 o                         
   2   3   4        115.00        126.01         2.95 o                         
   3   3   4       2844.14       3086.66        19.83 o                         
   4   3   4       1721.38       1803.08        13.31 o                         
   5   3   4        389.11        403.86         5.22 o                         
   6   3   4        504.17        514.72         6.41 o                         
   7   3   4        381.77        398.13         5.42 o                         
   8   3   4       1854.07       2104.35        15.59 o                         
   9   3   4       1483.79       1597.95        13.60 o                         
  10   3   4         16.03         11.14         2.04 o                         
  11   3   4        715.73        674.34         8.59 o                         
  12   3   4         14.31         22.11         2.88 o                         
  13   3   4        423.82        398.20        10.07 o                         
  14   3   4        129.32        127.58         8.39 o                         
  15   3   4        738.15        667.05        11.76 o                         
  16   3   4          1.62          5.35         3.45 o                         
  17   3   4         19.01         18.47         4.55 o                         
  18   3   4          0.05          8.53         3.99 o                         
  19   3   4        941.06        901.32        20.18 o                         
  20   3   4         51.10         55.83         7.06 o                         
  21   3   4        352.91        354.87        13.02 o                         
  22   3   4          1.53         21.06         6.86 o                         
   0   4   4        224.17        198.97         6.14 o                         
   1   4   4      13418.45      13971.39        72.98 o                         
   2   4   4         69.87         92.36         3.50 o                         
   3   4   4        539.97        519.24         6.43 o                         
   4   4   4        201.06        232.50         4.45 o                         
   5   4   4        140.45        143.89         3.82 o                         
   6   4   4        585.58        645.00         7.38 o                         
   7   4   4         18.22         30.94         2.68 o                         
   8   4   4          0.01         -0.83         1.80 o                         
   9   4   4        788.82        797.88         9.35 o                         
  10   4   4        174.89        161.39         4.96 o                         
  11   4   4        780.11        715.88         9.67 o                         
  12   4   4         58.94         73.45         4.21 o                         
  13   4   4        391.37        345.79         8.30 o                         
  14   4   4         14.83         15.32         3.61 o                         
  15   4   4        232.31        243.78         8.59 o                         
  16   4   4         19.34         16.41         4.04 o                         
  17   4   4         47.19         55.25         6.56 o                         
  18   4   4          0.04          1.00         5.25 o                         
  19   4   4         57.35         67.76         9.02 o                         
  20   4   4        245.92        249.52        12.73 o                         
  21   4   4          4.73         14.16         5.67 o                         
   1   5   4         93.70         77.53         3.71 o                         
   2   5   4       1283.10       1476.02        13.20 o                         
   3   5   4       1706.76       1759.39        14.26 o                         
   4   5   4          8.29          5.69         2.06 o                         
   5   5   4       2420.87       2450.88        20.11 o                         
   6   5   4       1392.38       1483.68        13.02 o                         
   7   5   4        407.51        432.16         7.44 o                         
   8   5   4         76.61         81.98         4.52 o                         
   9   5   4       1010.02        912.14        11.07 o                         
  10   5   4         13.44         14.28         2.96 o                         
  11   5   4        352.89        306.62         7.52 o                         
  12   5   4         25.98         28.86         3.89 o                         
  13   5   4        147.84        160.46         6.83 o                         
  14   5   4         18.07         21.00         3.88 o                         
  15   5   4          0.01          1.17         3.93 o                         
  16   5   4         43.74         45.68         5.18 o                         
  17   5   4         13.98         12.36         6.38 o                         
  18   5   4          6.10         10.36         4.81 o                         
  19   5   4         38.10         44.59         6.16 o                         
  20   5   4         28.55         20.60         5.92 o                         
  21   5   4         50.86         36.68        10.59 o                         
   0   6   4        125.14        165.79         7.32 o                         
   1   6   4          0.91          1.88         2.19 o                         
   2   6   4        481.00        472.40         7.72 o                         
   3   6   4        340.34        316.32         6.07 o                         
   4   6   4        520.12        538.41         7.86 o                         
   5   6   4        428.32        423.98         7.22 o                         
   6   6   4        137.82        130.27         5.72 o                         
   7   6   4         30.84         32.61         3.31 o                         
   8   6   4          0.51         -0.27         2.45 o                         
   9   6   4         30.30         18.82         3.40 o                         
  10   6   4         10.19          7.76         3.25 o                         
  11   6   4          8.15         20.58         3.65 o                         
  12   6   4        148.91        150.66         6.79 o                         
  13   6   4        179.91        149.74        10.43 o                         
  14   6   4         24.78         31.76         4.77 o                         
  15   6   4        487.56        417.85        12.94 o                         
  16   6   4          4.27         15.41         4.23 o                         
  17   6   4         71.97         91.68         7.16 o                         
  18   6   4          0.70          4.35         4.92 o                         
  19   6   4        124.20        151.46         9.69 o                         
  20   6   4          9.71         17.14         6.06 o                         
   1   7   4          1.91          8.60         3.00 o                         
   2   7   4          1.41          3.58         2.68 o                         
   3   7   4       2630.97       2316.50        21.95 o                         
   4   7   4         34.97         46.33         4.22 o                         
   5   7   4         84.12         82.24         5.16 o                         
   6   7   4          8.59          9.15         3.54 o                         
   7   7   4        385.78        290.61         8.34 o                         
   8   7   4         31.37         41.70         4.72 o                         
   9   7   4        454.47        358.63         9.16 o                         
  10   7   4          1.06         -0.18         3.22 o                         
  11   7   4        919.56        762.32        13.40 o                         
  12   7   4         41.10         52.45         5.06 o                         
  13   7   4        173.32        184.17         8.12 o                         
  14   7   4         41.48         29.51         7.23 o                         
  15   7   4         19.43         18.67         4.68 o                         
  16   7   4         23.51         25.02         5.88 o                         
  17   7   4         31.07         42.01         6.36 o                         
  18   7   4         19.65         15.72         5.97 o                         
  19   7   4          5.49         24.72         6.61 o                         
   0   8   4       1754.05       1601.04        28.79 o                         
   1   8   4       2876.08       2576.51        27.16 o                         
   2   8   4        261.66        258.25         9.53 o                         
   3   8   4       1450.36       1383.81        19.08 o                         
   4   8   4         47.37         60.77         5.72 o                         
   5   8   4         36.43         45.01         5.23 o                         
   6   8   4         98.39        100.98         6.36 o                         
   7   8   4         36.59         42.53         5.31 o                         
   8   8   4          2.16          5.31         3.83 o                         
   9   8   4        122.18        118.80         7.53 o                         
  10   8   4        479.28        428.87        11.73 o                         
  11   8   4        141.38        128.71         7.68 o                         
  12   8   4        159.76        160.39         9.43 o                         
  13   8   4         89.08         90.71         7.88 o                         
  14   8   4          4.30          6.80         4.71 o                         
  15   8   4        210.49        227.28        11.15 o                         
  16   8   4         49.54         67.01         7.46 o                         
  17   8   4        715.85        685.14        18.26 o                         
   1   9   4        135.39        129.40         8.25 o                         
   2   9   4        123.19        171.89         9.72 o                         
   3   9   4         37.21         30.78         5.29 o                         
   4   9   4         14.95         19.85         5.02 o                         
   5   9   4        119.26        106.02         8.09 o                         
   6   9   4         24.89         23.32         5.14 o                         
   7   9   4         35.39         35.36         5.35 o                         
   8   9   4         51.99         54.82         6.79 o                         
   9   9   4        131.99        123.79         8.46 o                         
  10   9   4          9.97         10.76         4.80 o                         
  11   9   4        181.45        197.13         9.87 o                         
  12   9   4          3.50         12.30         5.28 o                         
  13   9   4        152.05        160.84         9.79 o                         
  14   9   4         45.34         68.73         7.24 o                         
  15   9   4        496.51        498.86        16.61 o                         
  16   9   4          0.15          5.70         9.57 o                         
   0  10   4        353.27        341.89        19.52 o                         
   1  10   4        361.54        362.93        13.07 o                         
   2  10   4        490.62        438.66        13.66 o                         
   3  10   4       1350.83       1219.38        21.79 o                         
   4  10   4         45.20         52.34         6.80 o                         
   5  10   4        136.24        148.30         9.06 o                         
   6  10   4        344.49        337.92        11.70 o                         
   7  10   4          0.51         -2.02         4.93 o                         
   8  10   4        112.39        127.15         8.65 o                         
   9  10   4          4.58         12.94         5.56 o                         
  10  10   4          0.16          3.23         6.90 o                         
  11  10   4        234.58        236.37        11.69 o                         
  12  10   4        115.49        113.21         9.98 o                         
  13  10   4        830.63        803.22        29.87 o                         
   1  11   4        675.34        668.51        18.68 o                         
   2  11   4         26.63         39.37         6.77 o                         
   3  11   4        179.68        206.65        11.60 o                         
   4  11   4        205.42        202.17        11.52 o                         
   5  11   4        223.07        197.97        11.38 o                         
   6  11   4         22.93         31.62         6.58 o                         
   7  11   4        139.62        140.96         9.85 o                         
   8  11   4        306.47        339.63        13.97 o                         
   9  11   4         41.88         64.29         7.55 o                         
  10  11   4        139.43        153.06        11.11 o                         
  11  11   4         81.55        102.44        10.61 o                         
   0  12   4        981.29        863.61        41.49 o                         
   1  12   4        154.72        164.62        12.19 o                         
   2  12   4         16.43         29.74         6.68 o                         
   3  12   4          1.86         11.50         6.27 o                         
   4  12   4         66.08         76.73         9.04 o                         
   5  12   4         10.54         17.51         7.15 o                         
   6  12   4          3.30         22.32         7.32 o                         
   7  12   4          1.38          7.83         6.73 o                         
   1   1   5       3864.87       3904.86        24.71 o                         
   2   1   5       4820.13       4752.16        27.85 o                         
   3   1   5       7427.52       7423.79        46.78 o                         
   4   1   5          2.19          4.74         1.08 o                         
   5   1   5         48.86         48.49         1.66 o                         
   6   1   5        698.59        770.84         6.74 o                         
   7   1   5          9.56          7.01         1.53 o                         
   8   1   5       1144.72       1261.84        10.63 o                         
   9   1   5        161.94        185.23         3.83 o                         
  10   1   5         16.90         16.41         2.04 o                         
  11   1   5          2.75          1.81         1.76 o                         
  12   1   5          0.08         -1.81         1.81 o                         
  13   1   5         74.46         98.72         4.57 o                         
  14   1   5        483.57        487.99         8.88 o                         
  15   1   5          7.34         11.67         3.38 o                         
  16   1   5         42.84         61.30         4.84 o                         
  17   1   5          6.26          8.28         3.77 o                         
  18   1   5          0.47          5.73         3.96 o                         
  19   1   5         27.11         37.71         5.47 o                         
  20   1   5        123.22        116.36         8.26 o                         
  21   1   5         67.47         77.76         7.22 o                         
  22   1   5        179.64        208.85        11.36 o                         
   0   2   5       3727.89       3720.30        31.57 o                         
   1   2   5         17.81         25.88         1.32 o                         
   2   2   5        264.72        282.95         4.06 o                         
   3   2   5        907.61        948.62         8.22 o                         
   4   2   5          1.09          9.55         1.98 o                         
   5   2   5         31.95         39.14         2.44 o                         
   6   2   5       1709.91       1867.84        13.33 o                         
   7   2   5       1638.93       1869.00        14.11 o                         
   8   2   5        681.10        845.26         8.07 o                         
   9   2   5       2574.01       2650.84        19.33 o                         
  10   2   5        226.35        261.04         4.89 o                         
  11   2   5        638.26        577.47         8.07 o                         
  12   2   5       1344.67       1322.39        13.46 o                         
  13   2   5        406.82        421.49         8.13 o                         
  14   2   5         94.18        134.12         6.01 o                         
  15   2   5         49.40         42.73         3.96 o                         
  16   2   5         46.73         47.78         4.36 o                         
  17   2   5         66.63         57.28         5.42 o                         
  18   2   5        113.39        124.46         8.39 o                         
  19   2   5         57.19         62.03         6.19 o                         
  20   2   5          3.84          0.59         5.97 o                         
  21   2   5          1.57          4.31         5.30 o                         
  22   2   5         60.66         60.06         7.45 o                         
   1   3   5      10493.10      11076.56        57.81 o                         
   2   3   5        762.87        800.74         7.40 o                         
   3   3   5       2058.78       2364.46        15.37 o                         
   4   3   5       3074.13       3240.81        19.93 o                         
   5   3   5       2046.29       2388.92        16.25 o                         
   6   3   5       1197.65       1384.78        10.89 o                         
   7   3   5        518.78        588.83         6.56 o                         
   8   3   5         68.04         74.42         3.14 o                         
   9   3   5         43.32         36.79         2.53 o                         
  10   3   5         67.82         78.62         4.65 o                         
  11   3   5       1830.00       1778.19        16.82 o                         
  12   3   5        190.38        158.22         6.02 o                         
  13   3   5        110.67        110.13         5.46 o                         
  14   3   5        182.53        190.89         6.44 o                         
  15   3   5         78.84         95.28         5.72 o                         
  16   3   5        631.46        630.84        12.09 o                         
  17   3   5        210.23        200.27         8.59 o                         
  18   3   5         32.00         29.81         5.48 o                         
  19   3   5          0.30          3.00         4.22 o                         
  20   3   5        373.69        375.54        12.81 o                         
  21   3   5         65.21         94.42         7.88 o                         
  22   3   5          3.25         30.87         6.52 o                         
   0   4   5       1045.63       1011.78        13.19 o                         
   1   4   5       3572.49       3765.52        23.43 o                         
   2   4   5        499.42        498.52         6.43 o                         
   3   4   5       1733.94       1846.66        15.53 o                         
   4   4   5        136.24        152.12         3.89 o                         
   5   4   5        949.23        998.51         9.30 o                         
   6   4   5        252.07        304.07         5.10 o                         
   7   4   5        197.42        192.66         4.99 o                         
   8   4   5         48.07         77.19         3.54 o                         
   9   4   5         44.40         57.39         3.09 o                         
  10   4   5         45.71         41.31         3.41 o                         
  11   4   5        269.29        264.95         6.26 o                         
  12   4   5          0.09          2.34         2.47 o                         
  13   4   5       1186.02       1033.02        14.50 o                         
  14   4   5        876.08        809.15        12.62 o                         
  15   4   5        165.33        159.34         9.50 o                         
  16   4   5         16.43         23.86         4.17 o                         
  17   4   5         12.66         15.18         5.26 o                         
  18   4   5        157.48        171.98        11.39 o                         
  19   4   5          4.80         19.15         5.20 o                         
  20   4   5          0.69          6.76         4.74 o                         
  21   4   5          8.35          2.58         5.25 o                         
   1   5   5       1415.17       1571.76        13.20 o                         
   2   5   5       3360.58       3573.35        26.19 o                         
   3   5   5         52.74         72.62         3.50 o                         
   4   5   5       4522.13       4698.14        29.79 o                         
   5   5   5         61.97         64.15         3.28 o                         
   6   5   5         28.85         24.03         2.33 o                         
   7   5   5        346.84        329.01         5.86 o                         
   8   5   5        522.97        490.22         7.48 o                         
   9   5   5        709.57        670.18         9.29 o                         
  10   5   5         31.86         39.59         3.48 o                         
  11   5   5       1475.18       1348.71        16.16 o                         
  12   5   5          2.11          3.33         2.70 o                         
  13   5   5        274.95        273.01         7.98 o                         
  14   5   5         76.17         73.80         5.24 o                         
  15   5   5        153.05        168.03         7.43 o                         
  16   5   5         14.52         12.04         3.73 o                         
  17   5   5          0.71          7.31         4.34 o                         
  18   5   5        174.51        194.84        10.31 o                         
  19   5   5         42.91         47.39         6.69 o                         
  20   5   5        301.22        301.27        15.36 o                         
   0   6   5       4759.85       5140.94        46.10 o                         
   1   6   5       3926.56       3853.18        26.15 o                         
   2   6   5         58.15         68.78         3.66 o                         
   3   6   5        152.01        151.20         4.87 o                         
   4   6   5        923.74        879.65        10.21 o                         
   5   6   5         44.12         41.04         3.09 o                         
   6   6   5        793.51        865.34        11.03 o                         
   7   6   5          6.14         -0.32         2.39 o                         
   8   6   5          2.99          3.29         2.80 o                         
   9   6   5       1429.03       1383.17        16.62 o                         
  10   6   5        802.42        702.50        12.63 o                         
  11   6   5        461.62        381.57         8.79 o                         
  12   6   5        175.13        182.71         7.06 o                         
  13   6   5         44.53         46.57         4.77 o                         
  14   6   5         99.22        114.04         6.39 o                         
  15   6   5          6.92         20.27         4.76 o                         
  16   6   5         18.92         25.73         5.42 o                         
  17   6   5        104.68        120.89         8.36 o                         
  18   6   5        237.89        270.10        13.62 o                         
  19   6   5          7.85         16.06         5.40 o                         
  20   6   5        177.37        204.62        14.23 o                         
   1   7   5        559.63        536.77         9.28 o                         
   2   7   5         11.34         12.60         3.14 o                         
   3   7   5         53.53         71.71         4.97 o                         
   4   7   5        201.29        221.47         7.26 o                         
   5   7   5        165.65        179.28         6.61 o                         
   6   7   5        167.44        149.34         6.72 o                         
   7   7   5          3.10         -1.95         2.93 o                         
   8   7   5        102.09        101.27         5.83 o                         
   9   7   5        256.03        222.05         7.70 o                         
  10   7   5         63.80         50.17         4.67 o                         
  11   7   5        240.40        215.40         8.06 o                         
  12   7   5        327.73        345.80         9.74 o                         
  13   7   5        138.95        132.34         6.99 o                         
  14   7   5        160.43        171.40         7.79 o                         
  15   7   5         61.27         76.54         5.98 o                         
  16   7   5         11.17         22.16         6.23 o                         
  17   7   5          5.67         12.13         5.46 o                         
  18   7   5        118.56        121.88         9.78 o                         
   0   8   5        976.71        972.84        22.47 o                         
   1   8   5       1622.97       1513.29        20.14 o                         
   2   8   5        283.15        273.68         8.95 o                         
   3   8   5         32.19         36.24         4.51 o                         
   4   8   5        688.90        643.35        12.48 o                         
   5   8   5        148.87        130.46         6.93 o                         
   6   8   5        378.09        375.63         9.55 o                         
   7   8   5         30.11         26.63         4.52 o                         
   8   8   5        184.17        178.11         7.55 o                         
   9   8   5          8.97         20.78         4.34 o                         
  10   8   5          4.31          4.10         3.81 o                         
  11   8   5        191.81        191.68         8.18 o                         
  12   8   5        109.88        128.98         7.34 o                         
  13   8   5        246.13        274.10        10.13 o                         
  14   8   5        110.68         95.44         7.72 o                         
  15   8   5          0.12         13.54         7.98 o                         
  16   8   5        116.56        140.21         9.52 o                         
  17   8   5         49.85         67.25         7.79 o                         
   1   9   5        153.74        159.17         8.58 o                         
   2   9   5        983.47        958.00        17.01 o                         
   3   9   5        462.47        415.42        12.59 o                         
   4   9   5        100.54        126.84         8.12 o                         
   5   9   5         66.57         84.41         7.66 o                         
   6   9   5          1.47          0.22         3.99 o                         
   7   9   5          0.16          0.57         4.13 o                         
   8   9   5          4.63          8.46         4.45 o                         
   9   9   5        215.60        202.86         9.22 o                         
  10   9   5          0.50          5.97         4.42 o                         
  11   9   5         84.22         90.53         7.32 o                         
  12   9   5          0.40         13.21         5.18 o                         
  13   9   5        408.78        409.95        13.35 o                         
  14   9   5          1.09         -1.78         5.26 o                         
  15   9   5         93.43        112.03        10.62 o                         
   0  10   5         92.03        114.85        14.06 o                         
   1  10   5          8.44          7.59         7.24 o                         
   2  10   5         95.05         95.30         8.04 o                         
   3  10   5          3.87         10.31         5.05 o                         
   4  10   5        115.95        108.81         7.99 o                         
   5  10   5         37.20         42.64         6.22 o                         
   6  10   5          1.35          2.59         5.12 o                         
   7  10   5         13.43         20.22         5.20 o                         
   8  10   5          1.61         13.81         5.17 o                         
   9  10   5         79.13        102.66         8.19 o                         
  10  10   5          7.45         18.80         5.99 o                         
  11  10   5         19.41         41.56         7.69 o                         
  12  10   5        108.51        107.80         9.98 o                         
  13  10   5         54.28         68.57         9.99 o                         
   1  11   5        286.42        281.83        13.51 o                         
   2  11   5        176.46        169.30        10.62 o                         
   3  11   5         28.55         16.50         6.62 o                         
   4  11   5          8.79         24.41         6.32 o                         
   5  11   5          0.04         14.55         5.68 o                         
   6  11   5        143.68        161.79        10.39 o                         
   7  11   5         22.66         16.31         6.67 o                         
   8  11   5         28.06         42.17         7.60 o                         
   9  11   5         85.01         97.76         9.67 o                         
  10  11   5         74.14         68.43        12.30 o                         
   0  12   5        228.35        323.95        26.68 o                         
   1  12   5        160.60        191.12        11.75 o                         
   2  12   5          0.19          9.46         6.51 o                         
   3  12   5          0.48         -3.59         6.05 o                         
   4  12   5         99.87        103.29         9.27 o                         
   5  12   5        290.11        298.09        14.32 o                         
   6  12   5        101.08        116.84        10.26 o                         
   0   0   6      15557.83      15380.57       177.25 o                         
   1   0   6       1537.63       1442.50        13.13 o                         
   2   0   6       1984.28       1792.24        16.70 o                         
   3   0   6          3.38          4.44         1.26 o                         
   4   0   6       2186.22       2105.31        20.54 o                         
   5   0   6         18.94         16.65         2.13 o                         
   6   0   6        282.52        306.46         6.18 o                         
   7   0   6       3572.48       3579.65        33.33 o                         
   8   0   6       2091.94       2240.72        25.15 o                         
   9   0   6        100.16        106.13         5.32 o                         
  10   0   6        846.37        835.01        13.57 o                         
  11   0   6        164.16        177.07         6.10 o                         
  12   0   6       1488.89       1531.52        21.26 o                         
  13   0   6       2570.72       2590.61        31.55 o                         
  14   0   6       1398.39       1478.10        22.36 o                         
  15   0   6        923.37        773.37        21.13 o                         
  16   0   6       2044.69       1800.46        32.13 o                         
  17   0   6        332.39        329.20        15.22 o                         
  18   0   6         75.76         77.11         8.88 o                         
  19   0   6         43.79         57.58         7.34 o                         
  20   0   6        375.63        363.65        33.14 o                         
  21   0   6         16.26         33.31         7.96 o                         
  22   0   6         42.23         73.87        10.21 o                         
   1   1   6       5003.76       5067.20        31.59 o                         
   2   1   6       1159.55       1170.77         8.73 o                         
   3   1   6          0.06          0.78         0.90 o                         
   4   1   6       1040.76        998.55         8.50 o                         
   5   1   6       2918.38       3002.65        20.44 o                         
   6   1   6      11481.35      12425.47        71.80 o                         
   7   1   6        500.91        526.11         5.63 o                         
   8   1   6        766.30        843.14         8.27 o                         
   9   1   6        627.27        644.89         9.09 o                         
  10   1   6       2103.56       2202.65        16.23 o                         
  11   1   6         54.84         62.13         2.99 o                         
  12   1   6        545.91        572.30         8.49 o                         
  13   1   6       1523.54       1446.27        15.02 o                         
  14   1   6        500.25        470.45         8.58 o                         
  15   1   6       1213.95       1166.58        15.42 o                         
  16   1   6        581.65        609.65        10.90 o                         
  17   1   6        261.35        235.65         8.00 o                         
  18   1   6          8.19          5.98         4.22 o                         
  19   1   6          7.29          5.83         4.06 o                         
  20   1   6         21.09         29.27         6.36 o                         
  21   1   6         95.92        110.06         8.11 o                         
  22   1   6         19.13         38.03         6.17 o                         
   0   2   6        395.35        426.77         6.22 o                         
   1   2   6         32.18         46.11         1.75 o                         
   2   2   6        576.23        619.26         6.27 o                         
   3   2   6       3066.02       3050.52        20.58 o                         
   4   2   6          5.66         13.08         1.72 o                         
   5   2   6       1515.61       1484.02        12.39 o                         
   6   2   6       1114.92       1111.53         9.45 o                         
   7   2   6        258.21        326.43         4.30 o                         
   8   2   6       3687.94       4048.84        26.63 o                         
   9   2   6        350.40        401.47         6.10 o                         
  10   2   6        998.97       1099.34        10.52 o                         
  11   2   6        750.45        798.53         8.97 o                         
  12   2   6         45.68         44.75         3.40 o                         
  13   2   6         96.76        102.19         5.05 o                         
  14   2   6        151.16        168.32         6.23 o                         
  15   2   6        521.87        491.66        11.33 o                         
  16   2   6         32.98         41.43         4.07 o                         
  17   2   6        355.93        304.87         9.14 o                         
  18   2   6        862.12        826.35        14.84 o                         
  19   2   6         40.93         42.68         6.05 o                         
  20   2   6         50.65         58.67         6.51 o                         
  21   2   6         52.08         66.14         7.21 o                         
  22   2   6         12.29         18.45         6.49 o                         
   1   3   6       7465.91       7679.17        41.51 o                         
   2   3   6        280.94        265.23         4.08 o                         
   3   3   6        362.64        418.07         6.13 o                         
   4   3   6       1748.79       2041.77        15.59 o                         
   5   3   6         49.93         58.97         2.85 o                         
   6   3   6       3124.94       3387.46        21.14 o                         
   7   3   6       1171.44       1350.02        10.85 o                         
   8   3   6        514.32        519.66         6.89 o                         
   9   3   6          1.97          2.41         1.69 o                         
  10   3   6        150.28        155.83         4.70 o                         
  11   3   6        112.91        100.22         4.55 o                         
  12   3   6         52.20         75.99         5.69 o                         
  13   3   6          1.63          3.19         2.43 o                         
  14   3   6          2.07          3.24         2.66 o                         
  15   3   6        127.98        118.97         5.85 o                         
  16   3   6        229.84        211.45        10.36 o                         
  17   3   6          4.03          5.99         3.46 o                         
  18   3   6         47.00         47.16         5.73 o                         
  19   3   6          4.42         10.69         4.37 o                         
  20   3   6        135.41        174.85        11.19 o                         
  21   3   6         15.07          8.58         5.18 o                         
  22   3   6         28.90         50.68         8.83 o                         
   0   4   6       7181.13       8284.59        64.48 o                         
   1   4   6         30.67         40.02         2.71 o                         
   2   4   6        118.64        110.50         5.00 o                         
   3   4   6        126.22        140.40         4.48 o                         
   4   4   6       1750.18       1774.64        13.39 o                         
   5   4   6        656.98        683.09         7.11 o                         
   6   4   6        322.88        397.29         6.68 o                         
   7   4   6         15.53         13.71         1.91 o                         
   8   4   6        101.79         95.41         3.39 o                         
   9   4   6        218.29        222.83         4.76 o                         
  10   4   6        114.58        118.00         4.44 o                         
  11   4   6          9.49         16.33         2.54 o                         
  12   4   6        502.64        483.74         8.49 o                         
  13   4   6        441.20        425.08        10.79 o                         
  14   4   6       1061.12       1002.37        15.22 o                         
  15   4   6         11.70         21.42         4.91 o                         
  16   4   6         24.78         25.46         3.97 o                         
  17   4   6         76.18         91.09         5.98 o                         
  18   4   6         66.47         97.13         6.60 o                         
  19   4   6         75.13         62.62         6.86 o                         
  20   4   6        514.20        491.02        14.42 o                         
  21   4   6         94.46        112.71        10.97 o                         
   1   5   6         36.89         34.95         3.06 o                         
   2   5   6          6.22          5.03         1.90 o                         
   3   5   6        467.89        471.37         6.92 o                         
   4   5   6        114.74        168.63         5.00 o                         
   5   5   6        251.65        199.90         4.52 o                         
   6   5   6        412.14        407.39         6.11 o                         
   7   5   6         46.48         48.67         2.85 o                         
   8   5   6        134.89        156.31         4.85 o                         
   9   5   6        213.89        178.49         5.22 o                         
  10   5   6       1795.41       1725.16        19.67 o                         
  11   5   6          1.23          5.13         2.63 o                         
  12   5   6        110.01         98.08         5.09 o                         
  13   5   6        203.65        181.94        10.68 o                         
  14   5   6        156.67        163.60         9.43 o                         
  15   5   6         29.92         34.70         4.20 o                         
  16   5   6         80.11         80.97         5.60 o                         
  17   5   6         20.77         18.82         4.49 o                         
  18   5   6          7.22          6.86         4.68 o                         
  19   5   6         13.57         18.99         7.85 o                         
  20   5   6         29.61         47.81         7.68 o                         
   0   6   6        917.08        893.90        14.34 o                         
   1   6   6         25.73         24.10         3.06 o                         
   2   6   6        654.39        673.90         8.71 o                         
   3   6   6        299.26        306.90         6.17 o                         
   4   6   6        346.34        341.70         6.52 o                         
   5   6   6        480.01        452.43         7.61 o                         
   6   6   6        448.60        453.03         7.92 o                         
   7   6   6          3.40          8.14         2.50 o                         
   8   6   6          4.54          1.37         2.39 o                         
   9   6   6        617.00        566.90        10.89 o                         
  10   6   6          0.52          2.59         2.68 o                         
  11   6   6        139.73        141.65         5.99 o                         
  12   6   6         64.08         80.48         5.10 o                         
  13   6   6        303.28        284.83         8.16 o                         
  14   6   6        194.63        221.98        10.12 o                         
  15   6   6          4.94          5.18         3.73 o                         
  16   6   6          0.04          1.70         3.75 o                         
  17   6   6         72.84        100.74         9.01 o                         
  18   6   6          9.29         38.82         8.06 o                         
  19   6   6          3.91         14.89         7.41 o                         
   1   7   6         80.41         64.89         4.41 o                         
   2   7   6        378.97        319.85         7.93 o                         
   3   7   6       2205.58       2012.87        22.96 o                         
   4   7   6        344.28        398.62         8.62 o                         
   5   7   6        625.97        618.16        10.64 o                         
   6   7   6        227.90        221.43         7.75 o                         
   7   7   6         10.30         10.11         3.13 o                         
   8   7   6        925.79        815.39        12.61 o                         
   9   7   6        155.23        131.30         6.03 o                         
  10   7   6        290.11        288.93         9.06 o                         
  11   7   6          1.16          1.77         3.03 o                         
  12   7   6        238.76        228.21         8.73 o                         
  13   7   6        153.45        142.13         7.11 o                         
  14   7   6         80.76         75.82         5.75 o                         
  15   7   6         78.91         97.37         6.28 o                         
  16   7   6        190.09        202.17         9.96 o                         
  17   7   6          5.41          4.74         5.73 o                         
  18   7   6          0.41         13.00         7.59 o                         
   0   8   6        940.69        807.09        20.39 o                         
   1   8   6        320.95        257.97         8.68 o                         
   2   8   6        171.57        166.70         7.67 o                         
   3   8   6        414.59        367.43         9.59 o                         
   4   8   6        251.64        265.24         8.56 o                         
   5   8   6          2.82          1.36         3.39 o                         
   6   8   6        314.12        304.78         8.66 o                         
   7   8   6          1.38          4.44         3.54 o                         
   8   8   6        343.19        319.49         9.11 o                         
   9   8   6        334.95        308.81         9.14 o                         
  10   8   6        563.46        537.03        11.50 o                         
  11   8   6          0.58         11.91         3.64 o                         
  12   8   6         37.70         47.24         5.31 o                         
  13   8   6          0.67          5.16         3.74 o                         
  14   8   6          0.07          5.95         6.06 o                         
  15   8   6         17.63         16.57         5.87 o                         
  16   8   6         77.62        102.84         7.89 o                         
  17   8   6         59.64         70.27         8.66 o                         
   1   9   6          3.19         -2.36         4.05 o                         
   2   9   6         78.46         87.23         7.48 o                         
   3   9   6         58.74         65.97         6.51 o                         
   4   9   6        150.00        160.05         8.56 o                         
   5   9   6        507.30        497.82        13.32 o                         
   6   9   6        578.01        495.15        12.30 o                         
   7   9   6         28.09         20.86         4.72 o                         
   8   9   6         22.87         22.28         4.81 o                         
   9   9   6        210.03        220.05         9.61 o                         
  10   9   6         38.79         50.01         5.63 o                         
  11   9   6         41.07         58.97         6.55 o                         
  12   9   6        121.41        147.52         9.76 o                         
  13   9   6         72.90        121.59        10.53 o                         
  14   9   6         47.81         42.45         6.43 o                         
  15   9   6       1195.16       1047.10        25.18 o                         
   0  10   6        751.80        683.61        23.94 o                         
   1  10   6         68.77         67.71         8.39 o                         
   2  10   6        436.29        419.59        12.54 o                         
   3  10   6         38.50         48.50         7.00 o                         
   4  10   6        519.90        445.29        12.52 o                         
   5  10   6        510.88        485.93        13.02 o                         
   6  10   6          0.26          6.88         4.89 o                         
   7  10   6         19.87         17.72         6.73 o                         
   8  10   6         17.86         22.36         5.28 o                         
   9  10   6          1.88          9.59         5.15 o                         
  10  10   6         63.64         67.57         7.03 o                         
  11  10   6        138.92        153.27         9.38 o                         
  12  10   6         82.29         89.69        15.28 o                         
  13  10   6        303.52        333.93        18.68 o                         
   1  11   6        145.14        154.15        10.25 o                         
   2  11   6        127.35        144.89        10.09 o                         
   3  11   6        130.34        138.85        10.15 o                         
   4  11   6        258.15        286.43        12.82 o                         
   5  11   6         98.40        125.14         9.41 o                         
   6  11   6         18.36         21.42         5.89 o                         
   7  11   6         25.28         36.55         6.49 o                         
   8  11   6        710.55        638.26        20.47 o                         
   9  11   6         71.75        104.89         9.43 o                         
  10  11   6          3.90         21.82         7.44 o                         
   0  12   6        915.49        856.93        35.98 o                         
   1  12   6        241.78        288.08        18.25 o                         
   2  12   6          0.02         20.75         6.71 o                         
   3  12   6         46.88         53.50         7.74 o                         
   4  12   6         14.45         36.15         6.98 o                         
   5  12   6        142.98        175.98        13.38 o                         
   6  12   6         43.29         55.77         8.19 o                         
   1   1   7        774.82        785.11         7.00 o                         
   2   1   7          3.49          2.61         1.12 o                         
   3   1   7         40.86         48.08         1.57 o                         
   4   1   7        267.38        285.55         4.34 o                         
   5   1   7        785.74        805.41         7.89 o                         
   6   1   7        403.33        457.56         6.03 o                         
   7   1   7       1060.36       1210.32        11.26 o                         
   8   1   7        254.90        260.65         4.01 o                         
   9   1   7        533.01        563.35         7.05 o                         
  10   1   7         15.53         20.13         1.92 o                         
  11   1   7        726.56        779.76         8.91 o                         
  12   1   7         94.66         97.87         4.33 o                         
  13   1   7         81.15         78.11         4.26 o                         
  14   1   7        569.39        536.77         9.29 o                         
  15   1   7         11.20         14.73         3.07 o                         
  16   1   7         17.69         10.25         3.16 o                         
  17   1   7        232.05        239.40         8.21 o                         
  18   1   7        110.61        125.53         6.78 o                         
  19   1   7          6.33          5.40         6.97 o                         
  20   1   7         21.98         39.14         6.63 o                         
  21   1   7         34.10         39.19         6.28 o                         
  22   1   7          0.39         14.94         5.51 o                         
   0   2   7       6451.57       6672.37        50.73 o                         
   1   2   7       3877.65       4043.25        24.84 o                         
   2   2   7       1616.08       1708.40        11.75 o                         
   3   2   7         95.38        105.88         3.30 o                         
   4   2   7       4717.44       4981.43        31.47 o                         
   5   2   7       1231.62       1400.94        13.37 o                         
   6   2   7          2.05          1.37         1.47 o                         
   7   2   7       1250.76       1387.98        12.15 o                         
   8   2   7          7.03          6.78         1.93 o                         
   9   2   7         19.78         18.69         1.73 o                         
  10   2   7       1588.84       1573.73        12.81 o                         
  11   2   7        382.88        398.06         6.34 o                         
  12   2   7        104.09        112.62         4.25 o                         
  13   2   7        261.04        257.27         6.55 o                         
  14   2   7         53.65         53.22         3.85 o                         
  15   2   7         35.15         37.33         4.46 o                         
  16   2   7        117.73        127.04         5.83 o                         
  17   2   7          1.88          6.52         3.31 o                         
  18   2   7        166.14        161.33         8.12 o                         
  19   2   7         36.14         52.59         6.13 o                         
  20   2   7         40.48         48.62         5.93 o                         
  21   2   7        526.69        529.72        17.66 o                         
  22   2   7          1.19         16.87         7.34 o                         
   1   3   7        857.83        972.03         8.35 o                         
   2   3   7       4286.46       4766.45        27.45 o                         
   3   3   7        396.55        401.61         6.24 o                         
   4   3   7        582.60        666.42         7.63 o                         
   5   3   7        285.79        320.29         5.28 o                         
   6   3   7       1862.16       1992.82        24.95 o                         
   7   3   7        177.36        186.35         3.75 o                         
   8   3   7        206.70        231.08         5.36 o                         
   9   3   7          3.18          3.80         1.74 o                         
  10   3   7        281.13        283.14         5.15 o                         
  11   3   7        124.89        121.85         4.17 o                         
  12   3   7        228.87        189.79         5.44 o                         
  13   3   7          7.49          8.43         2.40 o                         
  14   3   7         13.60         10.98         3.00 o                         
  15   3   7         11.86          5.06         2.87 o                         
  16   3   7        230.56        244.13         7.91 o                         
  17   3   7         72.64         83.65         5.49 o                         
  18   3   7         52.24         55.86         5.06 o                         
  19   3   7          6.18         15.54         4.55 o                         
  20   3   7         11.34         24.51         5.41 o                         
  21   3   7         17.62         14.17         5.97 o                         
   0   4   7       1482.96       1618.72        17.90 o                         
   1   4   7        733.84        797.56         8.11 o                         
   2   4   7       3905.38       4105.24        25.21 o                         
   3   4   7         41.18         35.49         2.18 o                         
   4   4   7        331.41        409.47         7.90 o                         
   5   4   7        126.37        140.42         5.69 o                         
   6   4   7        414.85        471.85         7.45 o                         
   7   4   7         73.71         63.05         2.36 o                         
   8   4   7        488.81        477.95         6.94 o                         
   9   4   7         55.24         61.00         3.04 o                         
  10   4   7       1194.16       1103.38        12.16 o                         
  11   4   7        640.87        625.02         9.71 o                         
  12   4   7       3050.93       2852.19        25.81 o                         
  13   4   7         33.45         29.76         3.67 o                         
  14   4   7        288.21        300.69         7.50 o                         
  15   4   7        109.88        111.45         5.75 o                         
  16   4   7        125.23        143.70         6.26 o                         
  17   4   7         84.02         79.42         5.43 o                         
  18   4   7         40.26         42.46         4.65 o                         
  19   4   7        244.11        276.71        10.92 o                         
  20   4   7         99.00        111.01         7.90 o                         
  21   4   7          8.74         30.24         7.55 o                         
   1   5   7         11.26         10.23         2.03 o                         
   2   5   7        785.90        799.90         9.04 o                         
   3   5   7          1.82          3.28         1.80 o                         
   4   5   7       3866.82       4032.39        30.98 o                         
   5   5   7         78.40         84.41         3.18 o                         
   6   5   7         21.60         27.42         3.19 o                         
   7   5   7         22.62         26.15         2.45 o                         
   8   5   7        642.99        697.62         8.67 o                         
   9   5   7         93.39        110.86         4.13 o                         
  10   5   7          8.11         12.15         2.50 o                         
  11   5   7        383.78        379.30         7.56 o                         
  12   5   7         11.43          9.12         2.73 o                         
  13   5   7         81.56         87.48         5.69 o                         
  14   5   7        155.95        177.73         7.81 o                         
  15   5   7        424.01        401.22         8.83 o                         
  16   5   7          0.51          2.73         3.21 o                         
  17   5   7        246.22        258.18         8.68 o                         
  18   5   7         30.09         45.14         5.63 o                         
  19   5   7        417.83        414.43        13.43 o                         
  20   5   7        166.30        180.68        11.61 o                         
   0   6   7          3.45          4.53         3.06 o                         
   1   6   7        525.25        438.12         7.02 o                         
   2   6   7         65.83         60.10         3.45 o                         
   3   6   7         39.90         39.15         2.98 o                         
   4   6   7        318.32        321.99         6.81 o                         
   5   6   7         12.56          5.07         2.30 o                         
   6   6   7         11.85          8.17         2.45 o                         
   7   6   7        117.39         91.83         5.15 o                         
   8   6   7        304.66        336.79         9.10 o                         
   9   6   7         75.66         89.51         4.37 o                         
  10   6   7       5077.20       4640.83        38.08 o                         
  11   6   7        230.19        267.55        10.17 o                         
  12   6   7        382.49        355.53         9.01 o                         
  13   6   7        484.72        476.94         9.34 o                         
  14   6   7        407.88        362.40         8.54 o                         
  15   6   7        196.66        190.76         7.14 o                         
  16   6   7         15.04         23.73         4.45 o                         
  17   6   7          3.97         -0.54         6.56 o                         
  18   6   7         49.90         57.89         7.28 o                         
  19   6   7        118.62        133.60        10.83 o                         
   1   7   7         38.40         39.75         3.93 o                         
   2   7   7        404.49        365.08         8.35 o                         
   3   7   7          3.81          5.71         3.08 o                         
   4   7   7       1950.72       1834.74        20.44 o                         
   5   7   7        878.95        782.70        11.96 o                         
   6   7   7        131.50        131.81         5.92 o                         
   7   7   7        255.83        257.32        11.99 o                         
   8   7   7          8.92         20.44         3.07 o                         
   9   7   7        419.67        356.44         9.15 o                         
  10   7   7         36.67         47.20         3.96 o                         
  11   7   7         95.12        100.72         5.57 o                         
  12   7   7        103.78        119.68         8.24 o                         
  13   7   7          8.98         15.06         3.78 o                         
  14   7   7        229.78        222.28         7.50 o                         
  15   7   7          7.77         10.31         3.81 o                         
  16   7   7         30.84         35.83         5.63 o                         
  17   7   7          0.36         -0.70         5.38 o                         
  18   7   7        115.24        131.21        13.23 o                         
   0   8   7       1843.26       1649.15        29.65 o                         
   1   8   7         44.19         52.91         5.46 o                         
   2   8   7        864.94        774.68        13.42 o                         
   3   8   7         28.63         33.98         4.39 o                         
   4   8   7       1021.89        917.88        14.96 o                         
   5   8   7         10.80         11.64         4.21 o                         
   6   8   7         43.54         34.75         4.21 o                         
   7   8   7         15.89         14.14         3.60 o                         
   8   8   7          2.64          9.86         3.36 o                         
   9   8   7        131.37        126.94         7.24 o                         
  10   8   7         23.15         29.47         5.02 o                         
  11   8   7        274.82        237.28        12.14 o                         
  12   8   7        134.05        132.82         7.15 o                         
  13   8   7          4.23          8.18         4.42 o                         
  14   8   7        183.82        243.18        10.71 o                         
  15   8   7          0.01         10.55         4.62 o                         
  16   8   7         45.30         45.16         8.43 o                         
  17   8   7          1.94          7.95         7.51 o                         
   1   9   7         96.01         86.48         6.83 o                         
   2   9   7         39.72         33.90         5.59 o                         
   3   9   7        144.90        109.50         7.69 o                         
   4   9   7        545.10        520.36        12.60 o                         
   5   9   7        630.67        577.73        13.60 o                         
   6   9   7          0.47          1.45         3.85 o                         
   7   9   7          0.22          4.00         3.85 o                         
   8   9   7        177.80        156.61         9.03 o                         
   9   9   7          0.84          9.62         4.00 o                         
  10   9   7        132.25        139.39         8.15 o                         
  11   9   7         42.18         47.78         4.76 o                         
  12   9   7         37.20         51.20         5.83 o                         
  13   9   7         55.92         74.20         6.69 o                         
  14   9   7         12.33          6.36         6.74 o                         
  15   9   7          1.45         11.96         7.80 o                         
   0  10   7        157.10        183.63        15.27 o                         
   1  10   7          9.29         22.67         5.74 o                         
   2  10   7         31.40         28.16         5.58 o                         
   3  10   7          7.77         13.99         4.99 o                         
   4  10   7          5.60         12.07         5.14 o                         
   5  10   7         39.33         54.96         6.82 o                         
   6  10   7         69.07         86.27         7.83 o                         
   7  10   7        222.76        235.55        10.14 o                         
   8  10   7          5.66         14.34         5.01 o                         
   9  10   7       1040.22       1012.60        19.40 o                         
  10  10   7          2.86          9.63         6.25 o                         
  11  10   7        222.72        223.95        13.20 o                         
  12  10   7        206.05        252.37        16.35 o                         
  13  10   7        981.53        876.87        27.96 o                         
   1  11   7         74.75         94.44         8.30 o                         
   2  11   7        147.81        125.12         9.46 o                         
   3  11   7         26.44         35.77         6.54 o                         
   4  11   7         56.50         64.42         9.59 o                         
   5  11   7        227.68        213.09        11.43 o                         
   6  11   7         79.42         73.29         7.75 o                         
   7  11   7         17.19         24.79         6.47 o                         
   8  11   7          3.27          9.44         5.60 o                         
   9  11   7         95.86        109.66        12.74 o                         
  10  11   7        120.21        118.09        11.78 o                         
   0  12   7        957.71        937.11        33.02 o                         
   1  12   7         97.56        101.58         9.94 o                         
   2  12   7        253.80        254.53        16.40 o                         
   3  12   7         12.27         11.79         9.33 o                         
   4  12   7        166.36        211.53        12.78 o                         
   5  12   7        350.17        372.43        16.30 o                         
   0   0   8       6295.63       6182.19        76.77 o                         
   1   0   8       8062.51       8054.59        75.75 o                         
   2   0   8       1206.74       1118.36        11.78 o                         
   3   0   8        770.61        864.83         9.98 o                         
   4   0   8       1196.54       1180.70        12.51 o                         
   5   0   8        137.14        152.82         4.40 o                         
   6   0   8       1715.72       1743.05        17.31 o                         
   7   0   8       1838.44       1901.40        19.83 o                         
   8   0   8       1844.57       2025.51        22.89 o                         
   9   0   8        181.58        212.35         5.66 o                         
  10   0   8        331.41        362.79         8.84 o                         
  11   0   8        628.43        622.14        19.45 o                         
  12   0   8        288.27        238.80         7.72 o                         
  13   0   8         19.49         31.66         5.06 o                         
  14   0   8         53.41         47.44         5.03 o                         
  15   0   8       1040.55       1072.41        18.67 o                         
  16   0   8       2125.36       1858.24        38.57 o                         
  17   0   8         15.37         25.64         5.97 o                         
  18   0   8         46.90         53.19         7.50 o                         
  19   0   8         83.46         73.16        10.10 o                         
  20   0   8        481.89        463.48        18.45 o                         
  21   0   8         10.37         10.85        11.86 o                         
  22   0   8         51.12         47.19        10.17 o                         
   1   1   8          3.68          4.69         0.82 o                         
   2   1   8        450.76        511.21         5.21 o                         
   3   1   8       1382.47       1309.21         9.87 o                         
   4   1   8        474.23        441.86         6.34 o                         
   5   1   8        667.65        664.66         7.21 o                         
   6   1   8        603.27        633.38         7.25 o                         
   7   1   8       1181.05       1333.49        11.76 o                         
   8   1   8          6.34         13.07         2.21 o                         
   9   1   8        481.13        529.95         6.04 o                         
  10   1   8        327.60        336.56         5.02 o                         
  11   1   8        178.01        183.60         4.68 o                         
  12   1   8        153.83        140.83         4.54 o                         
  13   1   8          5.56          6.45         2.42 o                         
  14   1   8        487.98        412.76         7.98 o                         
  15   1   8        420.60        333.26         8.01 o                         
  16   1   8         92.46         99.18         6.52 o                         
  17   1   8         20.25         25.28         3.77 o                         
  18   1   8         16.93         29.57         4.09 o                         
  19   1   8        185.33        174.67         7.73 o                         
  20   1   8         40.09         42.46         8.60 o                         
  21   1   8         80.52        105.31         8.23 o                         
  22   1   8        197.07        209.76        12.76 o                         
   0   2   8        922.56        928.89        10.90 o                         
   1   2   8       4008.32       4039.50        24.14 o                         
   2   2   8         44.03         57.98         2.16 o                         
   3   2   8        633.42        694.98         7.85 o                         
   4   2   8       1147.97       1200.93        10.29 o                         
   5   2   8         32.12         39.21         3.19 o                         
   6   2   8        647.43        639.70         7.10 o                         
   7   2   8       1159.77       1305.06        11.73 o                         
   8   2   8       1175.98       1136.74        11.61 o                         
   9   2   8         26.92         21.98         3.23 o                         
  10   2   8        521.12        582.77         8.31 o                         
  11   2   8         94.38        111.58         3.78 o                         
  12   2   8        112.27        100.84         3.78 o                         
  13   2   8         10.11         16.90         2.51 o                         
  14   2   8        236.05        191.78         5.71 o                         
  15   2   8        332.01        335.53         8.32 o                         
  16   2   8         72.07         74.69         5.33 o                         
  17   2   8         22.20         27.86         3.66 o                         
  18   2   8        139.22        137.60         7.10 o                         
  19   2   8        150.30        147.10         7.27 o                         
  20   2   8          4.83         19.43         4.65 o                         
  21   2   8          5.33         15.29         6.01 o                         
  22   2   8          2.63          1.70        10.19 o                         
   1   3   8       1129.71       1140.20         9.76 o                         
   2   3   8        968.01       1046.53         8.99 o                         
   3   3   8       1480.45       1600.53        14.34 o                         
   4   3   8         61.72         53.92         2.73 o                         
   5   3   8        545.35        508.00         7.12 o                         
   6   3   8        362.21        396.74         5.66 o                         
   7   3   8        309.27        310.45         8.13 o                         
   8   3   8         68.94         73.07         3.11 o                         
   9   3   8        147.97        182.32         4.78 o                         
  10   3   8        161.82        192.87         5.58 o                         
  11   3   8          0.21          2.91         1.56 o                         
  12   3   8         60.63         78.02         3.78 o                         
  13   3   8        176.43        168.28         6.73 o                         
  14   3   8         59.79         63.14         3.70 o                         
  15   3   8        327.49        299.09         7.16 o                         
  16   3   8         22.00         33.48         4.29 o                         
  17   3   8        197.12        188.62         7.05 o                         
  18   3   8        216.67        194.13         8.96 o                         
  19   3   8         45.79         49.05         5.41 o                         
  20   3   8          0.24          5.17         4.51 o                         
  21   3   8         34.92         49.31        10.98 o                         
   0   4   8        292.52        352.35         7.42 o                         
   1   4   8        544.15        542.43         6.49 o                         
   2   4   8       2121.22       2340.23        16.38 o                         
   3   4   8        133.71        151.59         5.21 o                         
   4   4   8         69.86         72.69         3.60 o                         
   5   4   8          9.34          5.18         2.00 o                         
   6   4   8         34.69         47.57         2.95 o                         
   7   4   8         39.28         58.28         3.16 o                         
   8   4   8       1353.93       1287.24        12.77 o                         
   9   4   8        158.53        164.14         5.85 o                         
  10   4   8        315.79        277.46         5.43 o                         
  11   4   8        127.95        135.93         4.99 o                         
  12   4   8        105.34        118.93         6.82 o                         
  13   4   8         10.72         14.18         2.53 o                         
  14   4   8        340.15        294.12         6.63 o                         
  15   4   8          3.36          6.01         2.62 o                         
  16   4   8         34.21         25.26         3.47 o                         
  17   4   8          4.18          5.90         3.55 o                         
  18   4   8         16.31         15.55         5.65 o                         
  19   4   8          4.61         16.54         4.65 o                         
  20   4   8        146.18        146.27        10.32 o                         
  21   4   8         73.61         85.16        10.98 o                         
   1   5   8        313.89        325.68         5.75 o                         
   2   5   8        316.31        358.78         5.75 o                         
   3   5   8         63.36         96.71         4.96 o                         
   4   5   8         92.77        101.27         4.32 o                         
   5   5   8         14.08         13.42         2.55 o                         
   6   5   8          3.55          5.84         2.35 o                         
   7   5   8         36.61         40.30         3.68 o                         
   8   5   8         21.37         21.81         3.79 o                         
   9   5   8        163.63        156.30         6.11 o                         
  10   5   8        448.70        416.36         9.51 o                         
  11   5   8        571.77        550.94         8.50 o                         
  12   5   8        553.88        477.88         8.19 o                         
  13   5   8         18.61         29.54         4.01 o                         
  14   5   8        122.57        113.27         9.31 o                         
  15   5   8        161.13        132.18         9.00 o                         
  16   5   8        204.70        208.44         7.47 o                         
  17   5   8          6.85         17.64         3.73 o                         
  18   5   8         22.36         20.60         5.99 o                         
  19   5   8         33.93         40.28         8.32 o                         
  20   5   8        231.51        196.25        12.54 o                         
   0   6   8          0.15          1.08         3.08 o                         
   1   6   8        301.17        295.20         6.15 o                         
   2   6   8        130.05        127.81         5.12 o                         
   3   6   8          3.32          4.46         2.26 o                         
   4   6   8       1194.04       1047.64        12.98 o                         
   5   6   8       1114.46       1006.95        11.97 o                         
   6   6   8         34.20         20.35         2.85 o                         
   7   6   8        174.64        160.25         7.32 o                         
   8   6   8         49.53         38.79         4.64 o                         
   9   6   8        236.99        199.27         7.85 o                         
  10   6   8         23.67         35.42         4.86 o                         
  11   6   8        110.86        113.02         4.65 o                         
  12   6   8        260.63        273.04         6.50 o                         
  13   6   8        551.62        497.93         8.78 o                         
  14   6   8          5.27          5.72         3.26 o                         
  15   6   8          6.91         21.84         5.09 o                         
  16   6   8          4.03         10.41         3.44 o                         
  17   6   8        549.60        512.50        12.62 o                         
  18   6   8          8.70         13.67         6.75 o                         
  19   6   8         86.46         72.46        12.71 o                         
   1   7   8        593.80        551.81         9.66 o                         
   2   7   8       1534.10       1516.88        17.24 o                         
   3   7   8        302.90        249.81         8.66 o                         
   4   7   8         22.94         15.57         3.80 o                         
   5   7   8         32.07         27.20         3.40 o                         
   6   7   8          0.75         -0.68         2.67 o                         
   7   7   8          1.12         -1.17         2.33 o                         
   8   7   8        566.73        428.47         9.38 o                         
   9   7   8        161.36        152.84        11.14 o                         
  10   7   8        418.55        352.45        11.40 o                         
  11   7   8        137.97        132.82         7.73 o                         
  12   7   8         71.67         69.26         6.33 o                         
  13   7   8         15.32         41.78         4.51 o                         
  14   7   8          8.97         23.75         4.74 o                         
  15   7   8          0.13         10.29         3.93 o                         
  16   7   8         91.26        107.30         8.00 o                         
  17   7   8         22.53         45.60         8.67 o                         
  18   7   8        366.81        346.90        19.84 o                         
   0   8   8         81.76         78.34         8.04 o                         
   1   8   8         66.90         52.93         5.01 o                         
   2   8   8       1351.53       1242.18        17.17 o                         
   3   8   8        303.13        278.02        10.53 o                         
   4   8   8        290.82        292.62         8.44 o                         
   5   8   8       1416.27       1183.91        16.06 o                         
   6   8   8          5.63         -1.73         3.52 o                         
   7   8   8          3.34         12.30         4.30 o                         
   8   8   8        297.83        295.57         9.90 o                         
   9   8   8        154.91        153.61         6.60 o                         
  10   8   8        569.85        499.85        13.08 o                         
  11   8   8          5.14         23.10         5.30 o                         
  12   8   8         15.62         23.29         6.25 o                         
  13   8   8          0.66          3.94         6.32 o                         
  14   8   8        153.51        144.47        10.42 o                         
  15   8   8          1.52         14.83         6.01 o                         
  16   8   8         88.13         93.01         9.89 o                         
   1   9   8        324.26        313.39        10.34 o                         
   2   9   8        156.92        158.32         8.85 o                         
   3   9   8        142.10        135.59         7.93 o                         
   4   9   8        364.73        359.32        13.43 o                         
   5   9   8        294.77        286.93         9.90 o                         
   6   9   8         65.91         80.67         6.06 o                         
   7   9   8         92.10        103.71         6.48 o                         
   8   9   8         47.87         50.96         5.83 o                         
   9   9   8        365.95        363.15        10.92 o                         
  10   9   8         14.33         22.85         4.70 o                         
  11   9   8        530.45        567.55        16.66 o                         
  12   9   8        541.64        522.46        20.27 o                         
  13   9   8         17.65         40.27         9.98 o                         
  14   9   8         88.09        123.76        11.24 o                         
  15   9   8        336.81        333.96        19.26 o                         
   0  10   8        126.10        121.47        12.70 o                         
   1  10   8         91.95         76.09         6.89 o                         
   2  10   8        171.57        190.80         9.49 o                         
   3  10   8         93.44         86.44         7.65 o                         
   4  10   8        170.43        201.82        10.27 o                         
   5  10   8         51.57         50.62         5.92 o                         
   6  10   8        114.97        104.59         7.67 o                         
   7  10   8        308.81        311.28        14.42 o                         
   8  10   8        166.60        189.88        12.62 o                         
   9  10   8          7.33         20.31         4.85 o                         
  10  10   8        116.61        142.15        10.87 o                         
  11  10   8         65.21         75.33         8.90 o                         
  12  10   8        190.26        210.13        13.26 o                         
   1  11   8          0.00          3.21         5.39 o                         
   2  11   8        165.13        147.70        10.12 o                         
   3  11   8         15.75         23.35         7.23 o                         
   4  11   8         23.45         31.92         7.23 o                         
   5  11   8          3.86         12.91         6.14 o                         
   6  11   8          4.91         24.98         6.42 o                         
   7  11   8        147.87        143.92         9.41 o                         
   8  11   8          5.66         23.91         8.46 o                         
   9  11   8          0.44         10.32         7.55 o                         
   0  12   8        402.82        456.81        22.54 o                         
   1  12   8         59.25         71.08         8.49 o                         
   2  12   8         93.31        105.45         9.22 o                         
   3  12   8         22.34         42.78         7.71 o                         
   4  12   8          0.00          5.48         7.43 o                         
   1   1   9       4575.59       4931.07        29.58 o                         
   2   1   9       1054.73       1200.01         9.16 o                         
   3   1   9       1327.75       1409.75        10.35 o                         
   4   1   9         62.94         68.09         2.79 o                         
   5   1   9         66.40         71.06         3.00 o                         
   6   1   9          0.05          2.62         1.68 o                         
   7   1   9         50.61         72.00         3.45 o                         
   8   1   9        319.84        324.79         6.24 o                         
   9   1   9        105.23        106.12         4.10 o                         
  10   1   9        224.95        223.49         4.40 o                         
  11   1   9         35.14         42.31         2.91 o                         
  12   1   9          1.94          0.56         1.74 o                         
  13   1   9          2.17          6.69         2.07 o                         
  14   1   9        121.67        112.42         4.92 o                         
  15   1   9        122.23        144.17         6.94 o                         
  16   1   9          3.70          2.69         3.88 o                         
  17   1   9         40.53         35.22         4.11 o                         
  18   1   9         66.09         93.25         5.44 o                         
  19   1   9         12.36         19.41         3.96 o                         
  20   1   9         59.89         66.10         6.83 o                         
  21   1   9         44.73         59.04         7.04 o                         
  22   1   9         27.27         49.42         7.19 o                         
   0   2   9       3720.75       4096.86        33.85 o                         
   1   2   9         84.91         95.23         2.92 o                         
   2   2   9        332.49        327.21         4.64 o                         
   3   2   9       1970.45       2099.25        14.80 o                         
   4   2   9       1382.27       1401.84        11.46 o                         
   5   2   9        167.78        169.89         4.88 o                         
   6   2   9        268.77        295.54         5.16 o                         
   7   2   9       1139.11       1268.81        12.46 o                         
   8   2   9       1030.70       1123.04        11.41 o                         
   9   2   9         49.47         44.32         2.90 o                         
  10   2   9         79.86         98.35         4.45 o                         
  11   2   9        534.82        566.04         9.65 o                         
  12   2   9         78.04         88.33         5.01 o                         
  13   2   9          4.39          6.76         3.16 o                         
  14   2   9          4.81          8.46         2.74 o                         
  15   2   9        232.16        210.37         7.56 o                         
  16   2   9        413.84        382.19        10.13 o                         
  17   2   9         54.97         60.49         4.68 o                         
  18   2   9         63.26         63.72         5.97 o                         
  19   2   9         34.49         45.78         7.12 o                         
  20   2   9        103.74        124.51         7.59 o                         
  21   2   9         16.89         31.44         7.07 o                         
   1   3   9       3942.58       4281.58        26.50 o                         
   2   3   9       1281.93       1334.94        10.88 o                         
   3   3   9        892.65        864.46        10.70 o                         
   4   3   9       1167.15       1329.47        12.26 o                         
   5   3   9        598.67        621.68        10.81 o                         
   6   3   9        568.43        513.85        13.75 o                         
   7   3   9        112.52        113.44         5.22 o                         
   8   3   9         57.61         69.56         4.30 o                         
   9   3   9         39.19         39.55         3.14 o                         
  10   3   9        191.60        167.22         5.46 o                         
  11   3   9        164.01        151.80         5.90 o                         
  12   3   9         42.46         31.38         3.72 o                         
  13   3   9        212.14        186.20         7.21 o                         
  14   3   9         98.66         77.15         5.49 o                         
  15   3   9         39.36         55.49         5.41 o                         
  16   3   9          0.57          5.64         4.81 o                         
  17   3   9          6.87         10.93         5.08 o                         
  18   3   9        153.87        175.25         9.51 o                         
  19   3   9          0.07          8.96         5.17 o                         
  20   3   9        207.15        248.37        13.65 o                         
  21   3   9          3.40          7.47         6.29 o                         
   0   4   9       1745.56       1767.95        21.32 o                         
   1   4   9        325.46        349.43         5.29 o                         
   2   4   9        612.10        692.83         8.43 o                         
   3   4   9        579.47        519.36         7.88 o                         
   4   4   9        373.11        350.24         6.58 o                         
   5   4   9         24.39         37.55         2.83 o                         
   6   4   9        747.02        754.14         9.13 o                         
   7   4   9          5.83         13.27         2.05 o                         
   8   4   9        252.43        228.88         5.84 o                         
   9   4   9        111.24        113.01         7.99 o                         
  10   4   9         48.09         50.35         7.29 o                         
  11   4   9        170.00        191.56         8.15 o                         
  12   4   9       1299.27       1191.12        15.82 o                         
  13   4   9        426.46        363.13        10.69 o                         
  14   4   9        409.09        377.25        14.73 o                         
  15   4   9         65.18         81.19         6.90 o                         
  16   4   9         43.81         50.49         5.47 o                         
  17   4   9          9.89         11.62         4.60 o                         
  18   4   9         49.42         45.67         7.82 o                         
  19   4   9         20.66         29.08         8.86 o                         
  20   4   9          0.75          5.58         6.63 o                         
   1   5   9         53.78         64.21         3.12 o                         
   2   5   9       2323.06       2301.37        17.12 o                         
   3   5   9       2644.31       2644.00        18.86 o                         
   4   5   9        903.43        938.89        11.49 o                         
   5   5   9         82.04        102.16         4.57 o                         
   6   5   9          2.68          0.62         2.43 o                         
   7   5   9          2.99          3.25         2.59 o                         
   8   5   9        342.73        277.49         7.17 o                         
   9   5   9         67.34         87.55         4.67 o                         
  10   5   9        128.92        151.37         5.68 o                         
  11   5   9       2101.33       1826.67        21.35 o                         
  12   5   9          7.70         16.63         2.68 o                         
  13   5   9         33.18         27.99         2.96 o                         
  14   5   9          6.15         11.17         3.57 o                         
  15   5   9        266.02        262.99        16.30 o                         
  16   5   9          8.06         14.82         4.76 o                         
  17   5   9          8.85         11.74         5.16 o                         
  18   5   9         10.39          0.58         5.10 o                         
  19   5   9        627.42        619.85        17.29 o                         
  20   5   9         53.27         75.12        10.02 o                         
   0   6   9        180.70        179.60        10.90 o                         
   1   6   9        101.54        107.49         4.92 o                         
   2   6   9       1037.48       1013.96        12.02 o                         
   3   6   9        871.91        816.87        10.50 o                         
   4   6   9        185.69        202.81         5.32 o                         
   5   6   9       1288.91       1188.14        17.55 o                         
   6   6   9          2.82          1.16         3.14 o                         
   7   6   9       1732.74       1591.63        20.97 o                         
   8   6   9         27.35         25.26         4.12 o                         
   9   6   9        517.65        430.60        10.26 o                         
  10   6   9       1925.85       1768.23        22.54 o                         
  11   6   9         68.23         76.63         6.56 o                         
  12   6   9         74.37         61.44         6.09 o                         
  13   6   9        544.32        464.16        16.85 o                         
  14   6   9        375.04        364.90        11.16 o                         
  15   6   9        394.78        342.91         8.85 o                         
  16   6   9          1.03          5.91         6.65 o                         
  17   6   9          0.69          8.94         5.05 o                         
  18   6   9          4.64         17.27         7.38 o                         
  19   6   9         86.14         87.13        11.55 o                         
   1   7   9          8.40         15.74         3.20 o                         
   2   7   9        331.94        316.54         7.81 o                         
   3   7   9        906.77        815.19        12.14 o                         
   4   7   9        321.20        307.51         7.28 o                         
   5   7   9        223.70        171.44         5.64 o                         
   6   7   9          7.64         -0.55         2.53 o                         
   7   7   9        177.21        145.02         8.03 o                         
   8   7   9         37.69         45.02         5.47 o                         
   9   7   9          1.16          5.90         4.01 o                         
  10   7   9          0.09         -3.55         3.55 o                         
  11   7   9       2027.51       1778.11        24.69 o                         
  12   7   9          3.30         21.12         7.37 o                         
  13   7   9         13.52         21.47         4.22 o                         
  14   7   9         30.35         48.70         5.04 o                         
  15   7   9        217.86        225.91        24.03 o                         
  16   7   9         61.96         87.03        10.12 o                         
  17   7   9         14.84         30.90         8.90 o                         
  18   7   9        144.16        124.77        12.15 o                         
   0   8   9        161.68        181.45        10.86 o                         
   1   8   9          2.36          1.45         3.63 o                         
   2   8   9        620.09        596.93        14.11 o                         
   3   8   9        431.08        344.35         8.60 o                         
   4   8   9          8.02         11.84         3.43 o                         
   5   8   9          6.85          6.70         3.25 o                         
   6   8   9         68.40         80.71         5.66 o                         
   7   8   9          9.40         14.87         5.14 o                         
   8   8   9         91.72         90.83         7.85 o                         
   9   8   9         63.37         65.58         7.73 o                         
  10   8   9          7.02          8.19         5.01 o                         
  11   8   9         44.25         43.73         5.80 o                         
  12   8   9        205.27        176.39         9.22 o                         
  13   8   9         24.09         26.64         7.01 o                         
  14   8   9        486.08        457.12        18.00 o                         
  15   8   9         12.99         17.23         5.98 o                         
  16   8   9          0.00         -1.84         9.47 o                         
   1   9   9        201.96        184.07         9.32 o                         
   2   9   9         58.29         67.91         6.30 o                         
   3   9   9         75.59         59.47         6.33 o                         
   4   9   9         87.83         82.05         6.26 o                         
   5   9   9         29.66         36.90         4.66 o                         
   6   9   9          0.01          2.43         3.76 o                         
   7   9   9         94.98         99.31         6.52 o                         
   8   9   9        147.38        152.05        12.71 o                         
   9   9   9        121.95        118.85         8.72 o                         
  10   9   9          7.73         14.23         5.40 o                         
  11   9   9         60.10         61.59         7.98 o                         
  12   9   9          2.17          9.61         6.76 o                         
  13   9   9        233.33        224.75        12.74 o                         
  14   9   9         14.71         21.27         7.99 o                         
   0  10   9         39.25         53.06        10.09 o                         
   1  10   9         17.05         12.60         5.04 o                         
   2  10   9          2.65          3.21         4.53 o                         
   3  10   9        100.82        108.79         8.48 o                         
   4  10   9        195.02        207.06        10.48 o                         
   5  10   9         48.77         51.43         5.77 o                         
   6  10   9         83.02         73.54         6.17 o                         
   7  10   9        122.99        148.59         8.14 o                         
   8  10   9        201.59        232.10         8.89 o                         
   9  10   9        634.62        636.85        18.22 o                         
  10  10   9         80.76         78.77         9.04 o                         
  11  10   9         44.98         83.10        10.16 o                         
  12  10   9        213.80        262.98        15.16 o                         
   1  11   9        117.27        125.79        10.22 o                         
   2  11   9          0.90         12.41         5.45 o                         
   3  11   9         13.59         15.84         5.96 o                         
   4  11   9        250.69        285.94        13.24 o                         
   5  11   9        170.09        182.73        13.41 o                         
   6  11   9          0.08         20.42         5.99 o                         
   7  11   9         19.80         27.09         9.04 o                         
   8  11   9          0.64         12.50        10.07 o                         
   9  11   9        131.02        161.96        13.28 o                         
   0  12   9         69.07         68.66        17.77 o                         
   1  12   9         51.34         56.54         8.26 o                         
   2  12   9         38.63         42.59         7.53 o                         
   3  12   9        103.23        102.09        11.65 o                         
   0   0  10      13022.02      13222.83       357.21 o                         
   1   0  10      35015.93      36075.52       319.22 o                         
   2   0  10       2575.10       2760.20        24.72 o                         
   3   0  10          7.97          3.94         2.18 o                         
   4   0  10       1470.57       1547.83        16.03 o                         
   5   0  10       2494.09       2560.85        27.68 o                         
   6   0  10       2318.16       2534.33        23.44 o                         
   7   0  10        745.43        820.40        12.17 o                         
   8   0  10       1180.18       1171.19        14.41 o                         
   9   0  10          0.69          1.33         2.23 o                         
  10   0  10        637.89        649.55        12.07 o                         
  11   0  10         24.45         22.04         3.88 o                         
  12   0  10        367.79        402.62         9.38 o                         
  13   0  10        106.07        123.10         8.47 o                         
  14   0  10        201.21        174.81         8.95 o                         
  15   0  10       1226.19       1089.48        18.25 o                         
  16   0  10         41.93         44.43         5.50 o                         
  17   0  10          8.03          6.82         5.16 o                         
  18   0  10          8.14         10.07         9.24 o                         
  19   0  10         21.79         21.08         7.36 o                         
  20   0  10         11.78         19.58         6.41 o                         
  21   0  10         18.60         35.47         8.20 o                         
   1   1  10        421.32        462.83         5.82 o                         
   2   1  10       2708.51       3038.59        18.81 o                         
   3   1  10       2170.98       2202.99        14.73 o                         
   4   1  10        128.69        144.03         3.32 o                         
   5   1  10       1623.38       1759.28        14.01 o                         
   6   1  10       1751.16       1852.14        14.78 o                         
   7   1  10          3.56          0.60         1.64 o                         
   8   1  10        264.24        327.78         5.67 o                         
   9   1  10        957.37       1023.80        11.81 o                         
  10   1  10        188.86        228.75         5.92 o                         
  11   1  10          3.93          0.74         2.36 o                         
  12   1  10        210.04        171.23         6.14 o                         
  13   1  10          5.30          2.10         2.07 o                         
  14   1  10         33.83         22.37         2.56 o                         
  15   1  10       1911.11       1689.97        28.75 o                         
  16   1  10        178.79        195.59         6.10 o                         
  17   1  10        614.51        547.83        10.99 o                         
  18   1  10        191.12        197.66         7.23 o                         
  19   1  10        348.01        315.54        10.29 o                         
  20   1  10         12.30         15.94         4.80 o                         
  21   1  10          0.30          3.42         5.71 o                         
   0   2  10       2248.38       2128.89        20.54 o                         
   1   2  10        265.56        269.12         4.36 o                         
   2   2  10       2479.25       2478.95        17.55 o                         
   3   2  10       6285.07       6535.94        38.75 o                         
   4   2  10        944.08        865.21         7.54 o                         
   5   2  10        683.85        617.34         7.48 o                         
   6   2  10         32.20         32.36         2.34 o                         
   7   2  10        223.06        230.47         5.06 o                         
   8   2  10        204.04        209.50         5.14 o                         
   9   2  10       1599.35       1669.48        15.37 o                         
  10   2  10          0.04         -0.42         2.27 o                         
  11   2  10        670.38        642.18        10.31 o                         
  12   2  10        817.77        726.35        11.45 o                         
  13   2  10         30.30         14.45         3.90 o                         
  14   2  10        186.65        178.09         8.17 o                         
  15   2  10        110.83        122.84         7.70 o                         
  16   2  10        196.53        204.08         9.69 o                         
  17   2  10         83.72         94.79         6.49 o                         
  18   2  10        120.46        131.70        10.07 o                         
  19   2  10         29.87         33.65         7.07 o                         
  20   2  10         31.31         26.77         6.43 o                         
  21   2  10          1.46         12.79         6.79 o                         
   1   3  10        127.20        147.98         3.84 o                         
   2   3  10       1984.45       2098.47        17.17 o                         
   3   3  10       1772.35       1760.13        14.51 o                         
   4   3  10        855.08        866.72        12.15 o                         
   5   3  10        358.27        339.48         5.44 o                         
   6   3  10        474.83        464.37        11.05 o                         
   7   3  10        550.59        553.97         9.63 o                         
   8   3  10         20.63         42.19         3.80 o                         
   9   3  10        104.72        117.86         6.35 o                         
  10   3  10        534.49        476.59         8.07 o                         
  11   3  10       1386.48       1283.83        15.88 o                         
  12   3  10        534.60        480.25         9.79 o                         
  13   3  10         90.07         72.79         5.06 o                         
  14   3  10         48.35         72.14         6.43 o                         
  15   3  10       1007.11        875.02        18.78 o                         
  16   3  10        355.46        330.00        10.44 o                         
  17   3  10        138.23        154.41         8.81 o                         
  18   3  10          0.47          3.10         4.56 o                         
  19   3  10        124.32        125.41         9.42 o                         
  20   3  10         67.94         90.78         9.16 o                         
  21   3  10         36.07         44.25         7.76 o                         
   0   4  10         35.43         35.86         3.48 o                         
   1   4  10       4054.53       3858.43        24.60 o                         
   2   4  10          0.43         -1.20         1.32 o                         
   3   4  10       1226.14       1236.31        14.04 o                         
   4   4  10       1031.27        934.88        11.60 o                         
   5   4  10         30.59         43.27         3.01 o                         
   6   4  10       1542.94       1592.29        15.10 o                         
   7   4  10        385.39        358.82         9.70 o                         
   8   4  10        672.45        642.50        13.62 o                         
   9   4  10        239.41        259.33        10.88 o                         
  10   4  10        292.47        236.38        10.28 o                         
  11   4  10         10.81         20.36         5.02 o                         
  12   4  10         63.51         62.77         5.84 o                         
  13   4  10          1.72          3.46         3.39 o                         
  14   4  10          3.38          1.55         4.71 o                         
  15   4  10        240.82        239.71         8.67 o                         
  16   4  10        305.22        299.57        12.51 o                         
  17   4  10         55.99         71.04         8.68 o                         
  18   4  10          0.13         -0.16         4.75 o                         
  19   4  10         16.27         22.09         6.84 o                         
  20   4  10         29.08         40.13         7.99 o                         
   1   5  10        302.54        321.43         6.42 o                         
   2   5  10        550.28        587.65         7.40 o                         
   3   5  10         16.28         24.91         2.05 o                         
   4   5  10          4.57         -0.82         2.23 o                         
   5   5  10        131.84        145.98         5.84 o                         
   6   5  10        181.22        190.29         7.96 o                         
   7   5  10         65.57         58.31         4.10 o                         
   8   5  10        225.52        205.86         6.13 o                         
   9   5  10         57.67         67.44         5.04 o                         
  10   5  10          2.60          7.07         4.90 o                         
  11   5  10        353.01        319.23        14.37 o                         
  12   5  10         28.34          8.39         6.13 o                         
  13   5  10        390.45        356.00        19.85 o                         
  14   5  10        117.03        101.66         9.77 o                         
  15   5  10        188.87        207.67        13.86 o                         
  16   5  10         23.08         39.49         7.88 o                         
  17   5  10          0.84          1.62         4.62 o                         
  18   5  10          4.24         10.97         7.46 o                         
  19   5  10          5.16         15.48         7.85 o                         
   0   6  10        188.49        174.62        11.83 o                         
   1   6  10        150.10        149.16         5.25 o                         
   2   6  10         15.43         13.75         2.68 o                         
   3   6  10         78.09         71.98         3.73 o                         
   4   6  10        129.59        123.09         9.05 o                         
   5   6  10          2.16          7.89         3.19 o                         
   6   6  10         60.54         69.80         5.19 o                         
   7   6  10        159.43        160.54         7.01 o                         
   8   6  10          0.00         -1.41         2.95 o                         
   9   6  10          7.57          1.52         3.71 o                         
  10   6  10        142.66        145.38         6.17 o                         
  11   6  10          0.35          3.45         2.71 o                         
  12   6  10        424.08        432.00        13.37 o                         
  13   6  10         32.19         45.93         8.53 o                         
  14   6  10         69.32         60.84         9.27 o                         
  15   6  10          1.45         15.81         7.41 o                         
  16   6  10          1.70         -4.09         6.10 o                         
  17   6  10        552.84        493.51        18.20 o                         
  18   6  10        227.07        228.38        18.24 o                         
   1   7  10        409.25        399.04         9.70 o                         
   2   7  10          6.02          5.91         2.94 o                         
   3   7  10        201.84        192.98         6.69 o                         
   4   7  10        286.83        249.52         6.24 o                         
   5   7  10        126.78        142.89         7.98 o                         
   6   7  10         58.08         43.02         5.38 o                         
   7   7  10        352.58        320.61        10.22 o                         
   8   7  10          0.46          2.66         3.55 o                         
   9   7  10          9.46         12.09         4.06 o                         
  10   7  10          1.28          6.08         5.38 o                         
  11   7  10         65.33         62.12         7.16 o                         
  12   7  10          5.68          5.66         3.72 o                         
  13   7  10         40.42         39.21         4.81 o                         
  14   7  10         22.65         28.33         8.69 o                         
  15   7  10         62.27         77.69        10.99 o                         
  16   7  10         10.56         15.76         9.19 o                         
  17   7  10          4.97         12.44         8.64 o                         
   0   8  10        331.01        326.96        12.66 o                         
   1   8  10         15.51         13.90         7.35 o                         
   2   8  10         18.07          9.32         5.34 o                         
   3   8  10         11.90         13.43         3.35 o                         
   4   8  10        126.85        140.05         6.55 o                         
   5   8  10        349.50        310.27         7.65 o                         
   6   8  10        217.34        201.19        10.08 o                         
   7   8  10        644.84        583.94        15.93 o                         
   8   8  10        218.59        219.36        13.86 o                         
   9   8  10         40.72         31.06         5.32 o                         
  10   8  10        386.74        354.32        11.77 o                         
  11   8  10          0.54          8.15         4.53 o                         
  12   8  10         24.32         20.03         5.82 o                         
  13   8  10          0.02         -1.72         4.91 o                         
  14   8  10         27.87         53.89         6.67 o                         
  15   8  10         32.36         59.58         9.51 o                         
  16   8  10         38.22         75.22        11.46 o                         
   1   9  10          8.06          7.82         4.04 o                         
   2   9  10          1.64          1.03         4.28 o                         
   3   9  10         24.40         26.97         4.53 o                         
   4   9  10          5.54          9.13         4.23 o                         
   5   9  10          8.79          2.92         4.01 o                         
   6   9  10       1068.96        933.50        15.04 o                         
   7   9  10        117.01        121.37         9.58 o                         
   8   9  10         26.99         37.92         7.37 o                         
   9   9  10        258.51        280.10        11.93 o                         
  10   9  10        288.71        293.52        18.50 o                         
  11   9  10         21.83         37.39         6.84 o                         
  12   9  10        507.71        486.83        18.81 o                         
  13   9  10         80.12         95.15         9.77 o                         
  14   9  10        104.21        114.39        12.09 o                         
   0  10  10          0.85          8.36         6.75 o                         
   1  10  10         12.11          8.09         4.78 o                         
   2  10  10        283.11        282.13        11.22 o                         
   3  10  10          8.02         11.41         4.80 o                         
   4  10  10         53.16         61.50         6.04 o                         
   5  10  10        171.22        183.27         9.52 o                         
   6  10  10         60.06         64.10         6.31 o                         
   7  10  10         67.12         74.65        11.64 o                         
   8  10  10        163.30        183.54        12.47 o                         
   9  10  10        266.09        278.43        14.24 o                         
  10  10  10         56.34         63.08         8.59 o                         
  11  10  10         41.55         69.20        12.00 o                         
  12  10  10        158.99        180.64        14.55 o                         
   1  11  10         63.18         72.49         7.49 o                         
   2  11  10         88.76         96.31         8.26 o                         
   3  11  10         16.04         42.29         8.11 o                         
   4  11  10        161.56        149.15        10.13 o                         
   5  11  10         24.53         20.35         5.63 o                         
   6  11  10          0.01         -5.75         9.44 o                         
   7  11  10        204.50        210.16        14.76 o                         
   8  11  10         11.32         16.79         9.83 o                         
   1   1  11       1807.98       2067.61        15.27 o                         
   2   1  11       1402.26       1457.08        11.10 o                         
   3   1  11        154.10        197.24         3.68 o                         
   4   1  11       2295.60       2495.82        17.02 o                         
   5   1  11         21.37         17.69         1.43 o                         
   6   1  11       1092.43       1160.89        11.35 o                         
   7   1  11        529.19        520.94         7.10 o                         
   8   1  11         49.26         39.91         2.79 o                         
   9   1  11        461.57        459.63         7.81 o                         
  10   1  11        565.68        555.80         9.07 o                         
  11   1  11         34.39         41.02         3.68 o                         
  12   1  11         53.15         45.05         4.33 o                         
  13   1  11        148.38        142.91         6.05 o                         
  14   1  11         10.51         24.48         4.22 o                         
  15   1  11         87.59        113.89         7.58 o                         
  16   1  11         18.79         30.56         5.34 o                         
  17   1  11          7.01         17.01         4.26 o                         
  18   1  11         56.31         59.54         4.48 o                         
  19   1  11         41.66         48.42         5.36 o                         
  20   1  11         20.23         34.19         6.46 o                         
  21   1  11         24.19         13.10         6.43 o                         
   0   2  11       5340.23       5898.51        47.30 o                         
   1   2  11         10.94         14.09         1.92 o                         
   2   2  11       2935.70       3142.00        21.18 o                         
   3   2  11         19.79         25.48         1.86 o                         
   4   2  11        824.60       1000.36         8.96 o                         
   5   2  11       1091.67       1072.64        10.02 o                         
   6   2  11       2594.97       2734.96        19.89 o                         
   7   2  11        153.93        166.89         4.77 o                         
   8   2  11        636.59        612.32         7.80 o                         
   9   2  11        936.46        899.36        12.32 o                         
  10   2  11        309.46        309.63         6.92 o                         
  11   2  11          3.21          4.01         3.01 o                         
  12   2  11          4.22          1.87         2.66 o                         
  13   2  11          0.01          1.76         2.93 o                         
  14   2  11         31.85         35.28         4.65 o                         
  15   2  11        737.53        684.42        14.85 o                         
  16   2  11        935.37        833.00        16.14 o                         
  17   2  11         94.69        108.69         6.85 o                         
  18   2  11         10.26         19.19         4.89 o                         
  19   2  11        104.70        106.86         9.20 o                         
  20   2  11          1.05          5.52         5.17 o                         
  21   2  11          0.22          9.04         6.89 o                         
   1   3  11        182.97        226.57         4.11 o                         
   2   3  11        289.54        271.00         4.55 o                         
   3   3  11       2580.97       2783.31        21.15 o                         
   4   3  11        460.79        563.70        12.90 o                         
   5   3  11        166.41        172.34         4.45 o                         
   6   3  11         98.00         94.46         5.00 o                         
   7   3  11        876.16        805.16        11.29 o                         
   8   3  11        391.91        443.46         9.89 o                         
   9   3  11        102.15        104.21         6.67 o                         
  10   3  11        122.21        147.68         7.80 o                         
  11   3  11        119.21        120.95         4.81 o                         
  12   3  11          2.56          0.91         2.58 o                         
  13   3  11         88.88         89.94         6.23 o                         
  14   3  11        313.54        268.99         8.75 o                         
  15   3  11         86.20         85.43         5.74 o                         
  16   3  11        516.89        497.86        12.22 o                         
  17   3  11         44.92         53.70         5.96 o                         
  18   3  11        293.42        267.55        16.86 o                         
  19   3  11          2.49          9.08         5.21 o                         
  20   3  11        941.47        869.28        23.03 o                         
   0   4  11         26.06         30.36         3.30 o                         
   1   4  11          0.30          2.21         1.60 o                         
   2   4  11        402.32        369.18         5.51 o                         
   3   4  11       1831.02       1809.84        16.98 o                         
   4   4  11       2198.64       2162.00        18.53 o                         
   5   4  11         33.47         30.91         2.86 o                         
   6   4  11          4.06          5.58         1.89 o                         
   7   4  11       1305.79       1202.95        18.39 o                         
   8   4  11        206.82        219.65         9.65 o                         
   9   4  11        474.94        427.89        12.02 o                         
  10   4  11        746.69        630.53        14.69 o                         
  11   4  11        267.95        271.77        10.93 o                         
  12   4  11          4.18          7.00         4.60 o                         
  13   4  11        548.89        439.63        15.52 o                         
  14   4  11         52.47         49.47         4.26 o                         
  15   4  11         35.12         58.37         9.26 o                         
  16   4  11         69.25         67.30         6.53 o                         
  17   4  11        373.42        386.74        10.91 o                         
  18   4  11        126.34        134.91         9.40 o                         
  19   4  11         14.56          8.29         5.42 o                         
  20   4  11          6.01          5.99         7.91 o                         
   1   5  11        621.11        592.53         7.58 o                         
   2   5  11        389.33        338.08         5.98 o                         
   3   5  11        356.16        355.84         8.44 o                         
   4   5  11       1385.63       1307.36        17.70 o                         
   5   5  11        526.31        466.60         9.42 o                         
   6   5  11        144.70        163.00         7.27 o                         
   7   5  11          3.25          4.43         2.56 o                         
   8   5  11        321.07        293.06        10.55 o                         
   9   5  11        550.76        538.71        17.44 o                         
  10   5  11        977.97        937.34        21.82 o                         
  11   5  11        220.84        216.69        12.31 o                         
  12   5  11        294.48        257.50        14.77 o                         
  13   5  11         28.20         26.25         7.05 o                         
  14   5  11         92.98         82.52         9.00 o                         
  15   5  11        119.05        119.01        10.54 o                         
  16   5  11        328.23        316.53        15.90 o                         
  17   5  11         76.67         77.16         9.60 o                         
  18   5  11        226.70        267.17        16.67 o                         
  19   5  11        105.56        122.86        12.48 o                         
   0   6  11        699.60        710.58        14.21 o                         
   1   6  11         12.14         13.53         3.63 o                         
   2   6  11       1048.04       1008.31        11.89 o                         
   3   6  11          0.04          0.41         1.89 o                         
   4   6  11       1165.07       1055.19        15.55 o                         
   5   6  11       1946.17       1843.25        21.73 o                         
   6   6  11        121.66        119.68         6.20 o                         
   7   6  11         70.15         69.28         5.21 o                         
   8   6  11        170.93        125.92         7.26 o                         
   9   6  11        634.97        552.05        10.66 o                         
  10   6  11         17.17         25.61         3.82 o                         
  11   6  11        129.71        134.49        15.25 o                         
  12   6  11        137.35        156.37        12.83 o                         
  13   6  11         21.27         36.48         7.17 o                         
  14   6  11         51.17         29.35         7.11 o                         
  15   6  11         63.63         73.41        10.56 o                         
  16   6  11          9.81          1.50         6.37 o                         
  17   6  11         24.83         37.59        11.40 o                         
  18   6  11        134.58        136.59        12.61 o                         
   1   7  11        185.04        161.84         6.21 o                         
   2   7  11        120.32        111.43         6.28 o                         
   3   7  11        212.15        197.33         7.08 o                         
   4   7  11         65.20         84.62         5.17 o                         
   5   7  11        658.51        608.63        12.57 o                         
   6   7  11        142.86        120.11         7.34 o                         
   7   7  11          5.65         14.98         5.51 o                         
   8   7  11        101.92        102.63         6.89 o                         
   9   7  11         85.37         90.00         6.21 o                         
  10   7  11          0.07         10.35         3.48 o                         
  11   7  11        446.74        418.36        12.07 o                         
  12   7  11         12.95         27.28         3.74 o                         
  13   7  11         83.56         84.02        10.52 o                         
  14   7  11         80.55         58.61         9.90 o                         
  15   7  11         69.20         93.71        10.04 o                         
  16   7  11         50.34         61.66         9.99 o                         
  17   7  11          1.61         -3.11         7.98 o                         
   0   8  11          2.36          7.91         5.11 o                         
   1   8  11          3.05          0.68         3.30 o                         
   2   8  11         22.67         25.98         3.94 o                         
   3   8  11        103.60        100.10         5.78 o                         
   4   8  11        255.86        243.77         7.34 o                         
   5   8  11          0.26          2.34         4.33 o                         
   6   8  11         76.73         69.37         8.20 o                         
   7   8  11         15.04         20.11         5.69 o                         
   8   8  11        209.47        212.48        11.12 o                         
   9   8  11        101.30        106.11         7.58 o                         
  10   8  11        176.17        173.75         8.74 o                         
  11   8  11          2.26         13.86         4.14 o                         
  12   8  11         50.74         65.07         8.04 o                         
  13   8  11        292.01        282.13        13.47 o                         
  14   8  11         61.49         74.67        14.18 o                         
  15   8  11         41.60         33.88        17.93 o                         
   1   9  11        195.19        187.56         8.29 o                         
   2   9  11        122.07        122.76         6.89 o                         
   3   9  11         79.14         77.88         6.41 o                         
   4   9  11        323.29        291.64        10.12 o                         
   5   9  11         24.50         16.17         4.80 o                         
   6   9  11         57.31         64.46         7.73 o                         
   7   9  11         13.38         22.06         5.53 o                         
   8   9  11        118.76        136.07        11.22 o                         
   9   9  11          0.94          1.58         5.49 o                         
  10   9  11         75.50         91.82        10.28 o                         
  11   9  11          0.17         13.83         6.63 o                         
  12   9  11          0.04          0.83         5.93 o                         
  13   9  11         51.51         80.43        11.01 o                         
   0  10  11        479.90        428.54        18.80 o                         
   1  10  11        105.15        117.34         8.60 o                         
   2  10  11        227.83        205.35         9.56 o                         
   3  10  11         37.64         50.66         7.96 o                         
   4  10  11        203.40        199.66        10.39 o                         
   5  10  11         14.53         22.81         4.28 o                         
   6  10  11        433.84        393.96        16.95 o                         
   7  10  11         81.74        114.11        11.05 o                         
   8  10  11        432.14        424.53        15.73 o                         
   9  10  11         16.34         36.58         7.56 o                         
  10  10  11        314.71        299.89        15.60 o                         
  11  10  11          0.16          0.58         7.21 o                         
   1  11  11         50.78         57.01         8.62 o                         
   2  11  11        112.72        110.06         8.73 o                         
   3  11  11          5.52          2.53         5.92 o                         
   4  11  11        211.65        204.44        10.79 o                         
   5  11  11          8.54         13.52         7.26 o                         
   6  11  11         86.02         75.63        10.99 o                         
   7  11  11        107.66        125.58        12.94 o                         
   0   0  12        111.50        130.00         6.71 o                         
   1   0  12         12.61         10.71         2.53 o                         
   2   0  12          7.45          2.12         3.08 o                         
   3   0  12       1582.06       1601.23        17.12 o                         
   4   0  12        299.23        365.40         7.08 o                         
   5   0  12       1187.93       1236.60        14.41 o                         
   6   0  12         60.51         85.90         4.10 o                         
   7   0  12        104.18        118.12         4.30 o                         
   8   0  12        246.54        224.37         5.48 o                         
   9   0  12        442.85        397.50         9.52 o                         
  10   0  12        225.39        237.67         6.20 o                         
  11   0  12       2202.03       2067.25        24.05 o                         
  12   0  12          0.25          2.77         2.44 o                         
  13   0  12        476.79        547.60        10.60 o                         
  14   0  12        488.33        425.91         9.78 o                         
  15   0  12        547.28        469.54        10.47 o                         
  16   0  12         56.84         66.33         6.09 o                         
  17   0  12          1.06          1.76         4.42 o                         
  18   0  12        133.71        154.01        10.60 o                         
  19   0  12         82.67         90.70         8.16 o                         
  20   0  12         66.14         80.03        13.18 o                         
  21   0  12        336.12        362.24        39.53 o                         
   1   1  12       3007.01       3192.25        20.91 o                         
   2   1  12        124.43        189.19         3.76 o                         
   3   1  12        736.18        817.85         7.81 o                         
   4   1  12        112.75         84.60         2.76 o                         
   5   1  12        192.76        208.40         4.19 o                         
   6   1  12        416.53        459.80         7.08 o                         
   7   1  12          4.31          6.33         1.94 o                         
   8   1  12        283.65        255.17         5.68 o                         
   9   1  12        122.90        118.72         5.49 o                         
  10   1  12        356.98        349.55         9.37 o                         
  11   1  12         28.60         22.27         3.07 o                         
  12   1  12         49.52         46.98         4.33 o                         
  13   1  12        108.61        126.42         5.67 o                         
  14   1  12         32.21         38.11         4.21 o                         
  15   1  12        173.20        175.17         7.57 o                         
  16   1  12        144.45        151.87         7.19 o                         
  17   1  12          5.96         14.64         3.96 o                         
  18   1  12          0.02         -3.79         4.00 o                         
  19   1  12         11.13         11.33         5.02 o                         
  20   1  12        292.47        281.23        15.28 o                         
  21   1  12          2.70          3.78         8.11 o                         
   0   2  12         44.24         35.94         3.45 o                         
   1   2  12       1185.94       1131.25        10.19 o                         
   2   2  12        962.80        957.13         9.29 o                         
   3   2  12        395.73        450.15         5.71 o                         
   4   2  12        825.89        779.52         7.40 o                         
   5   2  12         11.58         10.43         1.83 o                         
   6   2  12        140.32        136.10         5.05 o                         
   7   2  12        134.08        153.34         4.49 o                         
   8   2  12       1671.50       1585.67        15.70 o                         
   9   2  12        103.72        133.30         5.87 o                         
  10   2  12        360.25        348.44         8.23 o                         
  11   2  12       1247.05       1219.60        15.44 o                         
  12   2  12        114.86        109.16         6.23 o                         
  13   2  12       1166.63       1037.73        14.95 o                         
  14   2  12        190.51        194.24         8.14 o                         
  15   2  12        183.64        192.37         8.92 o                         
  16   2  12        187.33        202.35         9.04 o                         
  17   2  12         63.42         77.45         6.84 o                         
  18   2  12        309.56        285.24        12.84 o                         
  19   2  12         62.88         52.97        10.59 o                         
  20   2  12          0.61         17.05         5.75 o                         
   1   3  12        106.37        116.44         3.42 o                         
   2   3  12       2150.96       2258.97        18.30 o                         
   3   3  12        216.31        236.33         3.89 o                         
   4   3  12        600.77        560.00         8.19 o                         
   5   3  12          0.37          0.97         1.41 o                         
   6   3  12        104.03        119.65         5.34 o                         
   7   3  12        981.23        934.66        13.58 o                         
   8   3  12          7.68          6.61         3.45 o                         
   9   3  12        316.79        277.31         9.08 o                         
  10   3  12        844.02        771.16        15.53 o                         
  11   3  12        164.73        157.59        11.08 o                         
  12   3  12          7.25          1.75         3.30 o                         
  13   3  12         76.31         80.88         7.03 o                         
  14   3  12        154.26        166.39         7.33 o                         
  15   3  12          0.86          4.52         4.01 o                         
  16   3  12        120.36        120.65         7.09 o                         
  17   3  12         56.86         63.09         7.84 o                         
  18   3  12        115.96        113.46        10.51 o                         
  19   3  12        126.90        142.86        14.35 o                         
  20   3  12        322.69        304.15        14.28 o                         
   0   4  12        206.51        198.01        12.31 o                         
   1   4  12        351.73        355.30         5.55 o                         
   2   4  12        273.96        296.61         5.12 o                         
   3   4  12         32.13         31.97         3.10 o                         
   4   4  12         35.74         33.99         2.94 o                         
   5   4  12       1091.18       1073.11        13.25 o                         
   6   4  12        661.63        651.83         8.77 o                         
   7   4  12        250.31        241.52         9.56 o                         
   8   4  12         68.27         70.84         6.44 o                         
   9   4  12        280.18        266.40        10.28 o                         
  10   4  12        165.46        160.83         9.28 o                         
  11   4  12          0.67         -4.24         4.24 o                         
  12   4  12        136.51        131.72         8.93 o                         
  13   4  12        391.71        348.16        16.83 o                         
  14   4  12         89.70         66.15         8.07 o                         
  15   4  12        309.54        289.43        15.06 o                         
  16   4  12        775.15        721.02        17.34 o                         
  17   4  12         83.28         85.06         7.09 o                         
  18   4  12         10.01         14.94         5.00 o                         
  19   4  12          1.32          7.63         7.59 o                         
   1   5  12         67.92         93.91         4.37 o                         
   2   5  12         52.57         54.84         3.22 o                         
   3   5  12          5.65          8.01         3.21 o                         
   4   5  12         89.44        101.13         5.55 o                         
   5   5  12         82.54         99.87         6.15 o                         
   6   5  12        456.74        397.47        11.07 o                         
   7   5  12         31.24         25.83         2.82 o                         
   8   5  12        246.74        232.22        11.78 o                         
   9   5  12        275.20        255.93        12.72 o                         
  10   5  12        185.22        154.23        10.99 o                         
  11   5  12        187.25        182.58        11.40 o                         
  12   5  12        254.76        208.59        18.42 o                         
  13   5  12         21.73         22.45         7.09 o                         
  14   5  12          9.23          8.59         5.93 o                         
  15   5  12        144.90        161.47        12.15 o                         
  16   5  12          2.44          9.36         6.43 o                         
  17   5  12         34.47         41.74         8.51 o                         
  18   5  12         14.66         25.55         8.94 o                         
  19   5  12         67.86         56.73         9.76 o                         
   0   6  12       1710.41       1682.03        24.10 o                         
   1   6  12          9.52          3.69         2.90 o                         
   2   6  12        301.58        234.09         7.25 o                         
   3   6  12        293.64        315.91         9.45 o                         
   4   6  12        219.86        200.23         8.40 o                         
   5   6  12        582.81        511.47        10.72 o                         
   6   6  12        230.08        202.53        15.32 o                         
   7   6  12        143.62        117.83         6.92 o                         
   8   6  12          2.25          7.36         2.94 o                         
   9   6  12         90.54         89.06         5.52 o                         
  10   6  12        104.86        107.44        11.49 o                         
  11   6  12        219.79        196.56        12.60 o                         
  12   6  12         29.20         34.22         7.06 o                         
  13   6  12         81.76         71.43         8.66 o                         
  14   6  12         33.35         38.08         8.96 o                         
  15   6  12         20.65         33.85         8.60 o                         
  16   6  12         76.37         86.91         9.88 o                         
  17   6  12          7.72         21.89         7.89 o                         
  18   6  12        166.59        194.08        14.70 o                         
   1   7  12        137.81        153.04         8.20 o                         
   2   7  12        266.69        287.89         7.30 o                         
   3   7  12         53.45         82.80         4.29 o                         
   4   7  12        329.19        371.10        10.14 o                         
   5   7  12          0.76         -3.45         3.53 o                         
   6   7  12        273.49        271.45        10.59 o                         
   7   7  12         91.71        126.43         7.26 o                         
   8   7  12        402.26        390.33        10.84 o                         
   9   7  12        589.26        491.14        15.79 o                         
  10   7  12        250.87        235.30        12.45 o                         
  11   7  12          0.18          2.50         7.06 o                         
  12   7  12         60.94         62.76         9.59 o                         
  13   7  12        411.61        411.79        16.95 o                         
  14   7  12          7.55          9.00         6.74 o                         
  15   7  12         23.42         17.83         7.27 o                         
  16   7  12         23.19         31.71         8.77 o                         
   0   8  12         95.87         70.93        12.59 o                         
   1   8  12        197.37        201.41         8.27 o                         
   2   8  12        143.34        145.11         7.00 o                         
   3   8  12        243.63        222.64         8.21 o                         
   4   8  12          4.53          7.79         5.21 o                         
   5   8  12        290.81        295.96        11.20 o                         
   6   8  12        140.63        128.98         8.47 o                         
   7   8  12        421.44        415.29        11.95 o                         
   8   8  12          9.00         13.23         4.68 o                         
   9   8  12         40.54         50.36         5.82 o                         
  10   8  12        109.83        133.76         7.45 o                         
  11   8  12          1.06          9.66         5.77 o                         
  12   8  12          2.46          5.52         4.53 o                         
  13   8  12         48.48         59.05        10.35 o                         
  14   8  12        162.47        193.10        14.61 o                         
  15   8  12          7.43         14.20         9.69 o                         
   1   9  12         45.35         70.22         5.68 o                         
   2   9  12         16.99         16.86         4.14 o                         
   3   9  12          0.74          3.64         4.56 o                         
   4   9  12        113.10        114.67         8.44 o                         
   5   9  12        280.74        273.49        13.20 o                         
   6   9  12        607.91        563.64        20.29 o                         
   7   9  12         44.15         35.01         6.70 o                         
   8   9  12          0.06         11.56         6.04 o                         
   9   9  12         70.31         92.47         8.52 o                         
  10   9  12       1673.84       1583.26        27.42 o                         
  11   9  12        182.01        195.79        13.27 o                         
  12   9  12         27.91         43.15         9.15 o                         
  13   9  12          8.42         19.92        10.11 o                         
   0  10  12          3.42         14.26         6.79 o                         
   1  10  12         62.57         59.76         7.33 o                         
   2  10  12         24.84         32.59         5.46 o                         
   3  10  12        107.04        134.48         7.62 o                         
   4  10  12          2.16          6.29         5.83 o                         
   5  10  12        150.99        154.10        10.97 o                         
   6  10  12          1.81          4.21         6.31 o                         
   7  10  12         22.07         15.80         6.57 o                         
   8  10  12        232.29        273.85        14.42 o                         
   9  10  12        454.01        426.93        16.83 o                         
  10  10  12         37.24         60.37        11.23 o                         
   1  11  12          5.88         11.87         5.61 o                         
   2  11  12         51.55         62.20         8.35 o                         
   3  11  12        479.54        441.37        15.98 o                         
   4  11  12         17.39         34.91         9.96 o                         
   5  11  12         93.86         84.19        11.03 o                         
   6  11  12          9.03         21.36         7.50 o                         
   7  11  12          6.23         20.77        10.07 o                         
   1   1  13         94.89         90.05         3.18 o                         
   2   1  13          1.72         12.84         1.78 o                         
   3   1  13          0.31          1.43         1.49 o                         
   4   1  13        272.00        251.62         4.39 o                         
   5   1  13         12.24         20.11         2.01 o                         
   6   1  13         16.77         16.05         2.22 o                         
   7   1  13       1050.97        993.22        10.89 o                         
   8   1  13          1.88         -2.21         2.21 o                         
   9   1  13        630.26        598.02        10.17 o                         
  10   1  13       1750.26       1677.06        21.81 o                         
  11   1  13       1450.16       1434.14        16.83 o                         
  12   1  13       1240.51       1177.37        16.08 o                         
  13   1  13         17.97         25.43         3.45 o                         
  14   1  13          1.30          7.22         3.48 o                         
  15   1  13        169.43        172.60         7.27 o                         
  16   1  13         90.75         92.97         7.50 o                         
  17   1  13        215.84        225.29         8.24 o                         
  18   1  13        331.37        311.95        13.96 o                         
  19   1  13        367.14        383.30        17.78 o                         
  20   1  13          3.01          3.87         7.13 o                         
   0   2  13        237.79        235.24         6.78 o                         
   1   2  13        144.53        157.55         3.79 o                         
   2   2  13        392.93        431.61         6.28 o                         
   3   2  13         54.58         34.63         2.18 o                         
   4   2  13        107.16        137.45         3.34 o                         
   5   2  13         47.63         55.80         2.94 o                         
   6   2  13       1427.51       1345.12        12.97 o                         
   7   2  13        215.50        236.52         5.15 o                         
   8   2  13        306.85        284.46         5.75 o                         
   9   2  13        633.83        614.13        10.69 o                         
  10   2  13         85.56         78.05         4.91 o                         
  11   2  13        690.52        655.19        10.40 o                         
  12   2  13         65.46         84.41         5.63 o                         
  13   2  13         76.38         66.51         4.91 o                         
  14   2  13         79.31         68.46         5.57 o                         
  15   2  13          0.49          9.78         3.46 o                         
  16   2  13         37.91         39.18         4.79 o                         
  17   2  13         44.56         58.98         6.50 o                         
  18   2  13         90.69        109.52         8.96 o                         
  19   2  13         66.36         80.39         8.29 o                         
  20   2  13         10.01         14.86         6.38 o                         
   1   3  13          0.00          0.68         1.53 o                         
   2   3  13          0.77          1.74         1.43 o                         
   3   3  13         17.32         20.21         2.30 o                         
   4   3  13       3711.00       3719.60        28.43 o                         
   5   3  13        184.46        174.13         4.09 o                         
   6   3  13         87.87         99.49         5.52 o                         
   7   3  13         15.04         19.58         3.85 o                         
   8   3  13        704.14        623.51        12.83 o                         
   9   3  13       2215.03       2043.35        28.85 o                         
  10   3  13          3.58          3.78         4.03 o                         
  11   3  13        227.47        209.77         9.61 o                         
  12   3  13          0.70          1.40         4.41 o                         
  13   3  13        306.80        279.69        15.63 o                         
  14   3  13          5.38         10.96         3.05 o                         
  15   3  13        279.71        230.18         8.15 o                         
  16   3  13        313.02        318.40         9.58 o                         
  17   3  13         15.27         19.21         5.08 o                         
  18   3  13        184.46        183.15        10.15 o                         
  19   3  13          8.73          0.82         5.15 o                         
  20   3  13         39.61         54.31        13.05 o                         
   0   4  13        181.91        177.40         6.46 o                         
   1   4  13        738.64        690.04         7.97 o                         
   2   4  13        252.48        247.02         4.76 o                         
   3   4  13          0.07          1.89         2.22 o                         
   4   4  13        271.32        250.41         6.04 o                         
   5   4  13        117.87        118.23         4.58 o                         
   6   4  13        706.15        671.91        14.49 o                         
   7   4  13        544.74        533.38        13.26 o                         
   8   4  13         59.88         65.16         7.41 o                         
   9   4  13         62.76         73.99         6.88 o                         
  10   4  13       1020.41        995.23        18.95 o                         
  11   4  13        254.55        262.41        11.27 o                         
  12   4  13        352.18        294.46        15.71 o                         
  13   4  13        334.46        316.88        14.99 o                         
  14   4  13        116.08        127.11        10.48 o                         
  15   4  13         92.53        105.52        10.04 o                         
  16   4  13         32.25         29.95         6.78 o                         
  17   4  13         12.88         13.71         6.79 o                         
  18   4  13         63.55         95.52        12.74 o                         
  19   4  13         70.05         53.76         9.18 o                         
   1   5  13         84.80         75.90         4.03 o                         
   2   5  13       2095.08       1998.24        18.32 o                         
   3   5  13       2627.73       2416.30        23.71 o                         
   4   5  13       2633.11       2367.59        24.78 o                         
   5   5  13        672.93        692.97        14.71 o                         
   6   5  13        522.16        475.02         9.45 o                         
   7   5  13         13.79          9.11         5.27 o                         
   8   5  13        197.98        151.36        10.18 o                         
   9   5  13        388.73        325.38        13.04 o                         
  10   5  13        203.27        183.95        11.33 o                         
  11   5  13        386.94        391.89        19.26 o                         
  12   5  13         49.71         46.72         8.08 o                         
  13   5  13          0.45          1.63         5.40 o                         
  14   5  13          0.14          3.26         5.82 o                         
  15   5  13         16.80         23.65         6.90 o                         
  16   5  13        110.51        141.22        11.82 o                         
  17   5  13         12.55         29.42         9.14 o                         
  18   5  13        101.32         84.61        13.77 o                         
   0   6  13        433.86        419.34        12.11 o                         
   1   6  13        661.86        593.83        10.15 o                         
   2   6  13         97.69         97.58         4.39 o                         
   3   6  13        739.78        649.25        12.23 o                         
   4   6  13       1411.16       1256.80        18.45 o                         
   5   6  13        105.04         70.50         6.08 o                         
   6   6  13         36.31         33.50         5.25 o                         
   7   6  13        147.62        111.33         5.75 o                         
   8   6  13          5.10          6.16         3.08 o                         
   9   6  13        324.19        321.70        15.13 o                         
  10   6  13        579.96        551.04        18.06 o                         
  11   6  13          2.42          5.49         6.04 o                         
  12   6  13        389.21        362.43        20.22 o                         
  13   6  13         18.61         16.71         6.69 o                         
  14   6  13          0.05          3.55         5.98 o                         
  15   6  13        508.63        482.00        18.28 o                         
  16   6  13         95.44        132.92        11.93 o                         
  17   6  13        813.93        777.39        23.76 o                         
   1   7  13         27.41         23.03         3.45 o                         
   2   7  13       2040.27       1746.02        19.25 o                         
   3   7  13        157.63        173.45         9.55 o                         
   4   7  13       1148.46       1008.61        17.54 o                         
   5   7  13          1.88          7.14         4.24 o                         
   6   7  13        159.81        146.03         8.71 o                         
   7   7  13        700.34        638.58        14.07 o                         
   8   7  13         70.80         67.06         5.64 o                         
   9   7  13         95.84         94.41         6.69 o                         
  10   7  13          3.95          5.83         6.88 o                         
  11   7  13        427.07        414.46        16.23 o                         
  12   7  13          0.71         12.62         6.61 o                         
  13   7  13         19.68         31.44         7.75 o                         
  14   7  13         24.44         24.74         7.64 o                         
  15   7  13         28.45         30.94         7.85 o                         
  16   7  13         62.74         67.62        10.69 o                         
   0   8  13         23.18         21.91         6.86 o                         
   1   8  13         15.02         19.02         4.22 o                         
   2   8  13        100.38         99.31         6.62 o                         
   3   8  13         79.80         70.63         4.22 o                         
   4   8  13         12.17         27.74         5.44 o                         
   5   8  13        447.73        463.56        13.04 o                         
   6   8  13        341.01        330.25        14.80 o                         
   7   8  13        136.92        158.53         8.80 o                         
   8   8  13          0.37          2.98         4.28 o                         
   9   8  13          1.44          0.37         5.42 o                         
  10   8  13        715.32        643.19        13.55 o                         
  11   8  13          2.62          9.42         7.27 o                         
  12   8  13          2.27          8.92         6.89 o                         
  13   8  13        262.24        296.94        17.36 o                         
  14   8  13         15.81         40.07         8.94 o                         
   1   9  13        456.03        426.24        11.79 o                         
   2   9  13          0.17          6.54         3.78 o                         
   3   9  13         25.28         36.52         5.65 o                         
   4   9  13        199.19        186.78        11.37 o                         
   5   9  13          0.05          5.69         5.89 o                         
   6   9  13        101.52        133.40        12.17 o                         
   7   9  13        210.98        217.12        10.90 o                         
   8   9  13         36.24         29.83         6.78 o                         
   9   9  13         10.37          8.27         6.76 o                         
  10   9  13        260.58        288.40        13.35 o                         
  11   9  13        105.54        105.59        10.05 o                         
  12   9  13        123.36        100.40        14.71 o                         
   0  10  13          6.92         21.14        10.20 o                         
   1  10  13        238.84        249.15        13.00 o                         
   2  10  13        125.85        132.34        10.08 o                         
   3  10  13         69.28         84.09         6.83 o                         
   4  10  13          3.65         23.00         6.60 o                         
   5  10  13          1.24         11.97         6.43 o                         
   6  10  13        251.36        274.02        15.01 o                         
   7  10  13          2.41         18.29         6.51 o                         
   8  10  13        376.05        335.47        16.05 o                         
   9  10  13         15.17         27.73         7.85 o                         
  10  10  13        106.36        137.46        14.70 o                         
   1  11  13         21.36         51.42         9.63 o                         
   2  11  13         79.63         74.18         9.93 o                         
   3  11  13         16.39         29.70         7.72 o                         
   4  11  13          4.58         20.98         7.57 o                         
   5  11  13         87.23        104.50        11.61 o                         
   0   0  14       4680.10       4786.79        57.59 o                         
   1   0  14       1288.23       1306.36        16.77 o                         
   2   0  14        170.02        149.56         5.24 o                         
   3   0  14        606.08        542.84         9.33 o                         
   4   0  14        760.79        787.51        13.37 o                         
   5   0  14        234.52        271.21         6.58 o                         
   6   0  14       1358.30       1218.36        14.98 o                         
   7   0  14       1058.19        987.00        13.09 o                         
   8   0  14       1804.38       1737.43        20.77 o                         
   9   0  14       2805.76       2569.17        32.01 o                         
  10   0  14          7.90         11.37         5.53 o                         
  11   0  14        552.26        486.93        16.11 o                         
  12   0  14       1168.18       1132.56        32.97 o                         
  13   0  14        149.35        165.71        12.37 o                         
  14   0  14          7.75         -2.64         6.29 o                         
  15   0  14        181.27        181.81        13.21 o                         
  16   0  14         36.17         50.24         9.99 o                         
  17   0  14        177.94        191.06        17.22 o                         
  18   0  14          0.05          5.78         7.77 o                         
  19   0  14         99.49         76.70        18.29 o                         
  20   0  14        499.84        463.61        28.43 o                         
   1   1  14        596.43        685.17         7.55 o                         
   2   1  14         66.79         98.12         3.33 o                         
   3   1  14          1.36          5.46         1.65 o                         
   4   1  14         39.81         37.47         2.39 o                         
   5   1  14       1532.28       1505.65        13.48 o                         
   6   1  14          6.38          5.70         1.65 o                         
   7   1  14       4817.24       4592.56        33.70 o                         
   8   1  14        145.69        155.73         5.78 o                         
   9   1  14       1032.80        997.05        13.73 o                         
  10   1  14         36.51         41.79         4.51 o                         
  11   1  14       2552.75       2306.52        24.61 o                         
  12   1  14        655.97        641.88        11.53 o                         
  13   1  14        235.22        234.91         6.91 o                         
  14   1  14        610.03        553.10        10.44 o                         
  15   1  14        147.35        169.08         6.89 o                         
  16   1  14        315.28        329.67         9.93 o                         
  17   1  14        517.20        466.34        13.92 o                         
  18   1  14        282.78        278.07        11.00 o                         
  19   1  14          4.66         20.96         6.61 o                         
  20   1  14         15.84         29.62        13.43 o                         
   0   2  14         96.09        110.81         5.68 o                         
   1   2  14        575.92        573.08         7.47 o                         
   2   2  14        682.45        700.57         8.24 o                         
   3   2  14       3848.06       3513.93        22.68 o                         
   4   2  14       1646.21       1496.06        12.44 o                         
   5   2  14        888.80        845.98         8.27 o                         
   6   2  14       1574.89       1511.70        14.62 o                         
   7   2  14        264.29        255.52         5.50 o                         
   8   2  14        165.17        140.33         4.67 o                         
   9   2  14       3932.87       3711.80        31.08 o                         
  10   2  14         42.38         51.30         4.28 o                         
  11   2  14        270.14        270.58         7.75 o                         
  12   2  14        212.46        215.69         7.59 o                         
  13   2  14       3365.04       3065.95        34.66 o                         
  14   2  14        967.12        886.05        17.10 o                         
  15   2  14        329.07        334.48         9.49 o                         
  16   2  14        107.00        112.63         6.50 o                         
  17   2  14        970.52        907.60        17.31 o                         
  18   2  14         32.43         39.86         6.76 o                         
  19   2  14        321.67        334.02        16.15 o                         
  20   2  14         61.79         69.72         9.36 o                         
   1   3  14        141.32        151.70         3.98 o                         
   2   3  14       1364.14       1275.08        11.74 o                         
   3   3  14        280.29        241.05         4.59 o                         
   4   3  14        154.04        148.85         4.55 o                         
   5   3  14       1159.81       1130.96        13.76 o                         
   6   3  14         23.38         21.90         3.72 o                         
   7   3  14         20.95         26.82         4.27 o                         
   8   3  14        130.27        135.90         7.60 o                         
   9   3  14        120.43        118.40         8.35 o                         
  10   3  14        707.35        684.73        14.87 o                         
  11   3  14          0.72          4.97         4.35 o                         
  12   3  14         25.17         33.94         5.74 o                         
  13   3  14        160.83        155.95        10.17 o                         
  14   3  14         28.41         32.20         3.62 o                         
  15   3  14        163.21        162.06         6.26 o                         
  16   3  14         50.15         59.24         6.36 o                         
  17   3  14         44.76         43.11         5.72 o                         
  18   3  14        599.36        540.66        14.48 o                         
  19   3  14        193.12        216.06        16.13 o                         
   0   4  14       1424.44       1392.21        18.43 o                         
   1   4  14       1465.80       1307.73        12.46 o                         
   2   4  14       1700.40       1659.35        15.90 o                         
   3   4  14        576.44        543.38         9.04 o                         
   4   4  14          3.71          5.81         2.51 o                         
   5   4  14        636.10        601.75        15.45 o                         
   6   4  14         58.70         69.34         6.47 o                         
   7   4  14       1313.80       1113.53        19.43 o                         
   8   4  14         57.52         57.32         6.32 o                         
   9   4  14        559.23        543.22        14.01 o                         
  10   4  14          0.07          3.90         4.42 o                         
  11   4  14         70.51         61.85         8.73 o                         
  12   4  14        480.84        419.89        14.38 o                         
  13   4  14          0.43          5.03         5.22 o                         
  14   4  14         37.94         31.52         7.38 o                         
  15   4  14         47.45         57.48         7.93 o                         
  16   4  14          0.16         -2.40         5.94 o                         
  17   4  14        114.90        127.96        11.65 o                         
  18   4  14         36.00         48.84         8.54 o                         
  19   4  14        255.49        250.80        16.00 o                         
   1   5  14       1163.74       1043.62        16.25 o                         
   2   5  14        233.80        241.49         5.61 o                         
   3   5  14       1981.23       1808.19        19.76 o                         
   4   5  14          0.02          4.10         3.15 o                         
   5   5  14        340.49        339.77         8.50 o                         
   6   5  14        141.22        106.89         7.20 o                         
   7   5  14        183.12        158.25        10.54 o                         
   8   5  14         31.23         36.25         6.83 o                         
   9   5  14          5.10          6.00         5.49 o                         
  10   5  14          9.47          8.77         7.15 o                         
  11   5  14         16.87          6.76         5.84 o                         
  12   5  14          3.20          0.21         6.35 o                         
  13   5  14         54.57         60.12         8.20 o                         
  14   5  14         27.45         31.97         7.18 o                         
  15   5  14         18.48         21.40         7.07 o                         
  16   5  14         78.95         62.97         9.02 o                         
  17   5  14         24.17         21.16         9.12 o                         
  18   5  14         21.65         26.75        18.68 o                         
   0   6  14         81.36        107.50         7.46 o                         
   1   6  14        670.97        606.54         9.43 o                         
   2   6  14         12.80         11.11         2.76 o                         
   3   6  14         74.51         92.76         6.18 o                         
   4   6  14        119.04         96.33         6.03 o                         
   5   6  14        210.56        198.16         7.58 o                         
   6   6  14         94.30         91.81         6.33 o                         
   7   6  14        171.40        156.56         6.13 o                         
   8   6  14        155.38        136.26        13.01 o                         
   9   6  14         14.76          7.25         6.42 o                         
  10   6  14          1.27          5.41         5.65 o                         
  11   6  14         24.41         38.76         7.47 o                         
  12   6  14        126.77        117.51        11.21 o                         
  13   6  14         18.41         18.40         6.79 o                         
  14   6  14         23.77         26.83         7.98 o                         
  15   6  14         28.17         38.83        11.03 o                         
  16   6  14        126.41        151.50        12.69 o                         
  17   6  14         44.62         96.20        13.32 o                         
   1   7  14         43.26         47.15         4.30 o                         
   2   7  14         10.23         15.34         3.55 o                         
   3   7  14        956.77        789.91        15.03 o                         
   4   7  14         12.83          9.83         4.83 o                         
   5   7  14         19.29         28.97         6.15 o                         
   6   7  14         73.38         95.63         7.70 o                         
   7   7  14        116.74        124.93         6.91 o                         
   8   7  14        163.11        172.47         7.20 o                         
   9   7  14        146.67        117.36        10.91 o                         
  10   7  14         51.49         79.27         9.63 o                         
  11   7  14         12.42         12.94         6.53 o                         
  12   7  14          7.77         15.88         6.62 o                         
  13   7  14         90.56        104.13        10.90 o                         
  14   7  14          5.43         10.70         7.17 o                         
  15   7  14          8.35          8.51         8.15 o                         
  16   7  14          0.00         16.08         8.87 o                         
   0   8  14        209.99        169.03         9.81 o                         
   1   8  14          2.30         16.79         3.66 o                         
   2   8  14          8.19         14.77         4.20 o                         
   3   8  14        281.58        261.32         9.97 o                         
   4   8  14          2.25          6.46         4.56 o                         
   5   8  14        209.23        220.16        11.51 o                         
   6   8  14          0.11          0.13         4.34 o                         
   7   8  14        277.27        277.85        10.57 o                         
   8   8  14         45.69         50.08         6.50 o                         
   9   8  14          5.97          4.87         5.32 o                         
  10   8  14        160.66        175.81        20.77 o                         
  11   8  14         96.61        134.84        13.52 o                         
  12   8  14         17.59         38.68         8.37 o                         
  13   8  14        145.55        163.76        13.49 o                         
  14   8  14        531.75        552.39        23.31 o                         
   1   9  14        192.80        176.85         8.12 o                         
   2   9  14          8.52         17.80         5.07 o                         
   3   9  14        173.39        189.55        12.85 o                         
   4   9  14          4.20          5.36         6.38 o                         
   5   9  14         43.18         32.60         8.58 o                         
   6   9  14          0.02          2.02         5.67 o                         
   7   9  14        101.13         87.32         9.29 o                         
   8   9  14         53.03         36.54         9.51 o                         
   9   9  14         10.04         14.18         6.61 o                         
  10   9  14        296.72        285.32        17.77 o                         
  11   9  14          8.45          9.42         9.21 o                         
  12   9  14         16.61         19.55         8.76 o                         
   0  10  14        195.41        199.97        14.94 o                         
   1  10  14         10.53         14.96         5.94 o                         
   2  10  14        123.47        127.30         9.10 o                         
   3  10  14         56.95         65.11         9.69 o                         
   4  10  14          2.49         -6.92         6.92 o                         
   5  10  14         92.22         78.92         9.70 o                         
   6  10  14          6.58         15.95         7.20 o                         
   7  10  14        179.95        197.58        14.90 o                         
   8  10  14         46.51         56.68        10.35 o                         
   9  10  14         31.05         42.38        11.14 o                         
   1  11  14          0.69          2.98         7.44 o                         
   2  11  14         26.17         26.63         8.71 o                         
   3  11  14        122.20        135.99        12.44 o                         
   4  11  14          1.73          3.25         7.38 o                         
   1   1  15         22.65         22.55         2.18 o                         
   2   1  15        329.11        339.78         5.77 o                         
   3   1  15         15.23         26.93         2.41 o                         
   4   1  15        284.18        286.07         5.01 o                         
   5   1  15        896.76        903.63         9.53 o                         
   6   1  15         30.95         28.56         2.46 o                         
   7   1  15          0.42          0.81         2.39 o                         
   8   1  15        182.92        184.57         5.74 o                         
   9   1  15        620.74        627.38        10.33 o                         
  10   1  15        146.45        131.48         6.24 o                         
  11   1  15        116.64        112.08         5.43 o                         
  12   1  15        161.63        176.55         8.15 o                         
  13   1  15        108.46        119.96         7.07 o                         
  14   1  15         39.44         32.84         4.36 o                         
  15   1  15        233.82        225.29         9.05 o                         
  16   1  15         73.01         65.52         6.50 o                         
  17   1  15         70.57         78.46         7.26 o                         
  18   1  15         36.99         24.37         5.45 o                         
  19   1  15        414.33        362.06        18.21 o                         
   0   2  15         82.16         98.54         6.39 o                         
   1   2  15        143.97        158.88         4.46 o                         
   2   2  15        165.63        130.08         4.01 o                         
   3   2  15        374.73        355.07         5.65 o                         
   4   2  15        442.56        421.45         6.19 o                         
   5   2  15        320.55        315.20         8.16 o                         
   6   2  15         98.95         84.58         4.39 o                         
   7   2  15       3400.08       3109.67        26.03 o                         
   8   2  15         47.05         53.99         4.05 o                         
   9   2  15        188.79        178.17         5.66 o                         
  10   2  15         89.49         92.98         4.37 o                         
  11   2  15        213.39        204.00         7.32 o                         
  12   2  15        159.08        148.38         7.24 o                         
  13   2  15        930.82        868.07        13.28 o                         
  14   2  15         40.33         32.83         4.39 o                         
  15   2  15        974.90        889.71        14.05 o                         
  16   2  15        276.11        239.18         8.21 o                         
  17   2  15        384.14        367.92        12.09 o                         
  18   2  15         35.81         42.88         6.18 o                         
  19   2  15         68.95         68.55        10.04 o                         
   1   3  15        139.36        159.16         4.36 o                         
   2   3  15        637.35        559.26         7.20 o                         
   3   3  15        250.29        222.99         5.10 o                         
   4   3  15          6.31          1.89         1.91 o                         
   5   3  15       1175.51       1066.36        13.60 o                         
   6   3  15          0.95         -2.58         3.44 o                         
   7   3  15       3836.56       3720.34        38.54 o                         
   8   3  15         28.58         43.02         5.51 o                         
   9   3  15        994.36        890.08        17.10 o                         
  10   3  15         54.12         62.61         6.70 o                         
  11   3  15        956.11        889.88        19.64 o                         
  12   3  15          4.05          3.15         4.52 o                         
  13   3  15        228.88        228.14        13.58 o                         
  14   3  15          8.36          9.89         5.15 o                         
  15   3  15       1199.61       1075.92        20.74 o                         
  16   3  15        189.99        168.20        12.10 o                         
  17   3  15        295.76        289.24        10.28 o                         
  18   3  15         17.46         21.62         8.53 o                         
  19   3  15        149.21        152.73        12.29 o                         
   0   4  15       2279.07       2144.02        40.05 o                         
   1   4  15          0.05          1.71         2.13 o                         
   2   4  15         60.03         61.95         3.39 o                         
   3   4  15         68.30         62.34         4.14 o                         
   4   4  15         39.29         32.54         3.38 o                         
   5   4  15       1814.44       1655.99        18.51 o                         
   6   4  15         71.18         64.38         5.76 o                         
   7   4  15        390.28        376.59        12.24 o                         
   8   4  15       1109.12       1015.87        19.05 o                         
   9   4  15        509.35        442.75        12.89 o                         
  10   4  15        181.55        192.26        10.29 o                         
  11   4  15         22.62         26.63         6.15 o                         
  12   4  15          9.28         16.63         6.49 o                         
  13   4  15         10.84         14.19         6.03 o                         
  14   4  15          8.95          7.17         6.24 o                         
  15   4  15         28.75         36.10         7.05 o                         
  16   4  15         82.85        103.11         9.84 o                         
  17   4  15        915.75        874.49        22.82 o                         
  18   4  15        381.58        335.75        18.60 o                         
   1   5  15        684.91        655.03         9.69 o                         
   2   5  15         29.04         18.85         2.85 o                         
   3   5  15       8773.93       7893.66        62.52 o                         
   4   5  15        238.00        258.57         7.95 o                         
   5   5  15        825.87        767.51        12.94 o                         
   6   5  15         16.63         14.24         3.04 o                         
   7   5  15        338.53        284.70        12.67 o                         
   8   5  15          8.92         14.35         5.59 o                         
   9   5  15         15.23         13.77         6.96 o                         
  10   5  15          0.32         10.72         5.76 o                         
  11   5  15         14.85          1.48         5.63 o                         
  12   5  15         54.59         46.90         7.68 o                         
  13   5  15         51.66         75.18         8.67 o                         
  14   5  15          0.78          1.58         6.06 o                         
  15   5  15          0.47          8.18         6.36 o                         
  16   5  15          9.04         10.51         7.60 o                         
  17   5  15          7.65          6.02        10.95 o                         
   0   6  15          2.76         16.85         4.14 o                         
   1   6  15       5702.01       5185.53        37.94 o                         
   2   6  15        128.75        137.42         4.88 o                         
   3   6  15        207.06        228.75         8.69 o                         
   4   6  15          6.39         13.42         4.48 o                         
   5   6  15       3574.61       3250.87        32.36 o                         
   6   6  15        480.82        466.94        11.29 o                         
   7   6  15          0.44          2.84         3.60 o                         
   8   6  15        154.09        158.72        14.77 o                         
   9   6  15          1.82          5.48         5.53 o                         
  10   6  15        199.98        210.61        13.15 o                         
  11   6  15          7.83         13.14         6.44 o                         
  12   6  15         17.65         13.75         6.67 o                         
  13   6  15          0.07          4.05         7.17 o                         
  14   6  15         28.30         39.45        10.79 o                         
  15   6  15         67.30         90.53        10.29 o                         
  16   6  15          9.30         19.37         7.80 o                         
   1   7  15         32.68         34.38         4.95 o                         
   2   7  15        260.00        249.31         8.44 o                         
   3   7  15        506.57        479.63        11.81 o                         
   4   7  15         44.23         57.74         6.25 o                         
   5   7  15          5.51          4.27         4.02 o                         
   6   7  15        170.52        172.26         9.08 o                         
   7   7  15        251.63        256.69         9.72 o                         
   8   7  15          2.68         13.74         3.43 o                         
   9   7  15          2.44         18.10         6.79 o                         
  10   7  15        234.83        269.60        14.96 o                         
  11   7  15        275.16        281.63        15.70 o                         
  12   7  15          1.79         -2.15         6.30 o                         
  13   7  15        595.98        644.94        23.46 o                         
  14   7  15         10.36         33.48         7.99 o                         
  15   7  15        331.54        401.48        21.69 o                         
   0   8  15          0.55          2.75         6.36 o                         
   1   8  15         72.77         86.87         6.38 o                         
   2   8  15         33.63         30.72         3.77 o                         
   3   8  15        340.78        316.29        11.56 o                         
   4   8  15          1.17          5.11         5.31 o                         
   5   8  15        520.76        442.57        14.18 o                         
   6   8  15         13.92         29.57         6.49 o                         
   7   8  15        107.48         96.24         7.07 o                         
   8   8  15          6.45         12.41         4.57 o                         
   9   8  15         14.30         25.02         4.20 o                         
  10   8  15        104.68        108.26        11.20 o                         
  11   8  15         35.07         42.07         8.46 o                         
  12   8  15          0.98          8.61         7.00 o                         
  13   8  15         94.92        109.34        15.94 o                         
   1   9  15         19.93         26.26         4.54 o                         
   2   9  15          1.68          0.06         3.49 o                         
   3   9  15        400.56        367.84        14.04 o                         
   4   9  15         16.82         26.30         8.69 o                         
   5   9  15        139.62        148.34        11.85 o                         
   6   9  15          0.81          1.33         7.66 o                         
   7   9  15        513.55        457.54        16.70 o                         
   8   9  15          7.95         20.39         7.61 o                         
   9   9  15        298.93        325.16        21.41 o                         
  10   9  15          3.17         15.24         8.54 o                         
  11   9  15        181.97        209.65        18.31 o                         
   0  10  15          8.49         11.16        10.40 o                         
   1  10  15        127.87        130.06         9.05 o                         
   2  10  15         18.39         27.51         5.52 o                         
   3  10  15         26.65         43.40         7.74 o                         
   4  10  15         27.62         30.27         7.03 o                         
   5  10  15         95.10        122.57        10.76 o                         
   6  10  15         18.53         16.19         7.99 o                         
   7  10  15         18.60         38.96         8.01 o                         
   8  10  15         31.44         53.48        10.03 o                         
   0   0  16         20.79         34.80         5.16 o                         
   1   0  16        266.40        243.60         7.44 o                         
   2   0  16        542.13        591.11        11.86 o                         
   3   0  16        796.15        790.29        12.76 o                         
   4   0  16       1370.72       1323.04        16.64 o                         
   5   0  16         48.76         41.20         3.83 o                         
   6   0  16        500.32        499.70        10.34 o                         
   7   0  16         85.06         85.62         5.08 o                         
   8   0  16        624.50        571.04        10.27 o                         
   9   0  16        820.66        743.78        19.25 o                         
  10   0  16        577.45        572.75        17.35 o                         
  11   0  16        811.46        758.29        22.77 o                         
  12   0  16       3109.42       2928.52        54.37 o                         
  13   0  16        138.71        156.53        26.68 o                         
  14   0  16       3357.21       2984.10        54.45 o                         
  15   0  16       1343.98       1191.68        28.98 o                         
  16   0  16        222.27        217.43        20.59 o                         
  17   0  16          0.35         13.93         8.14 o                         
  18   0  16        101.52        101.36        13.28 o                         
  19   0  16         62.88         66.33        17.22 o                         
   1   1  16        251.50        291.12         5.64 o                         
   2   1  16        531.23        487.91         7.20 o                         
   3   1  16        202.26        202.92         4.74 o                         
   4   1  16        129.26        120.22         3.95 o                         
   5   1  16        866.40        801.77         9.70 o                         
   6   1  16       1549.36       1437.58        13.43 o                         
   7   1  16       4096.89       3893.28        32.41 o                         
   8   1  16       1306.95       1236.88        17.92 o                         
   9   1  16       1942.38       1808.91        19.02 o                         
  10   1  16        160.93        148.92         6.49 o                         
  11   1  16        957.99        900.67        12.33 o                         
  12   1  16         16.05         14.68         5.81 o                         
  13   1  16          4.25          8.41         4.09 o                         
  14   1  16          1.02          4.26         3.04 o                         
  15   1  16          2.87          2.40         2.96 o                         
  16   1  16        169.13        155.45        12.81 o                         
  17   1  16         20.40         23.40         7.68 o                         
  18   1  16         57.19         63.06         8.15 o                         
  19   1  16         66.92         58.66         9.37 o                         
   0   2  16        606.67        620.84        11.07 o                         
   1   2  16        494.60        463.21         7.64 o                         
   2   2  16        182.85        176.56         4.52 o                         
   3   2  16       1251.91       1161.08        11.43 o                         
   4   2  16        111.12        106.63         3.85 o                         
   5   2  16          3.73          2.07         1.80 o                         
   6   2  16        272.50        252.89         6.71 o                         
   7   2  16        839.57        782.43        10.76 o                         
   8   2  16        244.82        242.84         6.92 o                         
   9   2  16        992.29        947.94        12.07 o                         
  10   2  16        257.62        238.91         6.08 o                         
  11   2  16          8.54         11.36         3.16 o                         
  12   2  16         44.08         31.03         4.46 o                         
  13   2  16        762.09        711.21        12.89 o                         
  14   2  16        325.09        309.82         8.81 o                         
  15   2  16        455.40        426.98         9.52 o                         
  16   2  16       1143.48       1094.70        19.35 o                         
  17   2  16        664.01        614.92        14.61 o                         
  18   2  16        242.76        247.24        11.16 o                         
  19   2  16        408.49        422.97        24.20 o                         
   1   3  16         97.56        115.30         4.18 o                         
   2   3  16       5114.35       4689.10        35.57 o                         
   3   3  16        260.53        232.52         5.36 o                         
   4   3  16        599.52        539.44         7.65 o                         
   5   3  16        185.81        186.17         5.82 o                         
   6   3  16       1170.87       1143.32        22.42 o                         
   7   3  16        405.59        363.94        12.49 o                         
   8   3  16         20.64         20.15         5.40 o                         
   9   3  16        165.91        168.00        10.32 o                         
  10   3  16        532.13        460.43        14.39 o                         
  11   3  16        126.45        124.95        10.36 o                         
  12   3  16          0.01          6.34         4.75 o                         
  13   3  16         19.88         16.71         6.15 o                         
  14   3  16        151.71        175.98        12.41 o                         
  15   3  16         10.02          2.25         6.55 o                         
  16   3  16        216.97        225.80        13.43 o                         
  17   3  16         35.02         63.57         8.47 o                         
  18   3  16        161.11        167.11        14.88 o                         
   0   4  16       2959.03       2850.91        32.99 o                         
   1   4  16       1974.29       1797.54        18.11 o                         
   2   4  16       1281.02       1097.07        11.85 o                         
   3   4  16         17.67         21.89         3.15 o                         
   4   4  16          1.20          1.66         2.71 o                         
   5   4  16        756.27        637.05        11.17 o                         
   6   4  16       2473.53       2291.35        30.25 o                         
   7   4  16         70.54         56.74         6.47 o                         
   8   4  16          1.20          7.97         4.77 o                         
   9   4  16         70.09         62.46         7.75 o                         
  10   4  16         80.96         83.29         7.61 o                         
  11   4  16         17.41         16.73         5.26 o                         
  12   4  16         92.62        106.74         9.69 o                         
  13   4  16         57.93         47.02         8.55 o                         
  14   4  16          1.37         -3.12         5.51 o                         
  15   4  16         18.88         28.84         6.77 o                         
  16   4  16        195.30        199.22        13.18 o                         
  17   4  16          0.16          2.45         6.65 o                         
  18   4  16        227.38        199.90        13.78 o                         
   1   5  16         37.10         34.85         3.26 o                         
   2   5  16        205.32        214.66         6.61 o                         
   3   5  16        300.61        293.89        12.27 o                         
   4   5  16         16.86         26.14         4.35 o                         
   5   5  16         81.12        100.64         5.38 o                         
   6   5  16        644.94        553.87         9.86 o                         
   7   5  16         64.70         61.91         7.73 o                         
   8   5  16        309.56        283.26        15.12 o                         
   9   5  16        140.17        141.46        10.88 o                         
  10   5  16        176.19        152.38        11.26 o                         
  11   5  16         15.13         19.45         6.57 o                         
  12   5  16         49.11         63.42         8.24 o                         
  13   5  16          3.93          2.23         5.76 o                         
  14   5  16         25.58         16.38         6.61 o                         
  15   5  16          0.14         -0.68         6.16 o                         
  16   5  16         48.71         59.05         9.02 o                         
  17   5  16          2.03         16.14         7.66 o                         
   0   6  16        141.62        129.14         7.39 o                         
   1   6  16        157.19        130.60         5.17 o                         
   2   6  16         80.24        109.98         6.54 o                         
   3   6  16        220.43        257.22         8.74 o                         
   4   6  16        843.72        758.48        13.39 o                         
   5   6  16         16.54         14.76         3.95 o                         
   6   6  16         90.51         97.41         5.56 o                         
   7   6  16        426.90        386.52        15.71 o                         
   8   6  16         82.02         87.86         9.97 o                         
   9   6  16         22.56         29.65         6.95 o                         
  10   6  16         72.73         54.41         9.04 o                         
  11   6  16         23.90         22.63         7.71 o                         
  12   6  16        323.31        343.74        16.05 o                         
  13   6  16         66.50         84.13         9.86 o                         
  14   6  16         13.84          9.16         8.83 o                         
  15   6  16          5.18          1.46         6.78 o                         
  16   6  16        101.23        103.20        11.73 o                         
   1   7  16          0.11          2.29         2.99 o                         
   2   7  16          7.56         18.28         4.30 o                         
   3   7  16        585.88        533.20        12.13 o                         
   4   7  16        463.27        430.34        11.23 o                         
   5   7  16          5.34         10.20         4.16 o                         
   6   7  16         47.46         68.85         6.10 o                         
   7   7  16         65.59         56.09         5.92 o                         
   8   7  16        383.84        379.26        15.70 o                         
   9   7  16         13.16         17.51         7.13 o                         
  10   7  16        133.93        172.33        12.85 o                         
  11   7  16        353.34        356.07        17.46 o                         
  12   7  16          7.90         12.55         7.16 o                         
  13   7  16          1.13          6.32         6.82 o                         
  14   7  16          4.42         16.33         9.18 o                         
   0   8  16         12.12          8.38         4.88 o                         
   1   8  16         21.69         21.84         4.09 o                         
   2   8  16         86.02         81.84         7.81 o                         
   3   8  16         44.96         48.41         7.03 o                         
   4   8  16        318.46        320.36        14.56 o                         
   5   8  16          1.72         12.90         5.31 o                         
   6   8  16        841.42        785.12        16.50 o                         
   7   8  16        110.80        113.90         7.42 o                         
   8   8  16         11.28         22.46         5.49 o                         
   9   8  16          4.43         -2.19        10.75 o                         
  10   8  16         62.58         82.50        10.30 o                         
  11   8  16        183.22        209.71        14.59 o                         
  12   8  16          0.54         13.03        14.25 o                         
  13   8  16          2.09         24.60        10.32 o                         
   1   9  16         37.07         46.10         5.41 o                         
   2   9  16          1.26         -2.62         4.96 o                         
   3   9  16         83.02         87.52         8.48 o                         
   4   9  16         78.75         91.14         8.79 o                         
   5   9  16         10.40         20.44        10.12 o                         
   6   9  16        104.35        113.04         9.56 o                         
   7   9  16         28.94         47.60         9.30 o                         
   8   9  16          3.78          2.03         5.78 o                         
   9   9  16         94.90        111.22        13.83 o                         
  10   9  16        369.61        405.86        23.36 o                         
   0  10  16          1.83         -5.59         7.24 o                         
   1  10  16          6.59         23.82         5.94 o                         
   2  10  16        348.58        330.56        14.92 o                         
   3  10  16         11.59         20.23         8.64 o                         
   4  10  16         35.85         43.54         9.34 o                         
   5  10  16          5.72          9.02         7.88 o                         
   6  10  16        135.73        169.23        12.31 o                         
   7  10  16          5.41         19.38         7.65 o                         
   1   1  17         21.45         11.85         2.33 o                         
   2   1  17        368.73        309.47         6.05 o                         
   3   1  17        787.05        694.09         8.67 o                         
   4   1  17         53.60         61.19         3.35 o                         
   5   1  17        297.25        296.91         6.39 o                         
   6   1  17          5.62          1.42         2.06 o                         
   7   1  17       1567.25       1442.67        18.16 o                         
   8   1  17          3.38         -2.04         2.53 o                         
   9   1  17       1663.31       1491.64        18.46 o                         
  10   1  17       2098.34       1935.93        22.59 o                         
  11   1  17        167.06        151.24         5.57 o                         
  12   1  17        784.29        741.52        12.29 o                         
  13   1  17         11.00         15.71         3.92 o                         
  14   1  17        102.52         91.15         7.33 o                         
  15   1  17         51.73         37.16         6.10 o                         
  16   1  17          8.66         16.71         6.89 o                         
  17   1  17         81.48         98.35        10.27 o                         
  18   1  17         34.00         30.85         8.66 o                         
  19   1  17         82.63        100.02        11.37 o                         
   0   2  17       4332.03       4010.54        37.25 o                         
   1   2  17        168.03        182.12         5.21 o                         
   2   2  17        349.01        308.23         6.74 o                         
   3   2  17        492.25        463.76         7.34 o                         
   4   2  17         34.10         35.21         2.91 o                         
   5   2  17        162.27        157.02         4.31 o                         
   6   2  17       1044.56        974.74        12.65 o                         
   7   2  17          0.94          2.00         2.12 o                         
   8   2  17         17.50         25.83         3.39 o                         
   9   2  17        349.36        312.13         6.65 o                         
  10   2  17         43.27         45.45         3.44 o                         
  11   2  17         22.07         20.65         4.89 o                         
  12   2  17        190.61        168.26         5.60 o                         
  13   2  17        561.12        507.25         9.41 o                         
  14   2  17        149.77        140.45         7.11 o                         
  15   2  17          0.00         -0.93         4.86 o                         
  16   2  17        547.35        481.71        12.29 o                         
  17   2  17         88.98        101.22         7.36 o                         
  18   2  17         60.00         88.48        13.68 o                         
   1   3  17       1115.95       1063.46        12.27 o                         
   2   3  17        108.37        110.72         5.05 o                         
   3   3  17        329.93        302.59         8.20 o                         
   4   3  17       3598.68       3272.75        24.36 o                         
   5   3  17        993.61        966.23        13.01 o                         
   6   3  17          4.10         -0.20         4.27 o                         
   7   3  17         65.00         67.42         6.63 o                         
   8   3  17        197.00        198.66         9.68 o                         
   9   3  17        191.83        187.65         9.68 o                         
  10   3  17        120.06        113.31         9.13 o                         
  11   3  17        321.87        307.49        11.52 o                         
  12   3  17         31.85         34.20         5.82 o                         
  13   3  17         31.71         33.54         5.92 o                         
  14   3  17         28.18         44.71         6.87 o                         
  15   3  17         69.31         80.59        15.27 o                         
  16   3  17          0.91          4.21         7.22 o                         
  17   3  17        138.66        123.85        10.53 o                         
  18   3  17        203.60        247.39        17.51 o                         
   0   4  17        180.67        154.80         7.53 o                         
   1   4  17        404.55        357.03         7.78 o                         
   2   4  17        100.42        110.14         4.42 o                         
   3   4  17         65.00         63.39         5.10 o                         
   4   4  17          2.55         -4.15         4.15 o                         
   5   4  17          2.13         -0.30         2.31 o                         
   6   4  17        106.19        119.17         8.39 o                         
   7   4  17        741.08        674.88        15.81 o                         
   8   4  17        952.64        909.32        18.48 o                         
   9   4  17         69.42         73.92         7.89 o                         
  10   4  17        769.20        715.83        17.33 o                         
  11   4  17        191.82        167.52        12.27 o                         
  12   4  17          2.43          0.92         5.36 o                         
  13   4  17          9.46          7.63         5.78 o                         
  14   4  17          0.48          1.03         5.77 o                         
  15   4  17        120.83        120.24        17.98 o                         
  16   4  17         81.79         72.03         9.42 o                         
  17   4  17         15.13         14.35         8.16 o                         
   1   5  17        220.66        214.73         6.01 o                         
   2   5  17       1020.20        895.34        10.78 o                         
   3   5  17         19.24          6.91         3.58 o                         
   4   5  17        457.08        397.44         9.33 o                         
   5   5  17        281.10        274.82         7.83 o                         
   6   5  17        946.64        915.42        20.66 o                         
   7   5  17        309.67        303.89        14.15 o                         
   8   5  17         25.71         27.77         6.46 o                         
   9   5  17        390.92        380.91        16.67 o                         
  10   5  17         49.63         48.61         9.23 o                         
  11   5  17         57.14         65.07         8.57 o                         
  12   5  17         51.00         60.62         8.57 o                         
  13   5  17          6.95         20.63         6.38 o                         
  14   5  17         26.83         33.75         7.76 o                         
  15   5  17          4.95         24.44         7.61 o                         
  16   5  17        155.61        162.26        14.31 o                         
   0   6  17         64.60         68.46         6.03 o                         
   1   6  17         12.82         19.63         3.58 o                         
   2   6  17         23.35         19.14         4.64 o                         
   3   6  17          1.60          4.20         4.13 o                         
   4   6  17        141.10        129.70         7.20 o                         
   5   6  17         25.31         18.75         4.89 o                         
   6   6  17        673.44        598.89        11.38 o                         
   7   6  17         39.13         47.20         7.53 o                         
   8   6  17          8.35         14.30         6.25 o                         
   9   6  17        335.54        325.36        16.25 o                         
  10   6  17        198.10        213.99        13.34 o                         
  11   6  17        204.39        223.33        13.92 o                         
  12   6  17        396.58        409.98        17.12 o                         
  13   6  17        422.10        383.72        19.63 o                         
  14   6  17         16.12         32.50         9.28 o                         
  15   6  17          5.60          9.77         9.56 o                         
   1   7  17         81.81         84.53         4.73 o                         
   2   7  17        911.00        748.27        15.54 o                         
   3   7  17         45.61         49.09         6.31 o                         
   4   7  17        489.48        400.24        11.02 o                         
   5   7  17        315.01        310.25        10.37 o                         
   6   7  17         19.93         15.16         4.42 o                         
   7   7  17          5.58         12.27         3.46 o                         
   8   7  17        106.19        129.98        11.07 o                         
   9   7  17        103.97         98.38        10.17 o                         
  10   7  17          5.19         11.81         7.02 o                         
  11   7  17         99.01         94.42        11.30 o                         
  12   7  17         85.96         85.16        10.37 o                         
  13   7  17         31.38         20.52         9.11 o                         
  14   7  17         49.53         43.50         9.30 o                         
   0   8  17          4.36         10.43         5.13 o                         
   1   8  17        204.32        209.64         7.04 o                         
   2   8  17          5.95          8.85         5.20 o                         
   3   8  17          5.24          7.59         4.85 o                         
   4   8  17         60.24         66.54         7.16 o                         
   5   8  17          5.50          6.87         5.87 o                         
   6   8  17          8.80         15.01         5.30 o                         
   7   8  17          6.12         11.33         5.24 o                         
   8   8  17        100.36        113.08        11.27 o                         
   9   8  17         73.03         61.84         9.61 o                         
  10   8  17        446.13        380.94        17.60 o                         
  11   8  17         57.51         83.48        15.82 o                         
  12   8  17         25.59         48.61         9.61 o                         
   1   9  17         74.37         77.28         6.52 o                         
   2   9  17          4.01          5.18         5.74 o                         
   3   9  17          0.23          3.88         5.76 o                         
   4   9  17        215.09        202.82        12.05 o                         
   5   9  17        281.19        294.11        14.15 o                         
   6   9  17         41.89         58.06         7.86 o                         
   7   9  17         25.86         15.02         6.63 o                         
   8   9  17          4.51         -0.74         8.41 o                         
   9   9  17        159.18        192.38        14.63 o                         
   0  10  17         13.92         48.95        12.44 o                         
   1  10  17         25.93         30.63        10.39 o                         
   2  10  17         24.23         32.27         8.46 o                         
   3  10  17         49.92         62.55         8.70 o                         
   4  10  17         43.67         36.91         8.66 o                         
   5  10  17          0.37         13.51         7.49 o                         
   0   0  18        148.67        187.82        10.54 o                         
   1   0  18          2.77          0.92         3.24 o                         
   2   0  18        226.22        224.56         7.37 o                         
   3   0  18         54.84         38.35         4.24 o                         
   4   0  18       1164.02       1102.27        17.65 o                         
   5   0  18       8169.37       7345.49        69.46 o                         
   6   0  18         51.69         53.16         4.82 o                         
   7   0  18        246.99        216.11         7.36 o                         
   8   0  18        616.45        558.80        10.56 o                         
   9   0  18          0.98          3.83         5.21 o                         
  10   0  18         39.67         41.38         8.15 o                         
  11   0  18        182.80        179.76        15.77 o                         
  12   0  18          7.85          1.27         5.97 o                         
  13   0  18        195.24        210.61        13.71 o                         
  14   0  18        347.55        330.96        17.87 o                         
  15   0  18          3.70          3.54         9.05 o                         
  16   0  18        276.39        242.63        26.88 o                         
  17   0  18        121.04        125.00        14.51 o                         
  18   0  18         58.99         55.46        12.16 o                         
   1   1  18          1.19          7.25         2.38 o                         
   2   1  18        413.11        393.84         7.05 o                         
   3   1  18         83.07         83.19         4.01 o                         
   4   1  18         27.62         39.66         3.13 o                         
   5   1  18          3.85          6.66         2.65 o                         
   6   1  18        921.31        883.43        10.99 o                         
   7   1  18         10.56          9.64         3.34 o                         
   8   1  18         10.78         14.50         3.06 o                         
   9   1  18         38.14         47.70         4.10 o                         
  10   1  18        474.10        455.99         9.91 o                         
  11   1  18        241.77        214.07         6.32 o                         
  12   1  18         56.73         59.55         4.35 o                         
  13   1  18         64.79         73.78         8.40 o                         
  14   1  18          0.19         -4.00         4.00 o                         
  15   1  18          8.70         12.64         5.33 o                         
  16   1  18          0.34          3.60         6.44 o                         
  17   1  18          6.56         17.04         6.59 o                         
  18   1  18        102.97        108.91        10.05 o                         
   0   2  18        753.85        777.70        15.20 o                         
   1   2  18        170.57        162.14         5.43 o                         
   2   2  18        188.36        177.40         5.37 o                         
   3   2  18       2594.97       2356.50        19.98 o                         
   4   2  18        430.82        380.22         7.60 o                         
   5   2  18        288.47        259.20         5.59 o                         
   6   2  18         92.94         90.05         4.60 o                         
   7   2  18       1394.97       1287.88        15.22 o                         
   8   2  18         68.11         67.33         4.96 o                         
   9   2  18         30.03         31.22         2.98 o                         
  10   2  18        107.52        112.96         4.31 o                         
  11   2  18        128.34        106.22         5.36 o                         
  12   2  18          0.56         -3.06         3.06 o                         
  13   2  18          6.26          7.95         3.40 o                         
  14   2  18        313.21        290.75         7.61 o                         
  15   2  18        124.27        139.15         8.01 o                         
  16   2  18          5.71         12.95         3.85 o                         
  17   2  18          6.22         17.53         8.98 o                         
  18   2  18         24.69         50.79        11.89 o                         
   1   3  18        170.07        152.32         5.29 o                         
   2   3  18        478.31        484.63         8.03 o                         
   3   3  18         45.72         33.82         2.97 o                         
   4   3  18         86.48         89.87         3.84 o                         
   5   3  18        210.56        185.44         5.94 o                         
   6   3  18        158.08        161.50         8.93 o                         
   7   3  18         84.83         73.23         7.01 o                         
   8   3  18         51.40         52.92         8.12 o                         
   9   3  18        149.49        166.37        13.11 o                         
  10   3  18        502.94        469.41        13.68 o                         
  11   3  18        252.99        247.34        16.51 o                         
  12   3  18          4.16          8.59         5.54 o                         
  13   3  18        215.63        218.26        11.23 o                         
  14   3  18        219.52        210.05        11.41 o                         
  15   3  18        335.20        317.27        14.73 o                         
  16   3  18         37.88         29.97        13.52 o                         
  17   3  18        140.57        149.45        13.96 o                         
   0   4  18         14.33         15.50         4.11 o                         
   1   4  18        221.74        218.34         6.07 o                         
   2   4  18          0.00         -2.15         2.15 o                         
   3   4  18          2.48          2.35         2.66 o                         
   4   4  18        180.97        175.04         7.21 o                         
   5   4  18        658.87        569.82         9.94 o                         
   6   4  18        796.35        711.88        17.62 o                         
   7   4  18         34.80         40.90         6.84 o                         
   8   4  18        127.83        138.07        10.31 o                         
   9   4  18          5.78         11.68         6.09 o                         
  10   4  18        187.42        195.21        11.97 o                         
  11   4  18         41.62         43.28         7.15 o                         
  12   4  18          7.11         10.42         6.22 o                         
  13   4  18        142.82        141.11        10.91 o                         
  14   4  18         64.35         71.95         9.14 o                         
  15   4  18         12.57         18.64         8.77 o                         
  16   4  18        241.69        253.08        20.98 o                         
  17   4  18          1.25          9.15         8.89 o                         
   1   5  18         61.17         65.54         4.65 o                         
   2   5  18        271.02        250.92         6.31 o                         
   3   5  18        232.17        253.06         8.42 o                         
   4   5  18          6.87          5.17         3.50 o                         
   5   5  18          0.20          5.57         3.09 o                         
   6   5  18         27.47         25.25         7.08 o                         
   7   5  18        206.44        224.67        12.74 o                         
   8   5  18         67.90         68.27        11.20 o                         
   9   5  18         56.08         54.97         7.86 o                         
  10   5  18          1.24         16.29         6.52 o                         
  11   5  18        252.58        285.02        14.41 o                         
  12   5  18         74.02         87.56         9.50 o                         
  13   5  18          1.68         -2.59         8.58 o                         
  14   5  18        169.36        164.94        12.48 o                         
  15   5  18          3.81         -2.88         7.28 o                         
  16   5  18          0.02         -4.73         7.28 o                         
   0   6  18        248.99        257.90        11.13 o                         
   1   6  18         75.08         88.44         5.17 o                         
   2   6  18        212.73        200.21         8.85 o                         
   3   6  18          4.01          9.19         4.04 o                         
   4   6  18        240.16        227.80         8.88 o                         
   5   6  18         93.78         99.02         6.23 o                         
   6   6  18         24.80         25.11         3.51 o                         
   7   6  18          6.74          9.07         6.25 o                         
   8   6  18         19.82         16.97         6.44 o                         
   9   6  18         76.07         80.67         9.29 o                         
  10   6  18          0.30          0.85         6.44 o                         
  11   6  18        343.74        384.66        17.10 o                         
  12   6  18         46.20         46.85         9.64 o                         
  13   6  18        170.41        169.72        13.14 o                         
  14   6  18        106.91        104.38        13.86 o                         
   1   7  18         14.41         14.96         3.01 o                         
   2   7  18         93.88        105.05         7.63 o                         
   3   7  18         48.02         39.03         5.35 o                         
   4   7  18        221.04        231.56         9.93 o                         
   5   7  18         26.70         41.25         6.20 o                         
   6   7  18         25.23         44.36         5.89 o                         
   7   7  18         51.34         34.29         7.49 o                         
   8   7  18        435.17        405.06        16.97 o                         
   9   7  18         35.51         47.38         8.44 o                         
  10   7  18        154.07        181.99        13.18 o                         
  11   7  18        110.43        144.61        12.41 o                         
  12   7  18         22.89         45.47        11.24 o                         
  13   7  18         29.16         49.08        14.84 o                         
   0   8  18         74.65         87.32         7.70 o                         
   1   8  18         44.67         51.59         4.24 o                         
   2   8  18         19.72         19.33         5.54 o                         
   3   8  18         72.40        106.49         7.79 o                         
   4   8  18        403.24        342.49        13.02 o                         
   5   8  18        169.09        182.71        11.55 o                         
   6   8  18        237.98        241.57        13.03 o                         
   7   8  18        229.19        190.32        16.52 o                         
   8   8  18        124.25        126.01        11.68 o                         
   9   8  18          1.93          7.16         6.93 o                         
  10   8  18        122.20        124.34        15.40 o                         
  11   8  18          3.49          9.08         8.36 o                         
   1   9  18         36.74         44.48         7.21 o                         
   2   9  18         53.24         52.55         7.31 o                         
   3   9  18          3.52          7.81         8.62 o                         
   4   9  18         14.17         16.45         7.31 o                         
   5   9  18          1.76         12.38         6.66 o                         
   6   9  18        423.69        462.13        23.84 o                         
   7   9  18         18.13         31.30         9.14 o                         
   8   9  18         66.96         84.74        10.67 o                         
   0  10  18         10.29         29.86        18.12 o                         
   1  10  18         38.05         74.47        10.15 o                         
   2  10  18        128.03        119.98        11.43 o                         
   3  10  18        255.56        304.16        14.76 o                         
   1   1  19        344.34        292.66         6.76 o                         
   2   1  19        574.58        481.26         9.10 o                         
   3   1  19       1031.45        844.38        10.38 o                         
   4   1  19        370.59        318.84         8.47 o                         
   5   1  19         86.83        103.21         5.03 o                         
   6   1  19         18.59         27.67         2.76 o                         
   7   1  19         82.42         78.17         4.73 o                         
   8   1  19        119.92        131.74         5.68 o                         
   9   1  19         72.17         63.50         4.40 o                         
  10   1  19        114.83        117.02         6.45 o                         
  11   1  19         26.06         29.79         3.12 o                         
  12   1  19         74.02         67.00         6.61 o                         
  13   1  19          9.93          9.04         6.77 o                         
  14   1  19          7.59          6.22         4.50 o                         
  15   1  19          5.14          4.58         5.24 o                         
  16   1  19        104.90        109.49        12.71 o                         
  17   1  19          0.82         -8.77         8.77 o                         
   0   2  19        859.91        814.79        24.81 o                         
   1   2  19        315.90        346.16         8.68 o                         
   2   2  19        220.10        191.88         5.95 o                         
   3   2  19          1.03          0.17         2.30 o                         
   4   2  19         18.13         16.97         2.71 o                         
   5   2  19         18.30         25.32         3.04 o                         
   6   2  19        331.84        293.73         7.56 o                         
   7   2  19        602.58        560.53         9.89 o                         
   8   2  19        151.93        164.05         6.39 o                         
   9   2  19         22.16         26.80         3.56 o                         
  10   2  19        145.35        142.35         7.94 o                         
  11   2  19        384.56        348.14        10.89 o                         
  12   2  19          9.79          8.62         4.54 o                         
  13   2  19          3.33          2.77         4.18 o                         
  14   2  19         13.08         16.71         5.14 o                         
  15   2  19         12.74         18.92         5.17 o                         
  16   2  19        186.36        228.96        16.28 o                         
  17   2  19         79.23         92.67        11.92 o                         
   1   3  19         12.47          6.05         2.63 o                         
   2   3  19         67.77         56.86         4.13 o                         
   3   3  19         10.33         12.18         2.74 o                         
   4   3  19         34.71         36.78         3.01 o                         
   5   3  19        470.51        427.15         9.20 o                         
   6   3  19        142.43        151.09         8.96 o                         
   7   3  19         47.44         51.18         6.18 o                         
   8   3  19        138.97        146.64        12.14 o                         
   9   3  19        120.21        115.12         9.14 o                         
  10   3  19         69.13         80.17         8.35 o                         
  11   3  19         56.00         82.38         8.51 o                         
  12   3  19        239.62        250.88        12.12 o                         
  13   3  19          0.25          5.04         5.05 o                         
  14   3  19         45.41         59.46        10.14 o                         
  15   3  19        164.90        207.00        15.58 o                         
  16   3  19        139.22        130.58        19.14 o                         
  17   3  19         14.14         32.68        10.10 o                         
   0   4  19        161.97        166.50        13.74 o                         
   1   4  19        653.74        579.24         9.25 o                         
   2   4  19          9.60          5.21         2.51 o                         
   3   4  19         26.97         18.09         2.46 o                         
   4   4  19       1169.65       1035.40        15.00 o                         
   5   4  19          3.11          4.64         3.16 o                         
   6   4  19        176.26        146.55        13.51 o                         
   7   4  19         26.75         29.92         6.31 o                         
   8   4  19        243.74        241.18        13.14 o                         
   9   4  19       1879.45       1730.98        29.91 o                         
  10   4  19         25.51         21.31         6.84 o                         
  11   4  19         16.32         22.74         6.88 o                         
  12   4  19        247.74        282.42        14.39 o                         
  13   4  19          9.51         11.97         6.35 o                         
  14   4  19         46.76         67.82         8.78 o                         
  15   4  19         27.54         35.12         7.40 o                         
  16   4  19         68.26         89.43        10.87 o                         
   1   5  19         61.15         53.06         4.63 o                         
   2   5  19        240.18        215.70         6.38 o                         
   3   5  19          0.55         -1.10         3.43 o                         
   4   5  19        578.70        557.45        11.59 o                         
   5   5  19         72.73         67.53         4.90 o                         
   6   5  19          1.68         -3.78         5.00 o                         
   7   5  19         75.74         94.84         9.96 o                         
   8   5  19         24.86         29.32         6.66 o                         
   9   5  19        147.65        153.58        11.51 o                         
  10   5  19        694.83        711.41        29.20 o                         
  11   5  19          0.62         13.50         6.22 o                         
  12   5  19          0.09          2.28         5.91 o                         
  13   5  19        181.18        175.80        12.85 o                         
  14   5  19          4.33         16.93         7.07 o                         
  15   5  19         18.00         52.25         8.65 o                         
   0   6  19        400.23        417.75        12.99 o                         
   1   6  19         22.74         39.13         4.33 o                         
   2   6  19        573.90        518.34        12.25 o                         
   3   6  19        539.00        468.75        11.11 o                         
   4   6  19        154.35        133.73         7.17 o                         
   5   6  19         36.54         43.00         4.81 o                         
   6   6  19          0.50         -0.91         5.91 o                         
   7   6  19          2.75         13.10         6.81 o                         
   8   6  19          5.73         11.70         6.57 o                         
   9   6  19         47.97         43.53         8.13 o                         
  10   6  19          0.82          6.37         6.55 o                         
  11   6  19        478.65        434.93        19.16 o                         
  12   6  19         21.43         21.59         7.78 o                         
  13   6  19          2.61         11.24        12.29 o                         
  14   6  19         66.92         55.56         9.71 o                         
   1   7  19          5.17          4.37         3.80 o                         
   2   7  19        108.82        125.80         7.84 o                         
   3   7  19         92.63         89.91         6.84 o                         
   4   7  19         33.74         30.98         5.49 o                         
   5   7  19         60.49         76.82         6.40 o                         
   6   7  19        318.12        292.96        13.08 o                         
   7   7  19         38.41         32.46         7.54 o                         
   8   7  19        255.62        275.13        20.23 o                         
   9   7  19          3.81         12.20         9.61 o                         
  10   7  19          2.87          4.21         6.92 o                         
  11   7  19        716.64        649.63        23.30 o                         
  12   7  19         62.03         62.70        11.49 o                         
   0   8  19         58.79         65.65         7.35 o                         
   1   8  19          0.00          5.51         5.53 o                         
   2   8  19         34.99         47.37         6.97 o                         
   3   8  19          0.22          3.89         5.54 o                         
   4   8  19         23.87         31.33         8.76 o                         
   5   8  19         25.75         32.35         6.54 o                         
   6   8  19        134.31        155.62         9.94 o                         
   7   8  19        187.58        216.97        14.44 o                         
   8   8  19        213.72        217.26        14.82 o                         
   9   8  19        218.61        246.82        16.76 o                         
  10   8  19         15.15         33.18         8.74 o                         
   1   9  19          7.96         -2.76         5.62 o                         
   2   9  19         31.46         56.90         8.03 o                         
   3   9  19          8.56         16.98         6.59 o                         
   4   9  19          3.10          5.53         7.34 o                         
   5   9  19          7.80         23.60         7.81 o                         
   6   9  19         61.37         87.32        10.69 o                         
   7   9  19        104.68        113.37        11.96 o                         
   0   0  20          3.03          7.02         4.83 o                         
   1   0  20        978.02        672.04        12.78 o                         
   2   0  20        672.57        600.70        16.13 o                         
   3   0  20          7.61          7.80         4.09 o                         
   4   0  20          0.49          2.28         3.83 o                         
   5   0  20       2338.71       2004.31        28.82 o                         
   6   0  20       1529.44       1430.96        21.15 o                         
   7   0  20        528.08        451.36        12.38 o                         
   8   0  20        947.42        849.70        14.06 o                         
   9   0  20         14.95         29.28         8.01 o                         
  10   0  20        105.42         96.93        12.02 o                         
  11   0  20        512.51        519.44        18.62 o                         
  12   0  20        106.36        115.99        14.11 o                         
  13   0  20        432.91        392.68        23.63 o                         
  14   0  20        112.73        133.08        13.71 o                         
  15   0  20          3.93         15.06         8.69 o                         
  16   0  20         35.43         38.40        11.05 o                         
  17   0  20         52.09         58.06        12.43 o                         
   1   1  20        532.17        403.17         7.83 o                         
   2   1  20         46.55         46.05         3.69 o                         
   3   1  20        799.94        622.43        11.35 o                         
   4   1  20         61.10         73.94         4.65 o                         
   5   1  20         26.00         29.57         3.15 o                         
   6   1  20        648.07        619.61         8.94 o                         
   7   1  20         59.29         72.56         4.64 o                         
   8   1  20        988.93        872.72        13.12 o                         
   9   1  20         54.77         52.95         4.28 o                         
  10   1  20        443.93        419.77         9.29 o                         
  11   1  20          1.85          7.15         3.44 o                         
  12   1  20         15.72          7.69         4.35 o                         
  13   1  20         40.72         46.11         5.74 o                         
  14   1  20        338.35        327.63        13.17 o                         
  15   1  20         90.38         85.83        10.50 o                         
  16   1  20        104.00        123.94        18.54 o                         
  17   1  20          0.01          0.85        11.03 o                         
   0   2  20       2421.54       2223.86        34.89 o                         
   1   2  20        127.08        139.40         5.75 o                         
   2   2  20         20.62         26.59         3.24 o                         
   3   2  20          1.49          8.75         2.54 o                         
   4   2  20        127.45        138.88         5.30 o                         
   5   2  20        154.96        156.38         5.24 o                         
   6   2  20        242.18        229.94        11.01 o                         
   7   2  20        151.27        145.71         6.87 o                         
   8   2  20        122.94        121.65         5.13 o                         
   9   2  20        300.28        295.03         6.60 o                         
  10   2  20         21.77         17.58         4.74 o                         
  11   2  20          2.51          2.03         4.18 o                         
  12   2  20          8.41         10.45         5.16 o                         
  13   2  20         33.25         42.48         6.02 o                         
  14   2  20          1.47         17.33         4.82 o                         
  15   2  20        324.95        352.50        18.61 o                         
  16   2  20          1.62         -3.18         9.41 o                         
   1   3  20        430.32        392.84         7.85 o                         
   2   3  20         61.28         46.31         4.20 o                         
   3   3  20        186.33        180.34         5.79 o                         
   4   3  20        243.41        241.43         7.94 o                         
   5   3  20          7.43         -1.86         3.21 o                         
   6   3  20       1274.15       1181.49        20.92 o                         
   7   3  20        637.08        592.76        16.05 o                         
   8   3  20        357.03        347.55        12.45 o                         
   9   3  20         31.17         32.36         5.88 o                         
  10   3  20        138.71        150.03        14.52 o                         
  11   3  20         62.87         73.72         8.14 o                         
  12   3  20         18.34         13.35         7.31 o                         
  13   3  20         16.96         21.72         6.53 o                         
  14   3  20         71.14         69.49        11.65 o                         
  15   3  20        275.79        326.96        16.89 o                         
  16   3  20        205.43        237.39        19.04 o                         
   0   4  20       1198.62       1078.72        18.64 o                         
   1   4  20        356.43        300.89         8.78 o                         
   2   4  20        139.22        124.80         6.09 o                         
   3   4  20          1.08          3.91         2.17 o                         
   4   4  20        135.75        154.28         7.71 o                         
   5   4  20         26.16         28.63         3.67 o                         
   6   4  20          1.72          8.18         5.14 o                         
   7   4  20         26.44         32.94         6.52 o                         
   8   4  20         29.02         34.97         6.81 o                         
   9   4  20         26.62         26.00         6.35 o                         
  10   4  20        214.91        183.68        16.01 o                         
  11   4  20         27.14         11.49         6.28 o                         
  12   4  20          6.68         16.73         6.40 o                         
  13   4  20        106.02        128.82        11.00 o                         
  14   4  20         61.65         62.94         8.78 o                         
  15   4  20         42.31         83.97         9.51 o                         
   1   5  20         35.86         49.76         4.33 o                         
   2   5  20         20.49         30.21         3.10 o                         
   3   5  20        108.65        107.47         6.72 o                         
   4   5  20        136.52        133.89         7.07 o                         
   5   5  20          4.16          4.81         4.49 o                         
   6   5  20         46.87         45.76         7.30 o                         
   7   5  20         62.82         71.63         8.46 o                         
   8   5  20         55.83         69.19         8.29 o                         
   9   5  20        182.87        194.54        18.18 o                         
  10   5  20         85.24         96.13         9.68 o                         
  11   5  20         73.05         90.33         9.98 o                         
  12   5  20        134.76        139.45        11.92 o                         
  13   5  20         16.68         11.99         6.73 o                         
  14   5  20        203.07        195.87        14.44 o                         
   0   6  20         69.36         73.89         6.83 o                         
   1   6  20         18.64         17.01         3.21 o                         
   2   6  20          2.60          4.12         4.63 o                         
   3   6  20        268.93        281.32        10.11 o                         
   4   6  20          0.63          4.46         4.26 o                         
   5   6  20         38.25         54.05         6.20 o                         
   6   6  20        149.57        133.53        11.17 o                         
   7   6  20          9.93         15.28         7.90 o                         
   8   6  20          3.25         13.32         7.51 o                         
   9   6  20         73.37         92.00        11.24 o                         
  10   6  20         23.09         31.96         9.19 o                         
  11   6  20         17.26          1.96         6.79 o                         
  12   6  20         23.74         30.79         9.37 o                         
  13   6  20        160.21        150.51        13.19 o                         
   1   7  20         38.58         42.18         5.83 o                         
   2   7  20          2.34         13.94         4.78 o                         
   3   7  20         59.42         72.96         6.68 o                         
   4   7  20        443.35        429.11        13.21 o                         
   5   7  20         34.50         21.91         6.11 o                         
   6   7  20        223.27        212.03         7.56 o                         
   7   7  20          3.98          5.85         6.61 o                         
   8   7  20         18.05         22.61         9.29 o                         
   9   7  20         13.92         22.16         7.47 o                         
  10   7  20          0.04          5.44         8.22 o                         
  11   7  20         15.11         10.11        12.93 o                         
   0   8  20          3.64         -3.96         5.64 o                         
   1   8  20        359.39        371.60        22.59 o                         
   2   8  20         48.81         54.23         9.52 o                         
   3   8  20         77.00         94.96         8.53 o                         
   4   8  20        267.32        276.94        14.94 o                         
   5   8  20         82.46        106.94         9.03 o                         
   6   8  20        147.36        150.39        10.36 o                         
   7   8  20         24.37         55.90        12.86 o                         
   8   8  20         31.91         61.04        10.07 o                         
   9   8  20          5.96         26.50        10.81 o                         
   1   9  20          1.75         12.68         7.51 o                         
   2   9  20         11.08          3.97         7.05 o                         
   3   9  20        117.26        148.94        11.19 o                         
   4   9  20          0.59         -7.35         7.35 o                         
   5   9  20         37.78         64.87         9.29 o                         
   1   1  21          8.12          8.56         2.90 o                         
   2   1  21        146.45        133.33         6.21 o                         
   3   1  21        191.50        145.53         6.58 o                         
   4   1  21          8.29         14.37         3.50 o                         
   5   1  21         67.24         43.70         3.60 o                         
   6   1  21         64.83         55.20         3.76 o                         
   7   1  21        465.20        434.57         9.21 o                         
   8   1  21        121.01        119.69         6.79 o                         
   9   1  21         86.21         74.25         4.90 o                         
  10   1  21         11.14         19.51         3.23 o                         
  11   1  21          0.18          9.36         3.72 o                         
  12   1  21          0.12          1.95         4.51 o                         
  13   1  21         41.12         61.28         7.75 o                         
  14   1  21         32.73         38.46         8.07 o                         
  15   1  21        208.67        201.36        14.79 o                         
  16   1  21         22.45         28.20        10.12 o                         
   0   2  21        144.04        128.95         9.04 o                         
   1   2  21          9.20          3.69         3.05 o                         
   2   2  21         30.99         41.17         3.90 o                         
   3   2  21          1.25         11.36         3.26 o                         
   4   2  21         50.93         49.81         3.82 o                         
   5   2  21        262.20        221.51         6.19 o                         
   6   2  21        141.30        154.60         6.69 o                         
   7   2  21        127.49        121.57         8.47 o                         
   8   2  21         19.40         24.79         4.34 o                         
   9   2  21          0.26          7.09         4.72 o                         
  10   2  21         89.76         94.77         7.95 o                         
  11   2  21         54.59         53.00         5.91 o                         
  12   2  21         21.36         21.18         4.88 o                         
  13   2  21         15.89         14.22         7.66 o                         
  14   2  21          5.91         12.47         7.23 o                         
  15   2  21         11.66         18.00        10.28 o                         
  16   2  21         32.33         44.93         9.77 o                         
   1   3  21         68.78         71.04         4.60 o                         
   2   3  21        127.76        153.21         5.89 o                         
   3   3  21         10.17          9.79         3.77 o                         
   4   3  21         13.90         12.80         2.69 o                         
   5   3  21        324.84        289.34        11.43 o                         
   6   3  21        152.36        155.87         9.59 o                         
   7   3  21          1.09          3.54         4.93 o                         
   8   3  21          7.05         11.26         5.35 o                         
   9   3  21        150.37        167.53        10.47 o                         
  10   3  21        118.03        107.30         8.68 o                         
  11   3  21          4.45          5.65         5.19 o                         
  12   3  21          2.41          0.01         5.86 o                         
  13   3  21         18.71         32.15        12.83 o                         
  14   3  21          0.01         10.40         7.02 o                         
  15   3  21         37.21         51.69        10.21 o                         
   0   4  21         16.22         27.86         5.18 o                         
   1   4  21         52.55         60.60         4.25 o                         
   2   4  21        112.02        115.08         5.76 o                         
   3   4  21         65.93         80.47         4.60 o                         
   4   4  21          1.90          2.25         3.86 o                         
   5   4  21         87.38         87.80         5.03 o                         
   6   4  21          5.94          1.67         5.09 o                         
   7   4  21        173.27        183.69        12.75 o                         
   8   4  21        476.86        463.59        22.76 o                         
   9   4  21         60.90         61.88         8.24 o                         
  10   4  21          0.69          1.44         5.36 o                         
  11   4  21        245.99        238.79        13.49 o                         
  12   4  21         66.81        104.72        10.13 o                         
  13   4  21         31.21         33.46         7.32 o                         
  14   4  21         12.16          7.55         6.98 o                         
   1   5  21        142.86        122.81         5.71 o                         
   2   5  21         36.67         57.35         3.81 o                         
   3   5  21        226.63        255.86         9.05 o                         
   4   5  21        156.12        159.40         7.67 o                         
   5   5  21         15.07         22.37         4.17 o                         
   6   5  21        229.11        228.29        14.80 o                         
   7   5  21          5.80          2.88         6.52 o                         
   8   5  21         88.17         88.54        10.32 o                         
   9   5  21        182.49        219.85        13.53 o                         
  10   5  21         22.97         27.55         8.53 o                         
  11   5  21         81.21         93.01        13.12 o                         
  12   5  21         28.76         36.47        10.21 o                         
  13   5  21         37.43         50.48         9.99 o                         
   0   6  21         10.74         12.06         4.61 o                         
   1   6  21        135.40        169.56         6.72 o                         
   2   6  21         70.09         74.77         6.71 o                         
   3   6  21        118.10        120.98         7.76 o                         
   4   6  21         49.58         61.64         5.85 o                         
   5   6  21          8.27         17.76         4.41 o                         
   6   6  21        183.74        191.46        12.64 o                         
   7   6  21         47.15         72.12         9.21 o                         
   8   6  21          0.68         15.92         6.96 o                         
   9   6  21         18.86         20.04         7.27 o                         
  10   6  21         40.18         60.51         9.28 o                         
  11   6  21        125.09        143.03        14.23 o                         
  12   6  21         17.48         42.19         9.54 o                         
   1   7  21         29.85         24.27         5.69 o                         
   2   7  21         36.90         35.43         6.24 o                         
   3   7  21         79.34         95.48         8.13 o                         
   4   7  21          7.79         16.74         5.81 o                         
   5   7  21        369.78        388.37        13.05 o                         
   6   7  21         77.22         77.90        10.56 o                         
   7   7  21         73.71         87.60        10.22 o                         
   8   7  21         99.91        131.08        14.71 o                         
   9   7  21         87.41        104.22        12.06 o                         
  10   7  21          5.49         -0.36         7.19 o                         
   0   8  21        295.83        369.61        51.83 o                         
   1   8  21         40.05         52.50         7.06 o                         
   2   8  21         31.23         28.87         8.92 o                         
   3   8  21          0.01          2.04         7.37 o                         
   4   8  21        130.70        150.51        10.48 o                         
   5   8  21         32.37         28.10         9.80 o                         
   6   8  21         59.50         94.66        11.12 o                         
   7   8  21          0.41         13.86         8.53 o                         
   1   9  21         23.20         27.95         8.89 o                         
   2   9  21        327.42        354.48        19.11 o                         
   0   0  22        742.80        580.73        20.61 o                         
   1   0  22          5.98         22.38         5.18 o                         
   2   0  22         60.72         47.70         5.78 o                         
   3   0  22         76.26         81.67         9.54 o                         
   4   0  22         11.04          7.04         4.22 o                         
   5   0  22        502.14        472.92        13.71 o                         
   6   0  22          3.14         14.16         4.07 o                         
   7   0  22       2234.74       1998.37        30.80 o                         
   8   0  22        133.54        161.81         8.74 o                         
   9   0  22          6.60         12.88         6.71 o                         
  10   0  22        133.92        163.65        14.51 o                         
  11   0  22         67.76         68.35         9.11 o                         
  12   0  22          0.00         12.73         8.94 o                         
  13   0  22         10.84         33.93        11.48 o                         
  14   0  22         78.81         89.46        12.36 o                         
  15   0  22         88.92         98.42        15.98 o                         
   1   1  22        105.92        109.51         6.11 o                         
   2   1  22         48.67         47.69         4.75 o                         
   3   1  22        184.64        153.73         7.01 o                         
   4   1  22         38.66         60.70         4.63 o                         
   5   1  22          0.20          0.67         3.24 o                         
   6   1  22          0.07          1.75         3.06 o                         
   7   1  22        188.83        215.17         8.20 o                         
   8   1  22         59.53         56.97         4.95 o                         
   9   1  22         43.23         51.30         4.68 o                         
  10   1  22          0.20          4.97         3.74 o                         
  11   1  22          3.47          6.83         4.00 o                         
  12   1  22        103.15         94.22         8.16 o                         
  13   1  22        168.06        164.08        12.76 o                         
  14   1  22          0.01         -2.57         6.59 o                         
  15   1  22          0.02          1.22         9.43 o                         
   0   2  22         88.48        107.44         8.60 o                         
   1   2  22        545.21        476.11        12.28 o                         
   2   2  22        287.81        278.41         8.20 o                         
   3   2  22         61.99         46.84         4.29 o                         
   4   2  22        139.78        124.42         5.44 o                         
   5   2  22        356.32        337.13         7.96 o                         
   6   2  22          7.82          8.93         3.63 o                         
   7   2  22        315.93        322.84        10.26 o                         
   8   2  22          3.91          6.50         2.77 o                         
   9   2  22         56.62         62.59         6.46 o                         
  10   2  22          3.16          1.89         4.60 o                         
  11   2  22          7.40         18.44         4.88 o                         
  12   2  22        163.77        156.69         9.87 o                         
  13   2  22         54.76         64.44         7.51 o                         
  14   2  22          0.82         11.77         8.47 o                         
  15   2  22        112.18        161.42        18.10 o                         
   1   3  22         11.36         20.73         3.92 o                         
   2   3  22         13.23         24.97         3.64 o                         
   3   3  22         58.59         42.72         4.07 o                         
   4   3  22         69.68         69.32         4.83 o                         
   5   3  22        308.00        289.10         5.92 o                         
   6   3  22         24.79         29.79         6.11 o                         
   7   3  22         24.88         35.11         6.68 o                         
   8   3  22          0.55         13.62         5.24 o                         
   9   3  22         22.05         30.59         6.15 o                         
  10   3  22         32.39         32.47         6.32 o                         
  11   3  22         57.64         72.77         8.32 o                         
  12   3  22         12.73         13.56         6.17 o                         
  13   3  22         58.63         95.12        11.45 o                         
  14   3  22          0.14          6.81        10.57 o                         
   0   4  22        111.12        125.15         8.35 o                         
   1   4  22        116.27        113.73         5.87 o                         
   2   4  22         10.41         17.10         3.30 o                         
   3   4  22        254.48        229.30         6.94 o                         
   4   4  22         21.72         33.24         4.64 o                         
   5   4  22          1.58          1.59         2.90 o                         
   6   4  22          8.54          2.32         7.35 o                         
   7   4  22          3.97         12.96         6.03 o                         
   8   4  22        312.50        311.36        14.91 o                         
   9   4  22         31.82         35.46         8.25 o                         
  10   4  22        148.36        177.61        12.42 o                         
  11   4  22         26.16         29.53         7.67 o                         
  12   4  22        206.31        213.73        16.04 o                         
  13   4  22         13.96         15.71         8.12 o                         
   1   5  22         38.91         49.31         4.45 o                         
   2   5  22         49.13         61.73         5.89 o                         
   3   5  22         24.59         28.74         4.68 o                         
   4   5  22         97.89        114.01         6.95 o                         
   5   5  22         50.34         44.39         4.27 o                         
   6   5  22        155.56        186.11        12.52 o                         
   7   5  22        119.09        134.88        10.90 o                         
   8   5  22         82.35        107.35        10.48 o                         
   9   5  22         14.88         12.26         6.71 o                         
  10   5  22        239.68        249.60        14.52 o                         
  11   5  22        136.97        143.94        14.12 o                         
  12   5  22         66.30         86.93         9.89 o                         
   0   6  22         30.00         58.54         6.91 o                         
   1   6  22          4.16          8.10         4.75 o                         
   2   6  22         20.18         29.34         5.55 o                         
   3   6  22          2.29          2.24         4.38 o                         
   4   6  22          0.28         10.36         4.84 o                         
   5   6  22        150.60        148.69         7.29 o                         
   6   6  22         60.50         69.48         9.23 o                         
   7   6  22         57.67         65.89         9.49 o                         
   8   6  22        102.02        124.87        11.05 o                         
   9   6  22          0.03          9.78         7.15 o                         
  10   6  22          8.26         14.17         8.08 o                         
  11   6  22         21.29         43.65         8.36 o                         
   1   7  22          2.49         13.67         5.63 o                         
   2   7  22       1013.10        984.20        23.23 o                         
   3   7  22        150.90        167.13        12.29 o                         
   4   7  22         94.94        102.09         8.74 o                         
   5   7  22        116.75        123.06        10.58 o                         
   6   7  22        279.85        269.99        15.77 o                         
   7   7  22          0.67          8.52         8.90 o                         
   8   7  22         84.29        101.24        11.51 o                         
   9   7  22          2.62         17.63         7.89 o                         
   0   8  22         20.37         50.37        13.59 o                         
   1   8  22         36.66         55.11         9.48 o                         
   2   8  22        116.23        143.80        13.30 o                         
   3   8  22        216.69        223.55        13.27 o                         
   4   8  22        242.06        283.55        16.16 o                         
   5   8  22        495.86        486.09        19.75 o                         
   6   8  22        527.95        511.43        19.37 o                         
   1   1  23         54.80         60.85         5.42 o                         
   2   1  23        126.76        127.96         7.48 o                         
   3   1  23        105.49        101.68         5.90 o                         
   4   1  23         39.69         46.95         4.86 o                         
   5   1  23        180.69        186.24         8.31 o                         
   6   1  23         18.83         23.07         3.76 o                         
   7   1  23        161.88        160.63         7.53 o                         
   8   1  23          3.55         10.54         3.47 o                         
   9   1  23         11.32         22.92         3.71 o                         
  10   1  23          3.68          9.84         4.13 o                         
  11   1  23         20.04         24.35         5.90 o                         
  12   1  23          0.45          2.57         5.51 o                         
  13   1  23         21.27         26.50         6.45 o                         
  14   1  23         39.88         72.41        12.70 o                         
   0   2  23        237.10        225.82        10.60 o                         
   1   2  23        238.73        250.27         8.35 o                         
   2   2  23         48.86         38.11         4.79 o                         
   3   2  23         12.16          8.76         4.08 o                         
   4   2  23        441.52        409.46        10.95 o                         
   5   2  23         48.39         57.83         4.08 o                         
   6   2  23         19.86         15.09         3.57 o                         
   7   2  23         23.76         19.85         5.23 o                         
   8   2  23         26.38         40.26         4.69 o                         
   9   2  23          0.65          6.01         4.64 o                         
  10   2  23         40.20         49.51         7.09 o                         
  11   2  23          1.19         12.19         5.44 o                         
  12   2  23          7.53         11.42         9.75 o                         
  13   2  23        237.20        261.91        17.87 o                         
  14   2  23         19.52         20.83         8.97 o                         
   1   3  23          0.14          3.29         3.37 o                         
   2   3  23         61.33         57.63         5.06 o                         
   3   3  23         20.23         27.57         3.82 o                         
   4   3  23        177.68        179.18         7.12 o                         
   5   3  23         51.63         55.51         3.37 o                         
   6   3  23         45.43         45.76         7.75 o                         
   7   3  23        218.82        221.44        12.36 o                         
   8   3  23        122.69        136.47        10.64 o                         
   9   3  23          1.82         17.13         5.93 o                         
  10   3  23          1.44         15.68         7.39 o                         
  11   3  23          0.03         11.96         5.88 o                         
  12   3  23        286.47        320.06        14.35 o                         
  13   3  23         33.99         42.24        10.47 o                         
   0   4  23        236.07        204.40        10.37 o                         
   1   4  23          6.58          0.72         3.50 o                         
   2   4  23         23.28         27.82         3.94 o                         
   3   4  23        106.35        103.72         4.87 o                         
   4   4  23         16.84         21.36         4.26 o                         
   5   4  23         52.12         50.30         5.14 o                         
   6   4  23        384.87        369.03        14.69 o                         
   7   4  23         13.93         20.23         6.67 o                         
   8   4  23        386.66        418.22        16.04 o                         
   9   4  23        188.85        211.46        13.04 o                         
  10   4  23         10.28         21.02         6.90 o                         
  11   4  23        423.56        422.35        16.26 o                         
  12   4  23         13.92         35.09        11.17 o                         
   1   5  23         69.95         64.26         5.13 o                         
   2   5  23        185.02        220.33         9.47 o                         
   3   5  23         12.87         13.43         4.93 o                         
   4   5  23          5.47         10.99         5.27 o                         
   5   5  23          3.87         12.68         6.20 o                         
   6   5  23         24.29         27.32         6.96 o                         
   7   5  23         49.02         65.90         8.93 o                         
   8   5  23         57.78         82.72         9.51 o                         
   9   5  23          5.68         22.66         9.18 o                         
  10   5  23         11.29         21.62         7.38 o                         
  11   5  23         45.33         80.60        11.32 o                         
   0   6  23          8.77          2.89         6.00 o                         
   1   6  23        106.99        113.31         8.78 o                         
   2   6  23        127.30        124.24         9.05 o                         
   3   6  23          8.38         12.63         5.70 o                         
   4   6  23        122.06        154.69         9.61 o                         
   5   6  23         14.37         24.69         7.11 o                         
   6   6  23        139.61        155.61        12.10 o                         
   7   6  23          1.04         19.82         8.01 o                         
   8   6  23          1.88          5.83         7.02 o                         
   9   6  23         90.62        109.39        11.29 o                         
  10   6  23          8.18         11.82         7.62 o                         
   1   7  23         13.13         22.12         6.39 o                         
   2   7  23         10.81         17.20         6.25 o                         
   3   7  23         97.51        134.17         9.87 o                         
   4   7  23          0.38         11.39         6.45 o                         
   5   7  23         18.37         34.07         8.24 o                         
   6   7  23         60.57        105.41        14.79 o                         
   7   7  23         29.14         43.74         8.80 o                         
   0   8  23        240.35        258.06        22.73 o                         
   1   8  23          5.08          0.05         8.16 o                         
   2   8  23         58.79         55.41        10.24 o                         
   3   8  23          0.11          7.78         7.11 o                         
   0   0  24        225.10        195.49        18.29 o                         
   1   0  24         28.90         40.30         7.30 o                         
   2   0  24          0.50          2.59         4.87 o                         
   3   0  24        293.67        278.76        16.79 o                         
   4   0  24        177.69        186.90        11.55 o                         
   5   0  24        231.03        240.12        10.48 o                         
   6   0  24          6.40         17.76         4.69 o                         
   7   0  24         58.51         87.60         7.85 o                         
   8   0  24       1508.66       1413.96        26.67 o                         
   9   0  24        113.33        117.85        13.44 o                         
  10   0  24        230.75        244.45        17.34 o                         
  11   0  24        216.16        222.53        23.86 o                         
  12   0  24         10.37          3.54        19.86 o                         
  13   0  24          4.21         20.25        11.91 o                         
   1   1  24         40.56         38.05         5.96 o                         
   2   1  24        116.30        110.92         6.65 o                         
   3   1  24        132.91        142.44         6.99 o                         
   4   1  24         56.15         66.68         5.12 o                         
   5   1  24        171.97        176.84         7.07 o                         
   6   1  24        959.58        962.93        14.68 o                         
   7   1  24        133.30        143.45         7.37 o                         
   8   1  24        575.11        494.69        11.23 o                         
   9   1  24        244.11        233.03        13.37 o                         
  10   1  24         11.54         33.04         4.33 o                         
  11   1  24        132.55        132.63        11.38 o                         
  12   1  24        123.04        125.90         9.90 o                         
  13   1  24         39.18         59.24        14.22 o                         
   0   2  24        405.32        366.36        15.87 o                         
   1   2  24         70.68         65.85         5.48 o                         
   2   2  24         23.33         33.32         5.34 o                         
   3   2  24         78.93         86.04         6.51 o                         
   4   2  24         82.37        116.28         6.51 o                         
   5   2  24         41.74         38.93         4.43 o                         
   6   2  24         36.01         41.45         5.26 o                         
   7   2  24          0.01          6.21         3.95 o                         
   8   2  24         41.39         51.96         7.64 o                         
   9   2  24         53.85         71.38         7.94 o                         
  10   2  24          1.37          9.28         5.21 o                         
  11   2  24          2.54          6.49         5.20 o                         
  12   2  24         94.56        100.00        11.67 o                         
  13   2  24         47.97         44.51        17.04 o                         
   1   3  24         53.30         64.83         5.60 o                         
   2   3  24         82.51         89.10         6.09 o                         
   3   3  24         50.29         52.02         4.61 o                         
   4   3  24        262.38        257.14         7.61 o                         
   5   3  24         66.36         69.49         3.94 o                         
   6   3  24        211.94        239.62        13.45 o                         
   7   3  24          0.05          6.48         6.12 o                         
   8   3  24         22.22         26.24         7.30 o                         
   9   3  24         67.22         84.56         8.91 o                         
  10   3  24         10.26         18.03         6.22 o                         
  11   3  24          5.15         14.39         6.07 o                         
  12   3  24          7.45         32.84         7.62 o                         
   0   4  24        133.99        174.51        12.75 o                         
   1   4  24          5.25          8.60         3.90 o                         
   2   4  24        170.61        174.85         6.93 o                         
   3   4  24          6.01          7.51         3.08 o                         
   4   4  24        229.56        257.43         9.48 o                         
   5   4  24          8.73         20.00         6.39 o                         
   6   4  24         28.57         30.77         6.90 o                         
   7   4  24          2.13         10.56         8.85 o                         
   8   4  24          1.14          9.00         6.27 o                         
   9   4  24         29.11         28.79         7.24 o                         
  10   4  24        164.85        160.35        12.32 o                         
  11   4  24          6.28         24.31         9.41 o                         
   1   5  24         21.59         23.81         4.53 o                         
   2   5  24          6.81         20.44         6.60 o                         
   3   5  24         24.30         43.94         7.47 o                         
   4   5  24         19.46         24.95         5.89 o                         
   5   5  24        111.41        131.40        10.79 o                         
   6   5  24         52.52         70.56         9.27 o                         
   7   5  24          5.80         13.75         8.07 o                         
   8   5  24          5.45         17.30         6.92 o                         
   9   5  24         68.28         86.33        11.06 o                         
  10   5  24        175.26        186.50        13.16 o                         
   0   6  24          6.84          6.22         6.78 o                         
   1   6  24         34.46         49.49         6.91 o                         
   2   6  24          6.68         19.09         6.02 o                         
   3   6  24         60.17         66.64         8.83 o                         
   4   6  24          7.81          2.69         6.96 o                         
   5   6  24          3.01         12.07         7.15 o                         
   6   6  24         28.91         26.83         7.78 o                         
   7   6  24          0.80         20.25         9.34 o                         
   8   6  24        169.73        164.24        20.75 o                         
   1   7  24         13.25          6.96         7.45 o                         
   2   7  24        225.52        259.52        14.19 o                         
   3   7  24        372.90        381.35        15.20 o                         
   4   7  24         68.30         85.60        10.94 o                         
   5   7  24         47.08         63.57        10.46 o                         
   1   1  25          9.06         17.03         4.99 o                         
   2   1  25          2.26          8.54         4.32 o                         
   3   1  25         19.34         24.85         4.61 o                         
   4   1  25          0.50         -1.19         3.68 o                         
   5   1  25         10.86         16.28         4.18 o                         
   6   1  25         18.40         37.43         4.21 o                         
   7   1  25         17.05         29.16         6.95 o                         
   8   1  25          0.35         14.38         4.59 o                         
   9   1  25         17.31         17.63         4.62 o                         
  10   1  25         11.42         21.53         6.44 o                         
  11   1  25         58.25         60.35         8.84 o                         
  12   1  25         11.13          9.78        10.55 o                         
   0   2  25         20.91         23.38         7.38 o                         
   1   2  25        100.67        100.48         6.86 o                         
   2   2  25          2.45          7.96         3.94 o                         
   3   2  25          3.11          1.85         4.29 o                         
   4   2  25         40.19         31.44         5.88 o                         
   5   2  25         66.69         81.58         5.65 o                         
   6   2  25          1.35         13.43         5.01 o                         
   7   2  25        380.63        353.40        11.36 o                         
   8   2  25        502.00        492.22        11.80 o                         
   9   2  25         64.99         77.90        10.43 o                         
  10   2  25         75.78         72.60         7.94 o                         
  11   2  25          7.36         19.26        14.71 o                         
  12   2  25         25.45          8.28        10.25 o                         
   1   3  25          0.49         16.77         4.36 o                         
   2   3  25         15.37         26.01         4.59 o                         
   3   3  25        130.76        142.19         6.80 o                         
   4   3  25         36.37         39.91         4.32 o                         
   5   3  25         95.36        113.76         5.35 o                         
   6   3  25         16.11         16.71         6.62 o                         
   7   3  25        108.75        129.50        10.52 o                         
   8   3  25          0.01         10.38         6.00 o                         
   9   3  25         40.67         47.82         7.72 o                         
  10   3  25         42.16         51.02         8.03 o                         
  11   3  25        260.58        298.67        15.36 o                         
   0   4  25          0.44         16.73         6.54 o                         
   1   4  25         13.33         13.72         4.44 o                         
   2   4  25         10.05          8.84         4.48 o                         
   3   4  25          4.96         10.26         3.76 o                         
   4   4  25        157.05        160.97        10.42 o                         
   5   4  25        252.11        270.05        19.53 o                         
   6   4  25        148.11        155.65        11.81 o                         
   7   4  25        423.30        448.44        16.60 o                         
   8   4  25         19.51         38.52         7.77 o                         
   9   4  25         58.69         84.92         9.75 o                         
  10   4  25        131.72        166.30        12.17 o                         
   1   5  25          8.38          7.70         4.67 o                         
   2   5  25        132.99        142.70         9.70 o                         
   3   5  25        161.02        180.84        10.86 o                         
   4   5  25        168.29        182.27        10.26 o                         
   5   5  25         69.91         75.14        12.17 o                         
   6   5  25         52.96         57.61         8.66 o                         
   7   5  25         21.59         43.02         9.56 o                         
   8   5  25        113.28        115.34        11.86 o                         
   9   5  25         56.44         51.48         9.17 o                         
   0   6  25         75.80         99.86        13.72 o                         
   1   6  25        339.00        358.22        14.19 o                         
   2   6  25        181.69        176.37        10.82 o                         
   3   6  25          2.12          7.14         6.44 o                         
   4   6  25          1.98         16.24         7.06 o                         
   5   6  25        448.72        449.58        18.55 o                         
   6   6  25          4.79         37.27         9.61 o                         
   1   7  25         11.92         10.15         8.71 o                         
   0   0  26          1.05         12.81         9.23 o                         
   1   0  26        100.42        157.07        12.35 o                         
   2   0  26        237.59        253.89        14.68 o                         
   3   0  26         85.53         90.19        12.37 o                         
   4   0  26          2.54          4.04         5.69 o                         
   5   0  26         91.14        131.50        13.56 o                         
   6   0  26        315.67        310.40        19.18 o                         
   7   0  26        210.96        194.91        11.98 o                         
   8   0  26        156.76        194.15        16.69 o                         
   9   0  26        732.29        733.04        27.82 o                         
  10   0  26          3.29         18.64        22.95 o                         
  11   0  26        149.08        161.56        30.24 o                         
   1   1  26        160.02        189.62        10.28 o                         
   2   1  26         51.40         56.54         6.16 o                         
   3   1  26         18.08         24.20         4.94 o                         
   4   1  26         25.21         28.57         5.04 o                         
   5   1  26        152.38        181.01         8.76 o                         
   6   1  26        284.78        263.52        11.06 o                         
   7   1  26          0.04          5.07         5.36 o                         
   8   1  26          9.97         19.59         8.36 o                         
   9   1  26         33.64         43.17         7.49 o                         
  10   1  26         23.46         41.53         9.19 o                         
  11   1  26          7.03         15.58        10.52 o                         
   0   2  26        389.75        348.45        18.51 o                         
   1   2  26          0.34         11.63         5.09 o                         
   2   2  26          2.62         12.17         6.89 o                         
   3   2  26          0.00          3.42         4.43 o                         
   4   2  26         75.90         85.42         6.87 o                         
   5   2  26         42.87         48.91         5.65 o                         
   6   2  26          6.06         11.38         7.41 o                         
   7   2  26         71.31         71.74         7.61 o                         
   8   2  26        133.48        143.99        10.64 o                         
   9   2  26        285.47        289.23        17.87 o                         
  10   2  26         41.00         51.37        11.29 o                         
  11   2  26          3.78         -0.27        11.82 o                         
   1   3  26        285.64        304.21        11.94 o                         
   2   3  26         19.87         23.73         5.25 o                         
   3   3  26        254.85        284.79        11.93 o                         
   4   3  26          1.15          7.13         4.89 o                         
   5   3  26          6.47         15.22         4.89 o                         
   6   3  26         81.78         74.84         9.07 o                         
   7   3  26         18.08         34.10         7.85 o                         
   8   3  26          0.41         12.35         7.69 o                         
   9   3  26          3.77         19.43         7.40 o                         
  10   3  26        260.74        280.35        14.79 o                         
   0   4  26          0.86         -7.62        10.99 o                         
   1   4  26        324.08        331.29        11.41 o                         
   2   4  26         12.24         23.79         5.35 o                         
   3   4  26        114.30        124.23         9.47 o                         
   4   4  26        152.59        151.15         9.88 o                         
   5   4  26         42.52         46.93         8.51 o                         
   6   4  26         88.56        105.12        10.37 o                         
   7   4  26        573.53        574.61        26.88 o                         
   8   4  26         13.81         36.59        13.14 o                         
   9   4  26        103.95        113.89        11.15 o                         
   1   5  26         95.15        101.06         7.98 o                         
   2   5  26         40.60         41.42         7.91 o                         
   3   5  26        139.63        176.08        10.77 o                         
   4   5  26          0.01          6.53         9.69 o                         
   5   5  26        116.84        140.34        11.94 o                         
   6   5  26         37.05         40.31         9.61 o                         
   7   5  26         65.53         65.28         9.65 o                         
   0   6  26        330.24        358.91        23.42 o                         
   1   6  26         81.63        100.74        10.77 o                         
   2   6  26         60.39         71.06         8.98 o                         
   3   6  26         19.27         22.83         7.84 o                         
   1   1  27        124.35        149.97         8.97 o                         
   2   1  27         58.56         78.93         6.88 o                         
   3   1  27        244.72        279.74        11.21 o                         
   4   1  27        165.40        171.28         8.86 o                         
   5   1  27         49.37         50.98         5.91 o                         
   6   1  27         98.97        116.61         7.50 o                         
   7   1  27         24.10         32.07         7.39 o                         
   8   1  27        118.68        154.81        12.53 o                         
   9   1  27          9.25         13.43         8.62 o                         
   0   2  27        122.81        107.86        12.95 o                         
   1   2  27        164.27        182.94         9.73 o                         
   2   2  27          0.11         -1.68         4.59 o                         
   3   2  27          6.54         10.21         4.98 o                         
   4   2  27         38.95         60.20         7.32 o                         
   5   2  27         28.27         37.64         5.62 o                         
   6   2  27         96.97        106.66         8.26 o                         
   7   2  27          9.16         20.46         6.92 o                         
   8   2  27          4.43         15.07         7.31 o                         
   9   2  27         23.53         49.62         9.99 o                         
   1   3  27          0.52         15.30         5.96 o                         
   2   3  27         81.37         82.17         8.13 o                         
   3   3  27         75.20        104.61         8.01 o                         
   4   3  27        266.81        253.50         9.92 o                         
   5   3  27        477.82        472.91        16.83 o                         
   6   3  27          0.10         13.91         8.69 o                         
   7   3  27          0.07         13.66        10.29 o                         
   8   3  27        167.39        198.49        13.93 o                         
   0   4  27         60.21         44.83         8.98 o                         
   1   4  27          0.43         -2.97         4.99 o                         
   2   4  27          2.78         20.05         5.68 o                         
   3   4  27          1.58         -1.71         6.75 o                         
   4   4  27         72.06         90.38         9.71 o                         
   5   4  27          2.27         15.77         8.01 o                         
   6   4  27          2.46          8.04        11.01 o                         
   7   4  27        269.13        310.15        17.72 o                         
   1   5  27          3.37         11.94         7.06 o                         
   2   5  27        290.73        335.64        15.44 o                         
   3   5  27         36.72         51.80         8.67 o                         
   4   5  27        107.30         87.20        10.42 o                         
   0   0  28        990.96        952.52        36.93 o                         
   1   0  28          1.41          1.68         6.69 o                         
   2   0  28         41.56         58.46         9.24 o                         
   3   0  28        240.47        318.61        22.46 o                         
   4   0  28        437.35        437.90        34.79 o                         
   5   0  28        105.37        118.27        11.49 o                         
   6   0  28        616.08        709.36        21.68 o                         
   7   0  28        273.07        313.43        55.02 o                         
   8   0  28         92.78        112.96        18.32 o                         
   1   1  28         28.10         15.39         5.26 o                         
   2   1  28        101.01        116.19         8.80 o                         
   3   1  28         34.23         65.11         6.72 o                         
   4   1  28         20.82         31.97         6.23 o                         
   5   1  28         43.83         69.68         6.66 o                         
   6   1  28         57.04         87.65         7.83 o                         
   7   1  28         41.19         49.49         8.35 o                         
   8   1  28         98.77         90.00        11.66 o                         
   0   2  28          2.78         -2.24         6.78 o                         
   1   2  28         63.84         66.49         8.09 o                         
   2   2  28         27.35         36.58         6.50 o                         
   3   2  28          7.22         17.92         5.39 o                         
   4   2  28         14.59         39.32        10.98 o                         
   5   2  28        400.29        463.55        14.52 o                         
   6   2  28          2.37         20.87         6.72 o                         
   7   2  28         76.70         97.26         9.80 o                         
   1   3  28          7.76         21.35         5.67 o                         
   2   3  28        336.91        349.04        16.43 o                         
   3   3  28         21.20         23.38         6.24 o                         
   4   3  28          8.96         23.84         8.48 o                         
   5   3  28        241.02        275.63        14.84 o                         
   6   3  28         95.19        115.13        10.74 o                         
   0   4  28         39.71         64.57        12.57 o                         
   1   4  28         63.33         62.25         8.10 o                         
   2   4  28          8.09         14.59         6.61 o                         
   3   4  28         85.26         98.82        10.44 o                         
   4   4  28         40.21         65.00        14.40 o                         
   1   1  29         45.89         67.09         7.90 o                         
   2   1  29        444.10        489.29        14.42 o                         
   3   1  29          0.75          6.61         5.50 o                         
   4   1  29        514.66        561.63        14.73 o                         
   5   1  29          9.23         19.12         6.77 o                         
   0   2  29        170.12        172.53        14.03 o                         
   1   2  29          0.00          7.48         5.68 o                         
   2   2  29         32.26         52.40         7.45 o                         
   3   2  29        246.35        264.28        12.01 o                         
   4   2  29         24.36         33.34         7.09 o                         
   1   3  29         38.23         48.92         7.13 o                         
   2   3  29          1.54          5.52         6.35 o                         
   0   0  30       3764.89       3627.76       122.78 o                         
   1   0  30         87.68        106.20        24.23 o                         
                                                                                
