# Supplementary material for: (1R,2S,4r)-1,2,4-Tri­phenyl­cyclo­pentane-1,2-diol and (1R,2S,4r)-4-(2-meth­oxy­phen­yl)-1,2-di­phenyl­cyclo­pentane-1,2-diol: application as initiators for ring-opening polymerization of ∊-caprolactone
Source: Acta Crystallogr E Crystallogr Commun. 2019 Jun 21;75(Pt 7):1035–40. doi: 10.1107/S2056989019008673 (PMC6659343; doi:10.1107/S2056989019008673)
Supplement: Supplementary file 3 [file e-75-01035-IIsup3.hkl]

data_II                                                                         
_shelx_title ' a in P-1'                                                        
_shelx_refln_list_code          4                                               
_shelx_F_calc_maximum      188.68                                               
_exptl_crystal_F_000      1152.00                                               
_reflns_d_resolution_high  0.8107                                               
                                                                                
loop_                                                                           
 _space_group_symop_operation_xyz                                               
 'x, y, z'                                                                      
 '-x, -y, -z'                                                                   
                                                                                
_cell_length_a    11.4136                                                       
_cell_length_b    14.0145                                                       
_cell_length_c    19.0339                                                       
_cell_angle_alpha  92.339                                                       
_cell_angle_beta  101.546                                                       
_cell_angle_gamma 105.013                                                       
                                                                                
_shelx_F_squared_multiplier     1.000                                           
                                                                                
loop_                                                                           
 _refln_index_h                                                                 
 _refln_index_k                                                                 
 _refln_index_l                                                                 
 _refln_F_squared_calc                                                          
 _refln_F_squared_meas                                                          
 _refln_F_squared_sigma                                                         
 _refln_observed_status                                                         
   2   0   0         31.53         51.75         4.09 o                         
   3   0   0       1281.85       1166.99        24.49 o                         
   4   0   0         93.58         67.63         4.92 o                         
   5   0   0        363.87        376.93        11.49 o                         
   6   0   0       2132.37       2143.67        30.87 o                         
   7   0   0        431.24        472.38        13.55 o                         
   8   0   0        121.97        126.49         9.22 o                         
   9   0   0         97.99         85.37         8.96 o                         
  10   0   0        328.63        329.20        18.02 o                         
  11   0   0        129.03        123.15        18.44 o                         
  12   0   0         25.17         52.68        14.03 o                         
  13   0   0          6.58        -12.37        12.37 o                         
 -13   1   0          8.55         19.33        12.08 o                         
 -12   1   0        203.02        172.82        17.96 o                         
 -11   1   0          2.44          4.20         7.81 o                         
 -10   1   0         73.91         75.88        10.23 o                         
  -9   1   0          0.31          1.96         5.98 o                         
  -8   1   0         18.67         21.54         5.84 o                         
  -7   1   0        299.21        316.28        13.12 o                         
  -6   1   0        580.10        600.52        14.44 o                         
  -5   1   0         77.63         78.95         6.55 o                         
  -4   1   0       1050.96       1066.40        16.31 o                         
  -3   1   0        861.31        844.36        12.63 o                         
  -2   1   0       3838.55       3757.30        40.75 o                         
   1   1   0       2978.54       2845.38        85.73 o                         
   2   1   0       3323.80       2988.94        34.09 o                         
   3   1   0      13783.12      14616.93       152.28 o                         
   4   1   0        688.60        592.93        12.55 o                         
   5   1   0         69.45         86.79         8.04 o                         
   6   1   0        762.83        752.70        16.60 o                         
   7   1   0        449.43        468.57        13.90 o                         
   8   1   0         27.56         29.07         7.56 o                         
   9   1   0        705.17        632.36        18.93 o                         
  10   1   0          1.49         -8.59         8.59 o                         
  11   1   0         37.25         35.14        13.17 o                         
  12   1   0        139.81        151.01        17.84 o                         
  13   1   0         68.35         59.34        15.99 o                         
 -13   2   0         19.52         30.33        12.62 o                         
 -12   2   0          3.86          5.32         7.45 o                         
 -11   2   0          0.51         -5.15        15.21 o                         
 -10   2   0        235.14        238.55        17.11 o                         
  -9   2   0       1243.18       1175.67        23.52 o                         
  -8   2   0         14.84          4.17         5.03 o                         
  -7   2   0        995.35        945.39        18.25 o                         
  -6   2   0        242.30        230.69         9.63 o                         
  -5   2   0        833.97        905.44        16.18 o                         
  -4   2   0        717.99        710.75        12.26 o                         
  -3   2   0        263.61        244.82         6.17 o                         
  -2   2   0       4805.37       4696.34        50.23 o                         
  -1   2   0          2.69          1.24         1.00 o                         
   0   2   0         34.02         25.61         2.08 o                         
   1   2   0      13231.10      13508.92       160.62 o                         
   2   2   0       1056.49       1157.35        16.21 o                         
   3   2   0      27229.90      29125.46       298.77 o                         
   4   2   0       2701.60       2681.98        34.96 o                         
   5   2   0        411.39        400.34        14.18 o                         
   6   2   0       1614.34       1666.67        26.84 o                         
   7   2   0         80.97         84.10         7.89 o                         
   8   2   0        261.91        255.18        12.72 o                         
   9   2   0         27.32         45.66         9.65 o                         
  10   2   0         61.36         56.16        11.14 o                         
  11   2   0        140.10        132.03        17.33 o                         
  12   2   0         43.85         42.13        13.68 o                         
 -13   3   0        152.51        178.42        19.18 o                         
 -12   3   0        103.65         87.34        28.34 o                         
 -11   3   0          1.82         -9.97         9.97 o                         
 -10   3   0         91.24         87.71         9.98 o                         
  -9   3   0        505.73        554.20        15.80 o                         
  -8   3   0         16.13         14.54         5.37 o                         
  -7   3   0         52.24         52.16         5.70 o                         
  -6   3   0       1408.14       1488.72        32.23 o                         
  -5   3   0        193.49        188.88        14.63 o                         
  -4   3   0       2071.06       2082.44        27.84 o                         
  -3   3   0         62.50         53.09         3.46 o                         
  -2   3   0        523.10        508.69         8.48 o                         
  -1   3   0         81.78         71.85         6.83 o                         
   1   3   0       2066.66       2034.72        26.77 o                         
   2   3   0        829.96        751.21        14.81 o                         
   3   3   0          0.07         -1.74         3.87 o                         
   4   3   0          1.67         -0.62         5.86 o                         
   5   3   0        103.77        112.63         8.63 o                         
   6   3   0       1519.53       1601.77        26.75 o                         
   7   3   0        274.30        262.79        12.47 o                         
   8   3   0         15.77         14.07         9.15 o                         
   9   3   0          0.01          4.32         8.29 o                         
  10   3   0         20.60         20.14        12.74 o                         
  11   3   0        111.04        101.43        16.24 o                         
  12   3   0         21.80          6.72        12.15 o                         
 -13   4   0        161.32        159.90        13.47 o                         
 -12   4   0          0.51         -1.64        10.03 o                         
 -11   4   0        363.52        304.50        15.55 o                         
 -10   4   0        171.68        179.04        12.18 o                         
  -9   4   0          2.42          4.67         6.28 o                         
  -8   4   0        407.79        375.46        12.06 o                         
  -7   4   0       1443.63       1350.75        24.35 o                         
  -6   4   0        348.85        346.53        10.33 o                         
  -5   4   0       1455.32       1411.96        21.14 o                         
  -4   4   0       2601.71       2557.55        31.56 o                         
  -3   4   0        199.61        167.24         6.94 o                         
  -2   4   0       1027.32        989.65        16.18 o                         
  -1   4   0        396.91        345.36         7.45 o                         
   0   4   0         46.13         59.69         4.07 o                         
   1   4   0       4366.87       4583.67        51.21 o                         
   2   4   0        863.76        948.82        47.51 o                         
   3   4   0      11980.01      12866.97       158.83 o                         
   4   4   0        656.88        679.15        15.56 o                         
   5   4   0        106.21        135.20        17.21 o                         
   6   4   0        721.48        717.89        17.51 o                         
   7   4   0          6.26         10.69         7.04 o                         
   8   4   0        198.05        215.11        18.84 o                         
   9   4   0          5.09         13.05        27.82 o                         
  10   4   0          1.91          0.64        11.45 o                         
  11   4   0         38.14         71.62        33.35 o                         
  12   4   0         27.68         27.27        24.02 o                         
 -13   5   0         29.43         25.82         8.86 o                         
 -12   5   0         33.59         19.45         7.78 o                         
 -11   5   0        790.90        769.66        21.97 o                         
 -10   5   0         23.88         15.41         6.89 o                         
  -9   5   0          0.09          2.55         5.29 o                         
  -8   5   0          0.48          1.98         4.39 o                         
  -7   5   0        491.67        512.99        12.67 o                         
  -6   5   0        145.90        163.48         7.87 o                         
  -5   5   0       7249.28       7487.55        96.14 o                         
  -4   5   0        501.29        549.35        11.69 o                         
  -3   5   0       2762.47       2606.78        42.08 o                         
  -2   5   0        799.89        870.69        16.38 o                         
  -1   5   0        494.32        534.99         9.71 o                         
   0   5   0        489.01        418.13         8.91 o                         
   1   5   0         53.87         59.34         5.94 o                         
   2   5   0        496.56        503.08        12.48 o                         
   3   5   0       3189.48       3116.93        46.79 o                         
   4   5   0        269.01        297.49        12.40 o                         
   5   5   0        280.99        277.64        11.61 o                         
   6   5   0       1324.32       1345.06        25.43 o                         
   7   5   0        284.66        270.34        14.11 o                         
   8   5   0        895.51        853.29        37.69 o                         
   9   5   0         34.84         26.84        12.81 o                         
  10   5   0        323.30        267.11        22.57 o                         
  11   5   0          9.12          2.88        12.09 o                         
 -13   6   0         63.01         62.92        11.81 o                         
 -12   6   0          7.18         10.39        11.40 o                         
 -11   6   0         88.55         85.41         9.35 o                         
 -10   6   0        285.28        238.57        15.32 o                         
  -9   6   0        686.49        642.25        16.25 o                         
  -8   6   0        938.48        947.97        18.76 o                         
  -7   6   0          0.13          8.68         3.99 o                         
  -6   6   0          2.65          1.38         3.83 o                         
  -5   6   0         15.12         18.53         4.42 o                         
  -4   6   0        323.95        342.30         9.86 o                         
  -3   6   0       1501.80       1436.10        20.67 o                         
  -2   6   0          5.69          7.48         4.29 o                         
  -1   6   0          0.94          3.97         3.79 o                         
   0   6   0       4364.89       4296.33        49.79 o                         
   1   6   0        442.01        491.09        12.17 o                         
   2   6   0       2464.47       2574.41        35.99 o                         
   3   6   0       1132.92       1180.06        24.46 o                         
   4   6   0        379.80        410.06        26.13 o                         
   5   6   0        391.95        396.45        13.79 o                         
   6   6   0       1917.93       1912.85        32.46 o                         
   7   6   0         17.48         21.54         7.76 o                         
   8   6   0         26.99         16.05        18.66 o                         
   9   6   0        511.36        439.42        30.78 o                         
  10   6   0         21.77         16.56        12.78 o                         
  11   6   0         12.08         15.52        15.03 o                         
 -13   7   0         47.58         48.59        12.58 o                         
 -12   7   0          0.06         -1.75         6.59 o                         
 -11   7   0         85.94         95.35         9.81 o                         
 -10   7   0         54.01         41.91         8.25 o                         
  -9   7   0          0.69         -0.50         4.99 o                         
  -8   7   0        373.49        390.56        13.23 o                         
  -7   7   0         42.56         39.17         5.42 o                         
  -6   7   0        167.16        183.50         8.76 o                         
  -5   7   0         20.48         26.82         5.09 o                         
  -4   7   0          1.12          1.06         3.89 o                         
  -3   7   0        226.34        194.39         9.50 o                         
  -2   7   0          0.03          3.15         4.13 o                         
  -1   7   0        180.94        157.30        11.47 o                         
   0   7   0          0.49          2.48         5.39 o                         
   1   7   0        705.37        742.59        15.03 o                         
   2   7   0         49.48         36.82         5.62 o                         
   3   7   0        526.65        554.06        15.04 o                         
   4   7   0         56.55         82.37         7.70 o                         
   5   7   0        350.89        342.86        16.70 o                         
   6   7   0          9.16         -6.83         6.83 o                         
   7   7   0        193.57        190.45        14.40 o                         
   8   7   0         25.61         38.55        14.54 o                         
   9   7   0         47.14         47.00        14.28 o                         
  10   7   0         74.41         85.92        16.24 o                         
 -13   8   0         70.28         79.13        10.01 o                         
 -12   8   0         20.91         23.74        11.19 o                         
 -11   8   0          0.06          3.53         8.29 o                         
 -10   8   0          0.95          1.83         6.30 o                         
  -9   8   0        507.13        492.67        16.96 o                         
  -8   8   0          0.18          0.83         4.83 o                         
  -7   8   0         31.03         37.71         6.61 o                         
  -6   8   0         41.19         49.28         5.64 o                         
  -5   8   0        937.72       1007.94        22.33 o                         
  -4   8   0         53.99         72.13         7.00 o                         
  -3   8   0        722.68        733.51        16.31 o                         
  -2   8   0          8.20          7.30         4.35 o                         
  -1   8   0         55.25         61.98         7.58 o                         
   0   8   0        107.30        107.54         6.64 o                         
   1   8   0         12.27          8.72         6.48 o                         
   2   8   0       1521.99       1615.31        30.27 o                         
   3   8   0        123.86        132.93        16.12 o                         
   4   8   0       1742.05       1737.37        29.41 o                         
   5   8   0        223.72        220.36        12.34 o                         
   6   8   0         44.61         38.62        12.77 o                         
   7   8   0         19.58         21.89        13.39 o                         
   8   8   0          0.38         12.25        12.19 o                         
   9   8   0         97.99         85.80        16.84 o                         
  10   8   0         17.32         25.82        14.60 o                         
 -13   9   0          0.01          5.71         7.63 o                         
 -12   9   0         11.35         12.86         7.06 o                         
 -11   9   0         65.24         70.85         8.74 o                         
 -10   9   0        149.35        152.34        10.91 o                         
  -9   9   0          0.00         -1.55         5.30 o                         
  -8   9   0       1427.32       1543.68        26.91 o                         
  -7   9   0       1232.43       1193.14        21.78 o                         
  -6   9   0          3.23          3.99         4.39 o                         
  -5   9   0          3.13         12.96         4.40 o                         
  -4   9   0         33.48         48.58         7.14 o                         
  -3   9   0        219.29        196.00        10.06 o                         
  -2   9   0        180.28        180.26         7.95 o                         
  -1   9   0        268.82        300.03         9.72 o                         
   0   9   0          3.71          5.81         4.10 o                         
   1   9   0         40.74         55.00         7.83 o                         
   2   9   0        145.17        156.84         9.14 o                         
   3   9   0       1754.79       1720.56        28.85 o                         
   4   9   0          9.66          2.54         6.44 o                         
   5   9   0         88.94         76.58        14.46 o                         
   6   9   0        199.87        199.90        16.93 o                         
   7   9   0        212.26        214.13        20.41 o                         
   8   9   0         73.82         72.02        21.26 o                         
   9   9   0        187.70        200.91        64.64 o                         
 -13  10   0          0.60          3.71         7.51 o                         
 -12  10   0         32.21         39.75         8.03 o                         
 -11  10   0        233.92        224.94        13.33 o                         
 -10  10   0          5.78          2.63         6.13 o                         
  -9  10   0         10.42          3.14         5.36 o                         
  -8  10   0        119.25        141.81        13.50 o                         
  -7  10   0        682.05        732.77        16.98 o                         
  -6  10   0       1598.25       1539.12        25.51 o                         
  -5  10   0         26.17         35.60         5.61 o                         
  -4  10   0         76.13         84.80         9.25 o                         
  -3  10   0        407.67        398.96        13.83 o                         
  -2  10   0        260.07        248.68         9.62 o                         
  -1  10   0         15.43         26.49         5.08 o                         
   0  10   0          0.25          2.70         5.74 o                         
   1  10   0         44.93         42.09         6.84 o                         
   2  10   0        123.56        133.93         9.06 o                         
   3  10   0          0.15          1.93         7.13 o                         
   4  10   0         42.51         52.22         9.05 o                         
   5  10   0          0.04         -1.26         7.64 o                         
   6  10   0          0.44         15.84         8.51 o                         
   7  10   0          9.50          0.00        13.60 o                         
   8  10   0         25.55         34.70        21.95 o                         
 -12  11   0         66.24         68.94        16.49 o                         
 -11  11   0         26.82         30.71         7.60 o                         
 -10  11   0         31.80         31.73        13.59 o                         
  -9  11   0         31.45         43.53         8.10 o                         
  -8  11   0        209.66        195.68        14.82 o                         
  -7  11   0          9.50          2.68         5.27 o                         
  -6  11   0        630.63        647.45        16.15 o                         
  -5  11   0       4678.22       4610.84        57.45 o                         
  -4  11   0        459.52        457.49        14.92 o                         
  -3  11   0         90.55        106.17         8.68 o                         
  -2  11   0         10.93          9.26         4.89 o                         
  -1  11   0         77.05         78.80         7.43 o                         
   0  11   0        204.60        244.54        17.72 o                         
   1  11   0        172.15        193.92        13.09 o                         
   2  11   0        237.63        252.51        13.56 o                         
   3  11   0          0.00         -2.21         8.75 o                         
   4  11   0          9.07         -4.57         6.96 o                         
   5  11   0         50.48         51.31        10.10 o                         
   6  11   0          3.60          0.77         8.57 o                         
   7  11   0        117.70        114.00        16.78 o                         
 -12  12   0         65.97         87.78        10.20 o                         
 -11  12   0         40.69         39.74         8.18 o                         
 -10  12   0         29.66         38.84         8.15 o                         
  -9  12   0          2.13          5.43         6.94 o                         
  -8  12   0         33.92         32.36         6.70 o                         
  -7  12   0        388.30        424.35        14.17 o                         
  -6  12   0         59.69         56.89         7.00 o                         
  -5  12   0         49.83         45.01         7.91 o                         
  -4  12   0          7.27         14.25         5.63 o                         
  -3  12   0       2198.12       2108.82        31.95 o                         
  -2  12   0          1.28         12.43         5.94 o                         
  -1  12   0        282.62        295.11        13.33 o                         
   0  12   0        245.84        235.86        13.77 o                         
   1  12   0         39.29         59.26         8.49 o                         
   2  12   0         93.26        100.77        10.00 o                         
   3  12   0          3.00          6.01         7.38 o                         
   4  12   0          5.51         13.71         7.82 o                         
   5  12   0        228.80        247.77        17.71 o                         
   6  12   0         75.04         48.17        15.06 o                         
 -11  13   0         29.11         28.42         8.22 o                         
 -10  13   0          3.97          0.29         6.96 o                         
  -9  13   0        154.90        238.16        23.85 o                         
  -8  13   0          1.37          5.86         5.70 o                         
  -7  13   0        265.08        247.29        14.25 o                         
  -6  13   0        135.94        159.66        10.13 o                         
  -5  13   0        263.46        276.43        13.58 o                         
  -4  13   0         67.37         60.09         7.40 o                         
  -3  13   0        129.67        152.11         9.73 o                         
  -2  13   0        191.22        188.18        10.42 o                         
  -1  13   0         43.64         45.03         7.45 o                         
   0  13   0         35.93         51.31         7.92 o                         
   1  13   0         83.07         66.13         8.89 o                         
   2  13   0         46.95         78.34        12.72 o                         
   3  13   0          0.06          1.51         7.22 o                         
   4  13   0         13.22         11.89         8.45 o                         
   5  13   0        124.06        123.80        21.85 o                         
 -10  14   0        214.18        273.76        16.47 o                         
  -9  14   0          9.66         12.33         7.60 o                         
  -8  14   0         28.48         40.15         7.20 o                         
  -7  14   0          6.62         20.44         6.31 o                         
  -6  14   0          0.04          0.76         5.64 o                         
  -5  14   0         78.35         73.19        10.98 o                         
  -4  14   0         27.60         44.12         7.85 o                         
  -3  14   0          2.75         11.16         6.44 o                         
  -2  14   0         57.29         78.28         8.83 o                         
  -1  14   0         27.39         23.79         7.09 o                         
   0  14   0       2696.17       2730.41        45.77 o                         
   1  14   0        123.80        128.48        10.85 o                         
   2  14   0          3.49          0.72         6.88 o                         
   3  14   0          1.09          2.99        18.14 o                         
   4  14   0          5.46          6.72         8.25 o                         
  -9  15   0          8.02         20.09         8.25 o                         
  -8  15   0         14.07         -2.12         6.97 o                         
  -7  15   0         23.72         41.82         8.11 o                         
  -6  15   0        129.88        137.49        11.39 o                         
  -5  15   0          0.01         -6.69         6.69 o                         
  -4  15   0        128.34        147.31        11.06 o                         
  -3  15   0        613.10        610.29        18.69 o                         
  -2  15   0          7.81          9.86         7.86 o                         
  -1  15   0         92.97        116.72        18.14 o                         
   0  15   0         15.95         13.78         7.12 o                         
   1  15   0          0.80          3.94         6.40 o                         
   2  15   0         16.68         28.52        10.47 o                         
   3  15   0        255.59        298.43        31.07 o                         
  -8  16   0        124.74        114.75        20.05 o                         
  -7  16   0          8.38         14.47         7.84 o                         
  -6  16   0          1.82          4.23         8.43 o                         
  -5  16   0         66.57         91.62        12.89 o                         
  -4  16   0          7.63         18.10         6.68 o                         
  -3  16   0         31.98         32.46         7.53 o                         
  -2  16   0         12.77         20.81         7.16 o                         
  -1  16   0         28.24         50.44         8.44 o                         
   0  16   0        118.56        123.20        12.26 o                         
   1  16   0        157.86        170.48        12.57 o                         
  -6  17   0          0.70         -1.65         7.14 o                         
  -5  17   0         20.96         18.02         8.11 o                         
  -4  17   0          0.04         -3.50         6.59 o                         
  -3  17   0        105.15        122.85        10.60 o                         
  -2  17   0         38.49         47.84         8.76 o                         
   2 -17   1        176.58        168.63        13.27 o                         
   3 -17   1          1.99         16.14         8.82 o                         
   4 -17   1         11.95         23.15        11.23 o                         
   5 -17   1          7.38          9.07         7.42 o                         
  -1 -16   1          3.43          8.92         8.78 o                         
   0 -16   1        102.24        107.56        11.12 o                         
   1 -16   1         83.68         93.18        10.54 o                         
   2 -16   1         21.05         33.46         7.80 o                         
   3 -16   1          1.29         10.41         7.67 o                         
   4 -16   1         16.40         20.51         7.42 o                         
   5 -16   1          8.55         20.05         7.85 o                         
   6 -16   1         68.02         81.56        16.13 o                         
   7 -16   1         63.72         65.67        17.97 o                         
   8 -16   1         48.73         52.57        11.72 o                         
  -3 -15   1        410.64        484.82        21.01 o                         
  -2 -15   1         96.96        143.13        15.92 o                         
  -1 -15   1         25.96         31.45         7.97 o                         
   0 -15   1         80.94        112.48        10.69 o                         
   1 -15   1        540.16        559.15        18.89 o                         
   2 -15   1        803.85        803.91        22.22 o                         
   3 -15   1          4.97          2.61         6.64 o                         
   4 -15   1         62.85         65.83        10.63 o                         
   5 -15   1          1.40         -1.31         6.04 o                         
   6 -15   1          0.03         12.63         6.09 o                         
   7 -15   1         11.37         16.22         7.28 o                         
   8 -15   1         55.00         57.79         9.51 o                         
   9 -15   1         22.55          6.20         7.49 o                         
  -4 -14   1         79.60         73.96        11.09 o                         
  -3 -14   1         10.74         -4.32        10.89 o                         
  -2 -14   1          7.73         13.61         7.69 o                         
  -1 -14   1        972.77       1012.62        25.64 o                         
   0 -14   1        348.13        338.50        15.40 o                         
   1 -14   1        613.58        619.47        19.21 o                         
   2 -14   1        363.08        389.46        16.39 o                         
   3 -14   1        135.55        154.74        10.60 o                         
   4 -14   1         30.94         19.38         5.94 o                         
   5 -14   1         25.49         33.07         6.71 o                         
   6 -14   1        460.90        401.52        16.96 o                         
   7 -14   1        201.80        193.75        13.19 o                         
   8 -14   1          0.75         16.80         7.37 o                         
   9 -14   1         81.12         89.85        14.58 o                         
  10 -14   1         14.73         21.98         8.28 o                         
  -6 -13   1          0.92         10.43        12.01 o                         
  -5 -13   1        313.66        343.83        24.24 o                         
  -4 -13   1          4.03          7.86        11.71 o                         
  -3 -13   1          0.00         -1.45         9.19 o                         
  -2 -13   1        156.92        134.08        15.03 o                         
  -1 -13   1        225.33        213.86        13.22 o                         
   0 -13   1         87.23        108.85        16.37 o                         
   1 -13   1         20.70         41.09         7.82 o                         
   2 -13   1          6.88          9.16         5.81 o                         
   3 -13   1        578.87        605.82        16.24 o                         
   4 -13   1        102.59        125.30        10.29 o                         
   5 -13   1         22.96         21.49         6.16 o                         
   6 -13   1        344.77        309.71        12.82 o                         
   7 -13   1          0.01          0.55         5.40 o                         
   8 -13   1         12.11         18.90         6.90 o                         
   9 -13   1          3.87          7.85         8.80 o                         
  10 -13   1         84.10        111.21        13.05 o                         
  11 -13   1          1.51          8.56         8.21 o                         
  -7 -12   1        262.87        248.93        45.81 o                         
  -6 -12   1         48.61         20.84        12.43 o                         
  -5 -12   1          7.52         17.47         8.54 o                         
  -4 -12   1          0.00         -9.50        22.98 o                         
  -3 -12   1         87.74         76.82        10.30 o                         
  -2 -12   1        246.08        221.90        13.66 o                         
  -1 -12   1         64.15         52.60         8.41 o                         
   0 -12   1         44.05         42.39         7.09 o                         
   1 -12   1        452.42        457.23        14.12 o                         
   2 -12   1       3936.61       3889.34        52.64 o                         
   3 -12   1         27.70         28.87         6.20 o                         
   4 -12   1        701.44        704.49        19.22 o                         
   5 -12   1        714.34        630.07        18.83 o                         
   6 -12   1        204.38        217.54        11.30 o                         
   7 -12   1         52.41         70.44         7.49 o                         
   8 -12   1         68.35         59.39         7.40 o                         
   9 -12   1          0.03         -6.36         6.36 o                         
  10 -12   1         14.71         25.79         7.20 o                         
  11 -12   1         55.12         76.85         8.96 o                         
  12 -12   1        118.64        163.89        12.23 o                         
  -7 -11   1          0.00          0.94        11.72 o                         
  -6 -11   1          0.42          3.75        10.47 o                         
  -5 -11   1        193.10        181.73        17.98 o                         
  -4 -11   1          0.36         -8.84         8.84 o                         
  -3 -11   1          0.11         -4.12        13.60 o                         
  -2 -11   1          8.82         14.83         7.02 o                         
  -1 -11   1          2.53         -7.01         7.01 o                         
   0 -11   1          0.35         10.76         5.58 o                         
   1 -11   1         41.09         42.01         6.40 o                         
   2 -11   1         13.03         17.63         5.21 o                         
   3 -11   1        435.08        417.09        16.10 o                         
   4 -11   1         97.58        101.54         7.83 o                         
   5 -11   1        571.86        572.34        15.03 o                         
   6 -11   1        145.64        145.39         9.34 o                         
   7 -11   1        113.88        116.56        13.37 o                         
   8 -11   1        128.88        125.87        11.04 o                         
   9 -11   1         19.21         22.08        10.50 o                         
  10 -11   1         54.79         67.57         9.33 o                         
  11 -11   1         16.12         11.64        11.70 o                         
  12 -11   1         11.28         13.80         6.69 o                         
  -8 -10   1          9.32         18.15        17.62 o                         
  -7 -10   1         50.61         56.36        14.05 o                         
  -6 -10   1         32.61         34.63        14.19 o                         
  -5 -10   1        421.63        413.59        23.63 o                         
  -4 -10   1         25.60         31.19         8.90 o                         
  -3 -10   1        202.59        168.46        10.87 o                         
  -2 -10   1         42.54         42.63         7.33 o                         
  -1 -10   1         96.25         98.34        10.23 o                         
   0 -10   1          9.68          6.30         6.48 o                         
   1 -10   1        289.55        248.07        10.13 o                         
   2 -10   1        212.87        233.08        13.62 o                         
   3 -10   1         11.12          7.98         3.73 o                         
   4 -10   1         39.26         58.77         7.11 o                         
   5 -10   1        401.61        391.40        12.09 o                         
   6 -10   1         29.40         19.26         5.29 o                         
   7 -10   1        166.77        162.93        14.87 o                         
   8 -10   1        182.27        155.39        11.43 o                         
   9 -10   1          4.41          4.48         5.91 o                         
  10 -10   1         45.79         23.71         8.03 o                         
  11 -10   1         71.31         64.55         8.45 o                         
  12 -10   1          3.05          4.80         6.67 o                         
  -9  -9   1         59.14         39.91        14.29 o                         
  -8  -9   1         39.55         20.04        12.46 o                         
  -7  -9   1         92.75         87.81        15.80 o                         
  -6  -9   1        295.10        299.23        21.78 o                         
  -5  -9   1         96.59         97.94        11.85 o                         
  -4  -9   1          3.67          5.79         6.60 o                         
  -3  -9   1        326.25        298.13        13.63 o                         
  -2  -9   1         93.77         92.70         7.89 o                         
  -1  -9   1          6.64          2.13         4.71 o                         
   0  -9   1          6.17         23.86         5.10 o                         
   1  -9   1         98.18        115.57         7.75 o                         
   2  -9   1       1593.51       1521.80        27.90 o                         
   3  -9   1         84.40        119.31        17.46 o                         
   4  -9   1        140.12        157.59         7.95 o                         
   5  -9   1        128.26        141.40        11.08 o                         
   6  -9   1        831.36        816.85        16.80 o                         
   7  -9   1        815.53        781.12        16.85 o                         
   8  -9   1         20.33         18.80         6.21 o                         
   9  -9   1         62.70         54.05        11.12 o                         
  10  -9   1          5.20          4.18         6.01 o                         
  11  -9   1         31.44         36.07         7.07 o                         
  12  -9   1         55.94         38.88         7.81 o                         
  13  -9   1         50.03         77.86        12.68 o                         
 -10  -8   1         24.90         22.97        13.61 o                         
  -9  -8   1         44.63         45.58        25.40 o                         
  -8  -8   1        183.35        173.73        18.93 o                         
  -7  -8   1        135.47        146.01        13.69 o                         
  -6  -8   1          9.11          9.19        29.03 o                         
  -5  -8   1         24.85         14.32         6.89 o                         
  -4  -8   1       1001.92        920.72        20.46 o                         
  -3  -8   1       1193.73       1212.78        22.70 o                         
  -2  -8   1          9.13         17.55         5.11 o                         
  -1  -8   1        353.78        386.12        13.13 o                         
   0  -8   1         28.83         44.36         5.51 o                         
   1  -8   1         33.05         52.87         5.54 o                         
   2  -8   1        391.79        418.68        10.96 o                         
   3  -8   1        169.55        183.56         8.76 o                         
   4  -8   1         66.04         61.49         5.45 o                         
   5  -8   1        703.10        766.37        15.19 o                         
   6  -8   1        269.09        281.51         9.86 o                         
   7  -8   1          3.73          4.05         4.35 o                         
   8  -8   1        315.17        304.17        14.80 o                         
   9  -8   1        118.84        124.17        10.39 o                         
  10  -8   1         22.24         27.97         6.88 o                         
  11  -8   1          3.64          0.55         5.72 o                         
  12  -8   1         36.19         52.00         8.38 o                         
  13  -8   1         49.29         36.54         9.96 o                         
 -10  -7   1       1086.45       1029.48        39.88 o                         
  -9  -7   1         43.73         41.14        13.83 o                         
  -8  -7   1        363.23        429.48        37.69 o                         
  -7  -7   1        205.49        242.18        20.66 o                         
  -6  -7   1        151.61        153.84        11.39 o                         
  -5  -7   1       1688.11       1600.32        28.51 o                         
  -4  -7   1        147.83        177.91        12.04 o                         
  -3  -7   1        654.10        647.32        20.96 o                         
  -2  -7   1          3.30          2.72         4.69 o                         
  -1  -7   1         30.22         34.98         5.57 o                         
   0  -7   1        327.79        332.18        16.65 o                         
   1  -7   1       1487.49       1453.90        22.84 o                         
   2  -7   1        713.57        726.91        19.96 o                         
   3  -7   1         81.20         89.35         7.43 o                         
   4  -7   1         24.81         20.98         4.39 o                         
   5  -7   1         76.68         81.08         5.85 o                         
   6  -7   1       1313.74       1422.13        26.47 o                         
   7  -7   1         77.11         73.01        11.57 o                         
   8  -7   1         37.55         27.44         5.40 o                         
   9  -7   1        426.69        444.71        13.50 o                         
  10  -7   1        468.61        479.05        15.78 o                         
  11  -7   1        831.36        845.86        21.81 o                         
  12  -7   1         16.07         22.42         6.87 o                         
  13  -7   1          4.06         12.47         7.52 o                         
 -11  -6   1         21.79         34.48        14.05 o                         
 -10  -6   1        607.64        542.00        67.28 o                         
  -9  -6   1         11.31         10.17        11.94 o                         
  -8  -6   1         37.89         47.66        26.44 o                         
  -7  -6   1       2915.45       2770.64        43.27 o                         
  -6  -6   1        169.84        162.68        11.08 o                         
  -5  -6   1        281.36        265.91        13.78 o                         
  -4  -6   1        414.59        424.23        13.15 o                         
  -3  -6   1        299.84        268.50        12.75 o                         
  -2  -6   1        711.42        761.13        15.94 o                         
  -1  -6   1         25.26         32.16         5.80 o                         
   0  -6   1       4436.26       4622.68        53.11 o                         
   1  -6   1        709.88        677.93        12.83 o                         
   2  -6   1        195.54        196.33         8.98 o                         
   3  -6   1       2135.43       2391.72        30.43 o                         
   4  -6   1        454.78        564.06        12.36 o                         
   5  -6   1        365.45        383.42        13.28 o                         
   6  -6   1        389.81        486.62        11.57 o                         
   7  -6   1        493.00        485.78        12.10 o                         
   8  -6   1        166.64        153.71         8.58 o                         
   9  -6   1          2.16          4.43         5.86 o                         
  10  -6   1        199.28        207.04        14.74 o                         
  11  -6   1        199.87        210.73        16.74 o                         
  12  -6   1         44.18         61.49         8.84 o                         
  13  -6   1          5.86         17.95         7.50 o                         
 -11  -5   1         18.97         -7.17        11.85 o                         
 -10  -5   1          0.31          4.02        11.70 o                         
  -9  -5   1         57.93         91.14        16.12 o                         
  -8  -5   1        376.42        380.35        19.79 o                         
  -7  -5   1        411.88        358.87        24.26 o                         
  -6  -5   1        386.68        369.28        14.00 o                         
  -5  -5   1        181.33        191.26        11.28 o                         
  -4  -5   1       1093.02       1047.93        19.96 o                         
  -3  -5   1        347.05        344.23        13.63 o                         
  -2  -5   1          6.60          6.49         6.25 o                         
  -1  -5   1       1215.22       1288.83        19.31 o                         
   0  -5   1         35.87         32.42         3.75 o                         
   1  -5   1         11.80         13.17         2.93 o                         
   2  -5   1         70.05         51.09         3.95 o                         
   3  -5   1       4267.39       4541.31        51.12 o                         
   4  -5   1        702.11        795.21        16.05 o                         
   5  -5   1        344.25        307.71        10.00 o                         
   6  -5   1        229.85        287.75         9.60 o                         
   7  -5   1         52.37         52.13         5.31 o                         
   8  -5   1        193.35        182.66         9.83 o                         
   9  -5   1        387.73        360.27        15.09 o                         
  10  -5   1         38.82         35.70         7.82 o                         
  11  -5   1         86.69         94.72         9.76 o                         
  12  -5   1          7.68         21.04         9.05 o                         
  13  -5   1          0.24         -6.60         9.98 o                         
 -12  -4   1          0.08         14.86        13.68 o                         
 -11  -4   1        334.90        298.81        24.19 o                         
 -10  -4   1        277.57        250.99        28.87 o                         
  -9  -4   1       1027.50       1080.60        52.97 o                         
  -8  -4   1        634.68        631.95        22.42 o                         
  -7  -4   1        638.97        626.16        18.08 o                         
  -6  -4   1        170.67        194.82        10.93 o                         
  -5  -4   1       2288.43       2334.04        33.95 o                         
  -4  -4   1      18606.78      19592.85       206.66 o                         
  -3  -4   1       1936.56       2069.29        29.05 o                         
  -2  -4   1       8230.39       8191.54       102.99 o                         
  -1  -4   1        392.26        369.38        14.34 o                         
   0  -4   1       2589.04       2352.28        72.92 o                         
   1  -4   1        135.83        107.42         5.26 o                         
   2  -4   1        445.72        427.19         8.04 o                         
   3  -4   1       1562.37       1470.85        19.31 o                         
   4  -4   1       4532.35       4483.47        91.14 o                         
   5  -4   1        159.88        182.53        16.72 o                         
   6  -4   1        221.54        193.97         8.16 o                         
   7  -4   1        137.04        135.62         7.33 o                         
   8  -4   1        217.32        211.10        15.03 o                         
   9  -4   1          1.37         -1.21         5.06 o                         
  10  -4   1         81.23         44.95        10.91 o                         
  11  -4   1          5.37         12.28         7.15 o                         
  12  -4   1        173.70        151.59        12.23 o                         
  13  -4   1         84.99         57.73        12.47 o                         
 -12  -3   1          2.09         -3.93        11.45 o                         
 -11  -3   1        168.59        213.28        34.74 o                         
 -10  -3   1        223.23        246.92        21.88 o                         
  -9  -3   1          7.75         12.01         8.70 o                         
  -8  -3   1          2.83          7.88         7.45 o                         
  -7  -3   1        177.61        227.93        15.77 o                         
  -6  -3   1       1666.09       1534.34        26.07 o                         
  -5  -3   1       6825.37       6598.86        76.66 o                         
  -4  -3   1        140.95        193.82        11.30 o                         
  -3  -3   1       1679.48       1555.63        22.66 o                         
  -2  -3   1       3461.78       3329.42        39.17 o                         
  -1  -3   1       1087.38        972.16        16.53 o                         
   0  -3   1       3307.34       3419.79        43.80 o                         
   1  -3   1         92.22        107.48         4.35 o                         
   2  -3   1          5.05         16.10         2.36 o                         
   3  -3   1        141.94        138.92         5.64 o                         
   4  -3   1        105.79        100.08         5.64 o                         
   5  -3   1       3963.69       3984.87        47.03 o                         
   6  -3   1         60.34         93.47         7.28 o                         
   7  -3   1          7.36         19.22         4.55 o                         
   8  -3   1         15.83         23.67         5.48 o                         
   9  -3   1       2219.29       2272.36        34.88 o                         
  10  -3   1         88.82         69.18        10.69 o                         
  11  -3   1         36.10         53.36         8.82 o                         
  12  -3   1        180.50        168.65        19.88 o                         
  13  -3   1          0.75        -15.72        15.72 o                         
 -12  -2   1         62.62         80.28        15.97 o                         
 -11  -2   1         16.43         12.78        11.94 o                         
 -10  -2   1        100.54        102.02        15.65 o                         
  -9  -2   1        336.83        346.75        16.05 o                         
  -8  -2   1         76.20         98.17         9.07 o                         
  -7  -2   1          2.55          1.63         6.66 o                         
  -6  -2   1        158.19        160.26        16.77 o                         
  -5  -2   1        149.01        134.64         9.11 o                         
  -4  -2   1         20.33         23.74         5.25 o                         
  -3  -2   1        793.77        837.92        14.26 o                         
  -2  -2   1        129.71        184.54         6.47 o                         
  -1  -2   1      11071.48      11548.46       119.53 o                         
   0  -2   1        468.70        219.86         9.38 o                         
   1  -2   1       1335.76       1312.33        15.36 o                         
   2  -2   1       5799.50       5592.37        59.08 o                         
   3  -2   1       1287.28       1088.32        17.62 o                         
   4  -2   1          9.88         19.22         3.42 o                         
   5  -2   1        267.04        252.01         9.11 o                         
   6  -2   1         28.46         23.33         5.54 o                         
   7  -2   1        327.74        370.40        13.01 o                         
   8  -2   1        796.62        808.58        19.92 o                         
   9  -2   1       1983.15       1868.29        31.86 o                         
  10  -2   1          5.65          2.49         7.14 o                         
  11  -2   1        127.52        110.55        11.29 o                         
  12  -2   1        273.05        290.53        21.13 o                         
  13  -2   1         29.64         41.82        21.08 o                         
 -13  -1   1         66.69         85.71        24.19 o                         
 -12  -1   1          0.21         -1.85        20.39 o                         
 -11  -1   1          7.58         -0.32        13.76 o                         
 -10  -1   1        183.83        157.82        13.40 o                         
  -9  -1   1         88.19         83.49        11.27 o                         
  -8  -1   1         52.68         28.40         7.18 o                         
  -7  -1   1          0.06          1.17         5.08 o                         
  -6  -1   1        352.06        322.23        11.61 o                         
  -5  -1   1        234.38        261.91        13.52 o                         
  -4  -1   1       9488.58       9528.62       103.05 o                         
  -3  -1   1       4014.89       3959.60        45.34 o                         
  -2  -1   1          4.41          8.08         3.13 o                         
  -1  -1   1       1152.16       1153.67        22.66 o                         
   1  -1   1         19.62         30.45         2.93 o                         
   2  -1   1      23457.41      25416.93       362.77 o                         
   3  -1   1         93.89         57.57         3.52 o                         
   4  -1   1          2.01          5.84         3.22 o                         
   5  -1   1        158.93        168.27         8.29 o                         
   6  -1   1         70.44         68.25         8.43 o                         
   7  -1   1        247.99        268.34        10.37 o                         
   8  -1   1        260.78        226.41        12.23 o                         
   9  -1   1       1116.71       1057.43        22.47 o                         
  10  -1   1        866.10        831.73        30.74 o                         
  11  -1   1          5.95         13.44         7.86 o                         
  12  -1   1         88.61         96.35        15.76 o                         
  13  -1   1        148.27        143.75        32.32 o                         
 -13   0   1          0.31         -9.88         9.88 o                         
 -12   0   1         54.38         71.14        27.30 o                         
 -11   0   1        163.39        149.67        13.69 o                         
 -10   0   1         47.85         59.67        12.49 o                         
  -9   0   1        565.98        545.82        17.10 o                         
  -8   0   1         93.02         96.58         8.27 o                         
  -7   0   1         15.49         10.36         4.96 o                         
  -6   0   1       1314.27       1285.36        22.09 o                         
  -5   0   1       4917.20       4909.99        57.76 o                         
  -4   0   1        570.31        496.25        10.67 o                         
  -3   0   1       2035.48       1788.22        28.48 o                         
  -2   0   1        858.06        851.44        12.24 o                         
   1   0   1       5834.09       5361.27       293.74 o                         
   2   0   1          0.00          4.29         2.66 o                         
   3   0   1       2476.01       2222.08        27.02 o                         
   4   0   1          6.31         -0.13         3.48 o                         
   5   0   1        697.79        669.97        14.68 o                         
   6   0   1         15.48         10.86         8.68 o                         
   7   0   1         59.01         68.69         7.23 o                         
   8   0   1          1.52         -6.54         6.59 o                         
   9   0   1       1738.00       1620.18        33.07 o                         
  10   0   1        466.32        434.23        19.55 o                         
  11   0   1         36.21         23.36         9.15 o                         
  12   0   1         31.76         39.12        33.18 o                         
  13   0   1        108.73        114.75        22.81 o                         
 -13   1   1          0.10         -9.85        10.02 o                         
 -12   1   1        140.68        142.50        33.18 o                         
 -11   1   1        590.55        617.16        21.79 o                         
 -10   1   1         36.08         39.79        10.43 o                         
  -9   1   1        263.69        239.38        19.96 o                         
  -8   1   1         51.25         39.41         6.99 o                         
  -7   1   1         99.97        131.41         8.26 o                         
  -6   1   1        271.70        261.48        14.03 o                         
  -5   1   1        263.70        292.41        10.20 o                         
  -4   1   1       2134.58       2031.66        26.31 o                         
  -3   1   1       1625.72       1506.70        19.66 o                         
  -2   1   1       4678.85       4635.56        49.77 o                         
  -1   1   1       2768.68       1062.88       116.23 o                         
   0   1   1        553.82        239.33         7.68 o                         
   1   1   1       4838.15       4734.96        67.70 o                         
   2   1   1       2021.23       1857.72        22.69 o                         
   3   1   1        671.24        640.07        13.56 o                         
   4   1   1        378.88        360.51        10.32 o                         
   5   1   1        636.20        608.57        19.45 o                         
   6   1   1       1205.29       1292.33        23.13 o                         
   7   1   1         10.28          4.87         5.36 o                         
   8   1   1        528.03        513.28        16.20 o                         
   9   1   1         38.99         48.92         8.24 o                         
  10   1   1          5.00          2.15         8.02 o                         
  11   1   1        118.28        144.48        17.47 o                         
  12   1   1         37.45         26.29        13.17 o                         
 -13   2   1          9.77         16.95        11.31 o                         
 -12   2   1         15.80         10.57         8.43 o                         
 -11   2   1         84.38         95.50        10.96 o                         
 -10   2   1        249.02        269.99        14.99 o                         
  -9   2   1          7.16         13.02         6.21 o                         
  -8   2   1        416.03        402.33        13.01 o                         
  -7   2   1         72.58         64.71         8.63 o                         
  -6   2   1        433.32        502.58        12.93 o                         
  -5   2   1        570.69        611.66        14.95 o                         
  -4   2   1       2001.63       1943.85        30.91 o                         
  -3   2   1        417.15        405.12         9.57 o                         
  -1   2   1        426.79        399.15         6.22 o                         
   0   2   1       2171.57       2156.34        23.59 o                         
   1   2   1        381.32        446.95         9.71 o                         
   3   2   1       1978.45       2007.32        26.19 o                         
   4   2   1         23.57         20.80         5.65 o                         
   5   2   1       1199.69       1225.33        21.40 o                         
   6   2   1         13.11         13.98         5.13 o                         
   7   2   1         22.90         18.93         6.09 o                         
   8   2   1          1.89          3.79         7.03 o                         
   9   2   1       1155.63       1148.65        28.62 o                         
  10   2   1          0.92          7.41        10.47 o                         
  11   2   1        351.96        344.05        24.91 o                         
  12   2   1        462.16        447.28        27.66 o                         
 -13   3   1         29.15         36.14        15.33 o                         
 -12   3   1        199.44        189.60        18.56 o                         
 -11   3   1         94.36        101.81        14.43 o                         
 -10   3   1          1.99          5.56         9.28 o                         
  -9   3   1         29.68         24.72         6.39 o                         
  -8   3   1        367.42        427.96        14.55 o                         
  -7   3   1       1324.43       1403.41        29.56 o                         
  -6   3   1         57.20         63.02         6.13 o                         
  -5   3   1         30.53         27.93         6.78 o                         
  -4   3   1        901.82        862.92        14.07 o                         
  -3   3   1       1526.97       1451.61        26.83 o                         
  -2   3   1        139.87        136.32         5.46 o                         
   0   3   1      10140.14      10345.44       106.85 o                         
   1   3   1         14.75         41.52         3.26 o                         
   2   3   1        611.98        460.89         9.52 o                         
   3   3   1       2444.63       2631.06        38.81 o                         
   4   3   1          1.12          1.21         5.19 o                         
   5   3   1       3600.49       3886.31        49.15 o                         
   6   3   1          0.69          7.38         5.16 o                         
   7   3   1         28.54         10.83         6.26 o                         
   8   3   1         26.72         18.06         7.92 o                         
   9   3   1         65.04         61.86        11.08 o                         
  10   3   1        236.37        238.19        53.41 o                         
  11   3   1         31.86         22.83        13.30 o                         
  12   3   1         95.50        141.13        18.95 o                         
 -13   4   1        160.81        134.67        13.55 o                         
 -12   4   1          4.90          2.79         7.40 o                         
 -11   4   1          4.50          4.05         7.19 o                         
 -10   4   1        245.48        245.33        13.73 o                         
  -9   4   1          2.69          8.89         5.50 o                         
  -8   4   1        199.43        199.28        11.48 o                         
  -7   4   1        617.87        585.55        16.64 o                         
  -6   4   1        312.87        355.07        10.69 o                         
  -5   4   1       2135.18       2186.38        33.37 o                         
  -4   4   1       1724.92       1715.06        23.20 o                         
  -3   4   1          1.06          0.86         1.30 o                         
  -2   4   1         37.12         50.67         3.39 o                         
  -1   4   1        235.16        238.17         6.66 o                         
   0   4   1       2894.29       2949.30        33.51 o                         
   1   4   1       2891.14       2595.96        30.93 o                         
   2   4   1       4354.29       4062.74        47.23 o                         
   3   4   1         18.25          0.95         3.57 o                         
   4   4   1       2391.29       2373.71        33.15 o                         
   5   4   1       1888.49       1919.11        32.14 o                         
   6   4   1        161.84        187.46        10.57 o                         
   7   4   1         93.35         97.23         9.10 o                         
   8   4   1        773.98        774.29        20.85 o                         
   9   4   1        401.41        453.16        30.48 o                         
  10   4   1          0.88         -6.86        12.79 o                         
  11   4   1         15.27         25.90        13.13 o                         
 -13   5   1         33.80         20.51         9.91 o                         
 -12   5   1        366.47        368.44        27.49 o                         
 -11   5   1          0.48         -2.74         6.69 o                         
 -10   5   1        139.81        128.31        13.95 o                         
  -9   5   1        254.83        215.25        16.57 o                         
  -8   5   1         33.66         25.54         5.43 o                         
  -7   5   1          0.46         -4.30         4.65 o                         
  -6   5   1       1723.16       1937.56        27.64 o                         
  -5   5   1        691.60        734.82        20.29 o                         
  -4   5   1        697.48        700.09        13.39 o                         
  -3   5   1         33.68         51.89         5.05 o                         
  -2   5   1       1802.15       1801.34        22.82 o                         
  -1   5   1        187.47        158.15         5.49 o                         
   0   5   1        339.16        377.53         8.21 o                         
   1   5   1        362.85        452.63        10.29 o                         
   2   5   1        187.02        215.63        11.43 o                         
   3   5   1         29.99         44.24         6.99 o                         
   4   5   1         87.53         96.32         8.71 o                         
   5   5   1        267.28        310.22        12.01 o                         
   6   5   1         51.13         61.60         7.84 o                         
   7   5   1         37.33         33.29         7.88 o                         
   8   5   1       1340.05       1220.87        31.07 o                         
   9   5   1         62.24         62.45        14.04 o                         
  10   5   1          1.00         19.07        12.01 o                         
  11   5   1         47.48         77.18        15.34 o                         
 -13   6   1          5.42          2.11         7.81 o                         
 -12   6   1          3.83         -6.87         6.87 o                         
 -11   6   1          0.30          5.14         9.05 o                         
 -10   6   1        609.11        640.73        19.30 o                         
  -9   6   1          0.34         -4.58         5.08 o                         
  -8   6   1          2.57         -0.73         4.55 o                         
  -7   6   1          0.18          2.69         3.91 o                         
  -6   6   1         29.59         37.00         5.70 o                         
  -5   6   1        182.86        197.88         8.79 o                         
  -4   6   1        110.44         86.61         6.20 o                         
  -3   6   1       5179.50       5246.01        68.02 o                         
  -2   6   1         27.73         18.12         3.94 o                         
  -1   6   1          0.03         -2.44         3.47 o                         
   0   6   1        800.77        802.46        14.15 o                         
   1   6   1        115.25        134.91         7.35 o                         
   2   6   1        113.11        147.78         7.76 o                         
   3   6   1         52.75         45.41         6.93 o                         
   4   6   1         19.30         20.62         5.42 o                         
   5   6   1        923.93        987.90        24.42 o                         
   6   6   1       1444.92       1532.48        28.30 o                         
   7   6   1         16.31          9.71         7.64 o                         
   8   6   1         31.27         38.90        20.39 o                         
   9   6   1          1.00         12.03        12.43 o                         
  10   6   1         19.87         22.22        13.13 o                         
 -13   7   1         44.82         52.96         9.80 o                         
 -12   7   1        265.08        252.86        14.85 o                         
 -11   7   1         88.40         78.05         9.51 o                         
 -10   7   1        364.83        389.71        15.54 o                         
  -9   7   1       1685.37       1677.27        28.28 o                         
  -8   7   1        208.84        224.45        14.12 o                         
  -7   7   1       1122.68       1106.81        20.69 o                         
  -6   7   1         96.89         85.37         6.62 o                         
  -5   7   1         69.70         60.67         5.74 o                         
  -4   7   1        169.52        194.42        14.73 o                         
  -3   7   1        418.88        402.59        10.64 o                         
  -2   7   1       1820.37       1800.20        24.58 o                         
  -1   7   1         73.86         77.38         6.82 o                         
   0   7   1        516.10        529.65        14.33 o                         
   1   7   1         64.67         47.19         5.37 o                         
   2   7   1        384.52        353.22        11.88 o                         
   3   7   1        137.64        129.25         8.19 o                         
   4   7   1         17.29         30.88         6.41 o                         
   5   7   1        284.21        252.98        16.17 o                         
   6   7   1         75.50         53.89         9.98 o                         
   7   7   1          2.69          6.16         8.42 o                         
   8   7   1         93.42         83.76        20.74 o                         
   9   7   1          1.40        -10.77        10.77 o                         
  10   7   1          0.00         17.30        12.79 o                         
 -13   8   1         64.65         65.24         9.95 o                         
 -12   8   1         90.95         78.48         9.72 o                         
 -11   8   1         16.77         24.66         7.40 o                         
 -10   8   1         23.45         31.68         7.31 o                         
  -9   8   1          1.79         -2.72         5.27 o                         
  -8   8   1          0.12          5.95         5.27 o                         
  -7   8   1          4.82          5.57         5.51 o                         
  -6   8   1        158.57        177.56        11.93 o                         
  -5   8   1        391.39        316.65        10.07 o                         
  -4   8   1         44.72         51.24        10.45 o                         
  -3   8   1        459.87        484.56        11.69 o                         
  -2   8   1          0.54          0.40         3.52 o                         
  -1   8   1         52.90         60.84         5.13 o                         
   0   8   1          0.86         -1.92         4.90 o                         
   1   8   1       1368.39       1324.54        21.80 o                         
   2   8   1         43.80         43.83         5.58 o                         
   3   8   1         47.92         75.62         7.76 o                         
   4   8   1         15.12         29.12         8.23 o                         
   5   8   1         49.48         55.31         8.36 o                         
   6   8   1        271.02        289.40        20.94 o                         
   7   8   1        108.37        123.58        16.27 o                         
   8   8   1         91.88         64.21        14.81 o                         
   9   8   1        440.26        474.94        28.53 o                         
 -13   9   1         13.95         31.29        15.60 o                         
 -12   9   1          6.41         -7.54        10.60 o                         
 -11   9   1          2.07         -6.17         6.17 o                         
 -10   9   1         32.76         47.30         8.08 o                         
  -9   9   1        562.75        554.66        15.86 o                         
  -8   9   1         12.82         20.18         5.89 o                         
  -7   9   1        196.39        188.13         9.80 o                         
  -6   9   1         97.01        106.92        11.03 o                         
  -5   9   1        154.73        125.12         8.54 o                         
  -4   9   1        337.23        298.30        14.33 o                         
  -3   9   1       1376.61       1240.16        20.02 o                         
  -2   9   1          0.12          2.94         3.58 o                         
  -1   9   1         81.89        112.11         9.48 o                         
   0   9   1        100.91         94.21         6.36 o                         
   1   9   1        225.97        232.25         9.59 o                         
   2   9   1        209.82        207.97        20.33 o                         
   3   9   1        615.23        588.20        16.02 o                         
   4   9   1        337.23        315.99        14.36 o                         
   5   9   1        515.00        490.29        18.92 o                         
   6   9   1        191.30        208.12        14.60 o                         
   7   9   1          0.89          1.66         9.02 o                         
   8   9   1        155.56        156.82        18.80 o                         
   9   9   1         17.11          3.49        13.06 o                         
 -13  10   1          1.05          0.12         7.22 o                         
 -12  10   1         14.76         19.05        10.25 o                         
 -11  10   1         12.78         33.85         7.75 o                         
 -10  10   1         52.72         39.32        10.89 o                         
  -9  10   1          0.15          2.86         5.03 o                         
  -8  10   1        308.26        296.09        14.43 o                         
  -7  10   1       1182.46       1159.33        22.07 o                         
  -6  10   1         12.60         21.93         5.35 o                         
  -5  10   1        131.91        143.52        13.25 o                         
  -4  10   1        696.46        684.92        15.07 o                         
  -3  10   1          0.86          1.83         3.96 o                         
  -2  10   1         68.77         77.61         6.23 o                         
  -1  10   1        256.83        256.64         9.52 o                         
   0  10   1        282.60        279.06        10.29 o                         
   1  10   1         14.20         18.22         5.25 o                         
   2  10   1         90.88         84.29         8.32 o                         
   3  10   1         99.94         95.01        10.28 o                         
   4  10   1        105.34         95.61        10.18 o                         
   5  10   1        563.51        530.49        26.21 o                         
   6  10   1         14.11          9.61         8.03 o                         
   7  10   1         24.84          7.26        13.17 o                         
   8  10   1         18.44         15.17        12.78 o                         
 -12  11   1         35.06         59.91        18.32 o                         
 -11  11   1          4.58          1.11         6.70 o                         
 -10  11   1        210.21        267.25        18.58 o                         
  -9  11   1          2.74          2.44         5.59 o                         
  -8  11   1         95.92         71.48         8.75 o                         
  -7  11   1         25.92         40.18         6.63 o                         
  -6  11   1          3.12         15.57         5.64 o                         
  -5  11   1       6354.65       6251.08        85.17 o                         
  -4  11   1         79.81         79.54         6.98 o                         
  -3  11   1        408.00        401.39        14.13 o                         
  -2  11   1          0.33          0.82         4.83 o                         
  -1  11   1        255.30        267.07        10.93 o                         
   0  11   1         31.58         36.17         5.87 o                         
   1  11   1        445.58        418.59        16.44 o                         
   2  11   1         98.25        101.12        17.63 o                         
   3  11   1         61.00         34.65         8.62 o                         
   4  11   1          0.03         -0.64         6.81 o                         
   5  11   1         59.57         64.33        10.85 o                         
   6  11   1          0.05          7.05        10.21 o                         
   7  11   1         36.25         37.31        13.43 o                         
 -12  12   1          0.50          5.10        10.45 o                         
 -11  12   1          0.89         19.40         9.79 o                         
 -10  12   1          0.00         -7.94         8.31 o                         
  -9  12   1        169.87        206.05        13.83 o                         
  -8  12   1        169.24        188.58        10.93 o                         
  -7  12   1          4.18         -0.40         6.63 o                         
  -6  12   1         96.58        110.15         8.51 o                         
  -5  12   1          9.84          3.59         5.68 o                         
  -4  12   1        926.26        930.35        19.12 o                         
  -3  12   1        249.22        260.27        12.70 o                         
  -2  12   1        282.92        276.66        12.58 o                         
  -1  12   1       1845.50       1835.68        29.41 o                         
   0  12   1        131.26        119.74         9.40 o                         
   1  12   1          5.93         14.28         6.18 o                         
   2  12   1         11.22          0.41         6.54 o                         
   3  12   1         44.14         48.43         8.74 o                         
   4  12   1        148.44        153.89        12.38 o                         
   5  12   1         36.81         44.38        13.24 o                         
   6  12   1        122.43        145.63        17.77 o                         
 -11  13   1         68.54         51.84         9.34 o                         
 -10  13   1         29.78         53.03         9.64 o                         
  -9  13   1          0.96          8.53        10.13 o                         
  -8  13   1         61.34         76.19         8.49 o                         
  -7  13   1         29.92         24.09         6.73 o                         
  -6  13   1         45.53         41.91         6.56 o                         
  -5  13   1         10.37         11.68         5.64 o                         
  -4  13   1       2996.87       2932.05        41.03 o                         
  -3  13   1        591.83        570.79        21.84 o                         
  -2  13   1         56.54         76.71         7.99 o                         
  -1  13   1         35.12         52.88        14.86 o                         
   0  13   1         33.74         41.39        12.52 o                         
   1  13   1        567.45        562.13        17.58 o                         
   2  13   1        107.34        134.55        21.08 o                         
   3  13   1          1.02         -6.50         6.50 o                         
   4  13   1         41.07         43.26         9.19 o                         
   5  13   1         37.86         23.70        17.23 o                         
 -10  14   1         10.44         16.34         8.18 o                         
  -9  14   1         12.80          6.21         7.26 o                         
  -8  14   1         34.88         42.48         7.14 o                         
  -7  14   1         41.34         29.17         6.59 o                         
  -6  14   1         70.99         66.04         7.27 o                         
  -5  14   1        466.27        497.32        15.57 o                         
  -4  14   1         52.57         56.83         7.78 o                         
  -3  14   1        179.76        173.64        11.33 o                         
  -2  14   1         14.06         10.26         6.54 o                         
  -1  14   1          6.03         11.08         6.01 o                         
   0  14   1        154.47        181.09        11.50 o                         
   1  14   1        842.04        866.77        22.13 o                         
   2  14   1        402.94        438.56        16.81 o                         
   3  14   1         14.57         -5.70        26.44 o                         
   4  14   1          7.14         10.32         9.64 o                         
  -9  15   1         41.45         59.44        13.02 o                         
  -8  15   1         56.79         31.61         8.16 o                         
  -7  15   1         14.03         22.13         9.94 o                         
  -6  15   1         47.07         44.83         8.21 o                         
  -5  15   1          8.02          7.23         8.22 o                         
  -4  15   1        158.22        175.00        11.42 o                         
  -3  15   1         35.75         32.81         7.00 o                         
  -2  15   1        192.39        188.78        11.40 o                         
  -1  15   1        317.23        335.14        13.97 o                         
   0  15   1        654.41        631.18        18.74 o                         
   1  15   1         70.80         94.15         9.77 o                         
   2  15   1          0.37         -0.38         7.16 o                         
   3  15   1          6.73         18.89        11.46 o                         
  -8  16   1        205.35        273.11        16.06 o                         
  -7  16   1          6.28          9.41         7.07 o                         
  -6  16   1        136.81        125.51        10.74 o                         
  -5  16   1         22.77         26.64         7.06 o                         
  -4  16   1         74.86         61.79         9.19 o                         
  -3  16   1         32.81         55.33        10.09 o                         
  -2  16   1         46.25         54.50         7.89 o                         
  -1  16   1        103.11        103.94         9.92 o                         
   0  16   1        113.42        112.02         9.99 o                         
   1  16   1        226.29        249.62        28.69 o                         
  -5  17   1         62.09         91.06        18.20 o                         
  -4  17   1         24.29         31.30         7.47 o                         
  -3  17   1          0.17          7.04         8.58 o                         
  -2  17   1         40.42         45.52         7.66 o                         
   2 -17   2          9.47          7.91         7.68 o                         
   3 -17   2         76.33         82.95        10.37 o                         
   4 -17   2         12.10         12.29         9.48 o                         
   5 -17   2          2.78         -5.61         7.29 o                         
  -1 -16   2          0.84         -6.30         7.38 o                         
   0 -16   2         57.20         73.52        12.77 o                         
   1 -16   2        105.28        156.36        15.86 o                         
   2 -16   2         50.87         55.21        11.06 o                         
   3 -16   2         75.92         86.23        14.17 o                         
   4 -16   2          2.58         -5.32         6.83 o                         
   5 -16   2          4.52         12.29         8.83 o                         
   6 -16   2         89.65        140.25        15.26 o                         
   7 -16   2         12.72         10.60         9.28 o                         
   8 -16   2         38.63         58.17         9.74 o                         
  -3 -15   2          4.41         -4.65         8.54 o                         
  -2 -15   2         38.88         57.02        10.01 o                         
  -1 -15   2         41.60         41.43        11.32 o                         
   0 -15   2        101.43         98.45        10.45 o                         
   1 -15   2          4.24          5.96         7.00 o                         
   2 -15   2        131.59        135.84        11.54 o                         
   3 -15   2        638.81        653.24        20.73 o                         
   4 -15   2        257.70        307.02        16.30 o                         
   5 -15   2         50.29         70.68         8.63 o                         
   6 -15   2          0.67          1.62         5.94 o                         
   7 -15   2        260.92        265.16        15.04 o                         
   8 -15   2         20.74          7.25        11.56 o                         
   9 -15   2          0.00         -2.27         7.02 o                         
  -4 -14   2         46.84         97.11        15.50 o                         
  -3 -14   2         41.60         76.04        13.52 o                         
  -2 -14   2        206.35        230.56        19.16 o                         
  -1 -14   2         54.80         51.89         9.16 o                         
   0 -14   2        258.10        252.40        15.57 o                         
   1 -14   2        151.26        185.10        13.16 o                         
   2 -14   2         72.43         78.11         9.40 o                         
   3 -14   2        198.78        187.28        14.27 o                         
   4 -14   2        156.87        183.57        10.90 o                         
   5 -14   2        161.85        178.86        11.34 o                         
   6 -14   2        207.33        213.10        11.80 o                         
   7 -14   2         43.03         65.62         8.48 o                         
   8 -14   2         17.42         12.29         6.67 o                         
   9 -14   2          8.09         14.16         9.39 o                         
  10 -14   2         97.30        134.26        16.34 o                         
  -6 -13   2         96.66         65.19        15.50 o                         
  -5 -13   2        160.51        204.98        31.46 o                         
  -4 -13   2         48.13         69.72        10.82 o                         
  -3 -13   2         20.81         26.07         8.80 o                         
  -2 -13   2         27.62         46.07        11.32 o                         
  -1 -13   2          1.43          3.28         7.05 o                         
   0 -13   2        893.34        893.01        24.04 o                         
   1 -13   2        142.09        128.70         9.39 o                         
   2 -13   2         76.09         73.40         8.03 o                         
   3 -13   2        940.65        888.62        44.34 o                         
   4 -13   2         31.19         25.14         6.29 o                         
   5 -13   2          6.73          9.57         5.57 o                         
   6 -13   2          4.41          6.98         5.60 o                         
   7 -13   2         50.42         60.09         7.42 o                         
   8 -13   2        104.45        110.30        10.30 o                         
   9 -13   2         45.40         62.50         9.02 o                         
  10 -13   2         23.57         20.40         7.40 o                         
  11 -13   2        120.19        155.75        11.68 o                         
  -7 -12   2         64.46        103.55        23.33 o                         
  -6 -12   2         87.67         83.28        15.45 o                         
  -5 -12   2        197.18        199.26        15.54 o                         
  -4 -12   2        139.24        139.84        13.50 o                         
  -3 -12   2         57.51         62.17         9.95 o                         
  -2 -12   2          3.26         19.32         7.89 o                         
  -1 -12   2          0.04         -5.12         8.21 o                         
   0 -12   2         75.31         74.53         8.25 o                         
   1 -12   2          0.45          0.01         5.61 o                         
   2 -12   2         20.42         22.19         6.13 o                         
   3 -12   2        566.43        532.01        16.90 o                         
   4 -12   2        718.74        716.36        17.12 o                         
   5 -12   2        119.21        155.89        15.40 o                         
   6 -12   2        471.21        455.50        16.03 o                         
   7 -12   2          4.73          5.10         5.42 o                         
   8 -12   2          7.81          5.36         5.95 o                         
   9 -12   2         13.16         26.76         6.99 o                         
  10 -12   2          6.86         11.70         6.25 o                         
  11 -12   2         12.03         22.20         6.95 o                         
  -8 -11   2         42.38         26.11        14.41 o                         
  -7 -11   2          1.66         16.08        12.69 o                         
  -6 -11   2          0.96          3.31        12.08 o                         
  -5 -11   2         46.57         40.42         9.74 o                         
  -4 -11   2         98.26         83.75        10.84 o                         
  -3 -11   2         22.92         37.11         8.84 o                         
  -2 -11   2         19.20         23.90         7.02 o                         
  -1 -11   2         36.79         30.82         8.22 o                         
   0 -11   2        143.74        145.80        12.27 o                         
   1 -11   2        157.99        184.09        10.88 o                         
   2 -11   2       1091.56       1025.07        20.02 o                         
   3 -11   2        180.62        187.09        11.10 o                         
   4 -11   2        468.13        467.20        15.58 o                         
   5 -11   2        886.95        858.32        18.26 o                         
   6 -11   2        219.09        227.78        10.72 o                         
   7 -11   2         42.20         47.76         6.48 o                         
   8 -11   2         16.18         10.94         6.72 o                         
   9 -11   2         35.20         42.33         7.70 o                         
  10 -11   2        200.66        209.43        16.45 o                         
  11 -11   2         45.16         60.87         7.91 o                         
  12 -11   2         78.26         91.30        12.15 o                         
  -8 -10   2         10.17         15.62        12.19 o                         
  -7 -10   2         34.20         44.45        13.58 o                         
  -6 -10   2        121.91        131.88        24.54 o                         
  -5 -10   2         23.03         18.12         8.60 o                         
  -4 -10   2        388.88        443.96        44.44 o                         
  -3 -10   2         48.52         59.49         8.03 o                         
  -2 -10   2          1.18         -5.51         5.51 o                         
  -1 -10   2         16.35         15.04         5.76 o                         
   0 -10   2        300.57        299.15        11.40 o                         
   1 -10   2        437.23        416.57        14.91 o                         
   2 -10   2        618.11        629.21        14.60 o                         
   3 -10   2        376.79        379.17        13.08 o                         
   4 -10   2        200.43        208.08         9.68 o                         
   5 -10   2         93.26        106.13        10.34 o                         
   6 -10   2         83.72         89.28         8.03 o                         
   7 -10   2         71.33         66.78         7.53 o                         
   8 -10   2        121.41        127.17         8.70 o                         
   9 -10   2          0.27         -0.40         7.67 o                         
  10 -10   2         18.47         24.80         6.90 o                         
  11 -10   2         48.99         69.85         7.92 o                         
  12 -10   2         55.59         62.62         8.21 o                         
  -9  -9   2          8.89         35.75        14.17 o                         
  -8  -9   2         10.21        -14.28        19.18 o                         
  -7  -9   2         51.60         42.52        14.99 o                         
  -6  -9   2        116.66        102.77        11.62 o                         
  -5  -9   2         15.29          5.74        10.46 o                         
  -4  -9   2        212.39        220.25        14.77 o                         
  -3  -9   2        170.28        197.66        11.08 o                         
  -2  -9   2         19.96         16.05         5.88 o                         
  -1  -9   2        158.58        201.81         9.79 o                         
   0  -9   2         68.31         83.59         6.80 o                         
   1  -9   2         37.56         17.00         4.72 o                         
   2  -9   2          1.13          0.46         3.34 o                         
   3  -9   2       2498.45       2450.43        38.48 o                         
   4  -9   2          1.78         -3.32         3.94 o                         
   5  -9   2        581.00        584.19        13.57 o                         
   6  -9   2        461.65        410.29        11.83 o                         
   7  -9   2          1.15          3.20         5.47 o                         
   8  -9   2        234.89        252.97        10.51 o                         
   9  -9   2         33.88         19.91        15.55 o                         
  10  -9   2          6.85          3.34         6.33 o                         
  11  -9   2        156.25        165.43        10.58 o                         
  12  -9   2          3.71         12.22         6.32 o                         
  13  -9   2         11.55          2.74        11.06 o                         
 -10  -8   2         80.66        118.00        19.55 o                         
  -9  -8   2          2.85         20.82        12.79 o                         
  -8  -8   2       1047.87        941.17        39.47 o                         
  -7  -8   2          0.03         -3.62         8.46 o                         
  -6  -8   2          0.49         -1.62         9.30 o                         
  -5  -8   2         12.48          9.52         7.01 o                         
  -4  -8   2        681.87        691.91        21.11 o                         
  -3  -8   2         74.47         73.64         8.98 o                         
  -2  -8   2        539.14        546.71        14.39 o                         
  -1  -8   2        494.94        517.59        13.37 o                         
   0  -8   2        166.72        150.00         9.88 o                         
   1  -8   2        239.45        257.39        10.81 o                         
   2  -8   2         62.81         65.87         6.91 o                         
   3  -8   2         22.06         20.21         4.39 o                         
   4  -8   2       1551.08       1588.09        23.63 o                         
   5  -8   2         94.06         81.27         6.01 o                         
   6  -8   2       3838.97       3953.00        48.89 o                         
   7  -8   2        739.27        716.52        16.99 o                         
   8  -8   2        368.41        356.08        11.40 o                         
   9  -8   2        105.55        101.00         8.25 o                         
  10  -8   2        671.21        628.10        17.64 o                         
  11  -8   2         43.94         46.67         9.53 o                         
  12  -8   2          0.01          7.02         6.27 o                         
  13  -8   2          0.01          1.28         6.88 o                         
 -10  -7   2        263.39        248.03        23.22 o                         
  -9  -7   2        425.30        437.85        41.67 o                         
  -8  -7   2        525.56        512.76        31.91 o                         
  -7  -7   2         31.65         24.21         9.73 o                         
  -6  -7   2        295.93        306.30        14.71 o                         
  -5  -7   2          6.75          8.61         6.60 o                         
  -4  -7   2        824.30        792.01        18.36 o                         
  -3  -7   2         34.68         22.92         7.25 o                         
  -2  -7   2        281.52        292.33        12.95 o                         
  -1  -7   2        103.38        118.58        10.63 o                         
   0  -7   2        238.48        206.32        10.68 o                         
   1  -7   2       5086.23       4972.45        57.36 o                         
   2  -7   2        304.56        392.73        16.41 o                         
   3  -7   2       3804.21       3945.47        93.92 o                         
   4  -7   2        665.45        650.99        17.71 o                         
   5  -7   2        446.90        381.06        10.00 o                         
   6  -7   2        361.59        382.41        14.13 o                         
   7  -7   2        845.69        763.56        21.34 o                         
   8  -7   2        246.30        226.94         9.56 o                         
   9  -7   2        720.41        730.49        16.38 o                         
  10  -7   2          3.04         -3.23         5.51 o                         
  11  -7   2          9.45         16.78        11.04 o                         
  12  -7   2         36.57         29.74         7.24 o                         
  13  -7   2         84.43         92.19         9.97 o                         
 -11  -6   2          3.07         -8.03        18.66 o                         
 -10  -6   2        107.98         95.05        20.91 o                         
  -9  -6   2          0.08          1.88        11.79 o                         
  -8  -6   2         20.55         10.71        11.21 o                         
  -7  -6   2         12.60          8.14         7.37 o                         
  -6  -6   2        606.21        579.94        17.42 o                         
  -5  -6   2       2548.41       2699.34        39.40 o                         
  -4  -6   2        138.14        140.11        10.58 o                         
  -3  -6   2       2177.02       2223.46        32.27 o                         
  -2  -6   2        528.14        504.12        15.86 o                         
  -1  -6   2         12.36         20.41         6.59 o                         
   0  -6   2        307.79        288.20        14.92 o                         
   1  -6   2       4859.26       5115.73        81.76 o                         
   2  -6   2         32.94         43.45         4.95 o                         
   3  -6   2        209.06        187.66         7.97 o                         
   4  -6   2       1407.91       1481.78        21.25 o                         
   5  -6   2         17.27          5.92         3.62 o                         
   6  -6   2        155.21        150.91         6.94 o                         
   7  -6   2        718.90        742.62        16.64 o                         
   8  -6   2         32.40         29.60         5.23 o                         
   9  -6   2          2.73          3.14         4.93 o                         
  10  -6   2        151.23        203.31        40.79 o                         
  11  -6   2          0.03         -3.42         6.06 o                         
  12  -6   2          3.00          2.79         6.28 o                         
  13  -6   2         21.83         26.16         9.07 o                         
 -11  -5   2          1.02         -0.16        11.97 o                         
 -10  -5   2        119.22        110.32        17.10 o                         
  -9  -5   2        596.10        601.89        39.78 o                         
  -8  -5   2       2556.90       2408.14        46.38 o                         
  -7  -5   2        217.34        199.77        17.67 o                         
  -6  -5   2        751.00        709.67        18.21 o                         
  -5  -5   2        521.36        538.70        15.13 o                         
  -4  -5   2         18.85         37.45         6.38 o                         
  -3  -5   2        353.67        332.98        18.39 o                         
  -2  -5   2       1799.27       1680.46        24.86 o                         
  -1  -5   2        480.78        523.19        16.81 o                         
   0  -5   2       2374.27       2449.22        35.08 o                         
   1  -5   2        137.74         84.29         7.61 o                         
   2  -5   2        997.57       1069.61        15.67 o                         
   3  -5   2       2313.53       2195.64        27.53 o                         
   4  -5   2      33742.92      38220.61       553.98 o                         
   5  -5   2          0.18          4.19         3.56 o                         
   6  -5   2         41.09         36.79         4.37 o                         
   7  -5   2        271.02        266.74         8.96 o                         
   8  -5   2         82.59        106.90         7.87 o                         
   9  -5   2        330.84        333.66        15.06 o                         
  10  -5   2        218.05        237.26        12.47 o                         
  11  -5   2          3.77         17.76         6.93 o                         
  12  -5   2         79.51        101.24        23.21 o                         
  13  -5   2         69.12         90.20        10.45 o                         
 -12  -4   2          0.31        -12.22        12.22 o                         
 -11  -4   2          1.32          0.00        11.00 o                         
 -10  -4   2        255.87        307.11        24.07 o                         
  -9  -4   2          8.62         24.54        19.35 o                         
  -8  -4   2       2002.86       1933.67        34.12 o                         
  -7  -4   2        117.46        105.22         9.60 o                         
  -6  -4   2        627.96        622.24        20.13 o                         
  -5  -4   2       8239.62       8082.97        92.58 o                         
  -4  -4   2         44.10         41.90         7.58 o                         
  -3  -4   2       6456.97       6494.88        73.76 o                         
  -2  -4   2      13118.66      13450.84       142.14 o                         
  -1  -4   2         55.99         62.10         5.90 o                         
   0  -4   2       1270.29       1266.57        17.35 o                         
   1  -4   2      10227.49      10279.80       107.53 o                         
   2  -4   2         39.64         55.21         3.44 o                         
   3  -4   2          0.01          4.61         3.09 o                         
   4  -4   2          9.64          7.77         3.74 o                         
   5  -4   2       1917.61       1960.53        26.05 o                         
   6  -4   2         90.60         87.78         7.53 o                         
   7  -4   2        195.01        227.19         8.56 o                         
   8  -4   2         95.49         95.70        11.62 o                         
   9  -4   2        144.66        171.03        10.23 o                         
  10  -4   2        109.46        109.43        10.22 o                         
  11  -4   2        219.20        203.01        13.79 o                         
  12  -4   2         11.82         21.29         7.71 o                         
  13  -4   2         37.03         49.06        12.87 o                         
 -12  -3   2         37.44         11.88        12.58 o                         
 -11  -3   2        155.62        197.98        21.09 o                         
 -10  -3   2          0.26         -0.37        10.99 o                         
  -9  -3   2        632.09        599.25        24.31 o                         
  -8  -3   2        126.28        113.09        15.07 o                         
  -7  -3   2        131.62        126.09        10.85 o                         
  -6  -3   2       1096.52       1109.48        21.65 o                         
  -5  -3   2       6168.19       6413.69        74.94 o                         
  -4  -3   2       4776.33       4621.43        55.61 o                         
  -3  -3   2        364.72        454.67        11.33 o                         
  -2  -3   2        630.23        712.04        12.65 o                         
  -1  -3   2         13.98         22.48         4.52 o                         
   0  -3   2        663.90        625.18        15.93 o                         
   1  -3   2      17463.38      18290.45       264.31 o                         
   2  -3   2        510.67        517.21         8.03 o                         
   3  -3   2       1180.33       1106.76        14.72 o                         
   4  -3   2        219.74        207.05         6.42 o                         
   5  -3   2        688.83        780.54        74.32 o                         
   6  -3   2        228.39        218.93         8.44 o                         
   7  -3   2        345.92        356.02        10.70 o                         
   8  -3   2          6.76         10.67         6.33 o                         
   9  -3   2        181.40        164.54         9.85 o                         
  10  -3   2        473.50        526.28        17.69 o                         
  11  -3   2        118.82        126.39        11.10 o                         
  12  -3   2         80.22        107.31        14.95 o                         
  13  -3   2         11.09         17.86        11.72 o                         
 -12  -2   2         28.05         35.81        13.19 o                         
 -11  -2   2          5.22         -4.56        12.79 o                         
 -10  -2   2         45.42         26.73        11.97 o                         
  -9  -2   2        354.27        391.95        16.63 o                         
  -8  -2   2        261.98        250.32        17.97 o                         
  -7  -2   2          8.13          3.55         5.55 o                         
  -6  -2   2        658.75        648.75        15.84 o                         
  -5  -2   2       1333.65       1382.85        23.99 o                         
  -4  -2   2        365.09        307.34        10.77 o                         
  -3  -2   2       1145.22       1042.62        16.55 o                         
  -1  -2   2       1580.68       1444.65        18.50 o                         
   0  -2   2       9675.77       9894.48       118.18 o                         
   1  -2   2        499.35        534.37         7.67 o                         
   2  -2   2       8650.74       8609.19       103.88 o                         
   3  -2   2        186.20        179.42         4.75 o                         
   4  -2   2       5841.53       5882.30        64.66 o                         
   5  -2   2        342.19        360.54        11.17 o                         
   6  -2   2        173.06        178.57         8.21 o                         
   7  -2   2        189.03        177.13         8.67 o                         
   8  -2   2        157.01        156.33        13.82 o                         
   9  -2   2        814.14        777.08        20.71 o                         
  10  -2   2        125.32        125.90        26.74 o                         
  11  -2   2         61.19         78.97        10.55 o                         
  12  -2   2        160.13        152.89        13.63 o                         
  13  -2   2         14.89         31.29        13.62 o                         
 -13  -1   2         17.07         16.59        18.32 o                         
 -12  -1   2         34.94         49.26        14.17 o                         
 -11  -1   2         23.35         12.65        12.68 o                         
 -10  -1   2        692.41        654.25        22.73 o                         
  -9  -1   2       1189.93       1193.98        35.97 o                         
  -8  -1   2          2.84          6.86         5.97 o                         
  -7  -1   2         99.33        106.75        11.08 o                         
  -6  -1   2         94.82         95.68         7.73 o                         
  -5  -1   2         10.41         40.32         6.67 o                         
  -4  -1   2        245.48        237.99         8.60 o                         
  -3  -1   2      35600.39      38680.69       557.15 o                         
  -2  -1   2       1943.51       1610.17        22.87 o                         
  -1  -1   2       1745.72       1762.56        20.68 o                         
   0  -1   2        447.58        384.41         9.08 o                         
   1  -1   2       2755.75       2747.55        43.74 o                         
   2  -1   2        376.38        363.02         6.38 o                         
   3  -1   2        580.78        503.49         8.82 o                         
   4  -1   2        852.96        836.46        13.91 o                         
   5  -1   2         20.67         39.56         6.03 o                         
   6  -1   2         54.19         47.78         5.69 o                         
   7  -1   2       4423.00       4335.48        62.71 o                         
   8  -1   2         84.46        100.55         9.11 o                         
   9  -1   2          1.44          8.67         6.26 o                         
  10  -1   2        144.41        191.09        13.50 o                         
  11  -1   2       1046.71       1042.56        27.71 o                         
  12  -1   2         86.23         83.17        14.06 o                         
  13  -1   2          4.36         24.88        16.93 o                         
 -13   0   2        403.36        422.68        26.95 o                         
 -12   0   2          0.73          6.69        12.44 o                         
 -11   0   2         23.99          0.95        10.14 o                         
 -10   0   2        132.65        157.68        16.44 o                         
  -9   0   2        273.31        246.31        12.61 o                         
  -8   0   2         22.89         28.71         7.18 o                         
  -7   0   2        586.43        526.34        14.41 o                         
  -6   0   2         60.49         61.22         7.18 o                         
  -5   0   2        453.52        443.63        12.94 o                         
  -4   0   2        151.07        140.67         6.73 o                         
  -3   0   2          5.92         12.03         3.09 o                         
  -2   0   2        406.50        427.53         8.36 o                         
  -1   0   2       4727.23       4526.83       105.00 o                         
   0   0   2       3673.69       1894.15        41.57 o                         
   2   0   2       3564.78       3506.86        49.85 o                         
   3   0   2        774.33        688.00        13.22 o                         
   4   0   2        369.38        305.11        10.09 o                         
   5   0   2        299.73        272.49        11.55 o                         
   6   0   2        374.15        350.68        11.90 o                         
   7   0   2          1.05          1.31         4.63 o                         
   8   0   2       1293.35       1221.15        34.17 o                         
   9   0   2          5.12          9.14         7.68 o                         
  10   0   2         54.74         67.33         9.66 o                         
  11   0   2        440.81        411.61        18.87 o                         
  12   0   2        454.08        506.64        42.54 o                         
 -13   1   2          4.00         20.63        12.79 o                         
 -12   1   2        104.24         87.75        15.52 o                         
 -11   1   2        519.22        501.46        21.22 o                         
 -10   1   2        452.47        457.79        51.19 o                         
  -9   1   2         22.29         25.64         7.06 o                         
  -8   1   2         17.56         15.39         5.69 o                         
  -7   1   2         33.94         44.23         6.06 o                         
  -6   1   2        160.36        193.92        24.65 o                         
  -5   1   2        571.18        631.87        17.90 o                         
  -4   1   2       4857.49       4620.99        52.79 o                         
  -3   1   2        338.82        301.02         7.38 o                         
  -1   1   2       2156.42       2029.09        22.49 o                         
   0   1   2       1716.73       1549.84        17.24 o                         
   1   1   2      10109.38      10399.31       123.82 o                         
   2   1   2        771.27        763.46        11.76 o                         
   3   1   2        240.27        241.05         7.22 o                         
   4   1   2        676.10        639.57        16.95 o                         
   5   1   2        338.34        363.80        18.23 o                         
   6   1   2         87.13         89.93         8.31 o                         
   7   1   2        732.73        729.14        17.12 o                         
   8   1   2         33.13         24.80         6.98 o                         
   9   1   2       1141.38       1104.71        27.26 o                         
  10   1   2        157.14        149.17        13.28 o                         
  11   1   2          8.81         -7.37        10.54 o                         
  12   1   2          7.50         -2.63        11.35 o                         
 -13   2   2         16.15         18.83        11.49 o                         
 -12   2   2         68.29         80.47        14.64 o                         
 -11   2   2          0.31          1.04         7.27 o                         
 -10   2   2        334.34        311.84        16.40 o                         
  -9   2   2        554.78        560.34        18.51 o                         
  -8   2   2          6.89          6.78         5.13 o                         
  -7   2   2        370.57        367.64        11.88 o                         
  -6   2   2       1418.00       1368.93        23.05 o                         
  -5   2   2       2972.57       3285.49        41.28 o                         
  -4   2   2        278.73        230.81         7.28 o                         
  -3   2   2       2960.66       3050.02        35.34 o                         
  -2   2   2        317.01        306.57         7.35 o                         
  -1   2   2        381.60        413.61         8.21 o                         
   0   2   2        117.53         84.13         4.34 o                         
   1   2   2       1389.82       1301.89        16.52 o                         
   2   2   2       6871.00       6920.74        87.79 o                         
   3   2   2        291.09        306.55        10.34 o                         
   4   2   2       2395.07       2562.14        33.72 o                         
   5   2   2         15.86         32.10         5.88 o                         
   6   2   2        155.45        157.47         8.82 o                         
   7   2   2        140.30        139.28        15.62 o                         
   8   2   2        442.91        430.98        15.50 o                         
   9   2   2         10.84          9.10         8.38 o                         
  10   2   2         10.61         -3.70         8.19 o                         
  11   2   2        104.33        125.34        17.37 o                         
  12   2   2         33.57         43.09        18.32 o                         
 -13   3   2        234.85        216.34        30.94 o                         
 -12   3   2          0.25         -3.97        10.89 o                         
 -11   3   2         46.31         54.48        12.40 o                         
 -10   3   2         26.20         13.94         9.69 o                         
  -9   3   2         26.39         23.15         7.82 o                         
  -8   3   2          3.98         -0.41         5.89 o                         
  -7   3   2         92.46        111.24        11.61 o                         
  -6   3   2       2283.91       2287.62        37.03 o                         
  -5   3   2        114.57        147.93         9.93 o                         
  -4   3   2        846.03        736.91        18.10 o                         
  -3   3   2        353.04        329.60         7.44 o                         
  -2   3   2         38.11         39.12         3.86 o                         
  -1   3   2       1774.40       1550.77        20.32 o                         
   0   3   2       9401.79       9011.17        93.38 o                         
   1   3   2       6979.80       7284.25        77.32 o                         
   2   3   2       1846.83       1793.93        23.44 o                         
   3   3   2        597.86        634.07        15.82 o                         
   4   3   2         57.69         71.88         7.20 o                         
   5   3   2        833.26        769.38        16.58 o                         
   6   3   2         68.97         96.74         8.07 o                         
   7   3   2          0.34          8.85         5.89 o                         
   8   3   2         46.92         27.02         8.18 o                         
   9   3   2        120.08        112.30        12.44 o                         
  10   3   2         20.85         30.11        15.33 o                         
  11   3   2          8.52          2.31        11.12 o                         
  12   3   2          7.06         17.59        19.87 o                         
 -13   4   2         68.10         68.09        20.74 o                         
 -12   4   2         56.81         56.50         9.80 o                         
 -11   4   2         34.85         34.94        12.54 o                         
 -10   4   2          1.65          2.64        10.23 o                         
  -9   4   2         19.53         20.32         6.27 o                         
  -8   4   2        150.36        161.81        10.13 o                         
  -7   4   2        137.69        154.19         8.51 o                         
  -6   4   2          0.75          4.44         4.19 o                         
  -5   4   2        276.63        291.34        11.91 o                         
  -4   4   2       1587.63       1429.28        24.33 o                         
  -3   4   2       1152.04        991.14        14.66 o                         
  -2   4   2       2451.84       2215.06        26.22 o                         
  -1   4   2        750.83        757.80        10.50 o                         
   0   4   2          5.17          8.55         1.99 o                         
   1   4   2       3896.00       4013.77        46.45 o                         
   2   4   2       1988.83       1882.22        25.35 o                         
   3   4   2        879.29        848.71        16.35 o                         
   4   4   2        468.91        458.35        15.06 o                         
   5   4   2       1311.00       1407.54        23.96 o                         
   6   4   2          0.35         -1.75         5.37 o                         
   7   4   2        375.63        381.34        14.82 o                         
   8   4   2        146.79        144.98        10.97 o                         
   9   4   2          1.75         -2.31        10.38 o                         
  10   4   2          3.95        -10.46        10.46 o                         
  11   4   2         29.73          4.48        15.38 o                         
 -13   5   2        128.32        134.93        16.78 o                         
 -12   5   2        134.98        144.79        12.62 o                         
 -11   5   2          0.88         -1.51        10.15 o                         
 -10   5   2         15.38         14.04         7.37 o                         
  -9   5   2          0.75          3.55         5.52 o                         
  -8   5   2        249.46        240.24        10.60 o                         
  -7   5   2       1330.37       1411.11        23.97 o                         
  -6   5   2        988.44       1023.53        18.37 o                         
  -5   5   2       9269.81       9565.04       120.26 o                         
  -4   5   2        594.39        661.23        20.15 o                         
  -3   5   2        313.43        317.54         8.24 o                         
  -2   5   2        593.31        597.41        10.24 o                         
  -1   5   2        641.21        634.09        10.04 o                         
   0   5   2       2752.79       2655.52        38.04 o                         
   1   5   2       1721.65       1770.14        24.17 o                         
   2   5   2        626.73        624.18        14.33 o                         
   3   5   2       1312.46       1362.28        22.00 o                         
   4   5   2        143.11        136.16        12.28 o                         
   5   5   2         33.37         26.76         9.03 o                         
   6   5   2        140.54        153.91        10.34 o                         
   7   5   2        204.30        204.53        12.51 o                         
   8   5   2         14.20         20.26         9.32 o                         
   9   5   2         11.08         16.23        11.66 o                         
  10   5   2         14.91         17.03        13.48 o                         
  11   5   2         33.63         34.58        14.05 o                         
 -13   6   2         39.27         34.99         9.10 o                         
 -12   6   2         58.42         43.24         9.01 o                         
 -11   6   2        875.89        816.04        23.09 o                         
 -10   6   2         37.28         53.53         8.62 o                         
  -9   6   2          0.22          0.47         5.32 o                         
  -8   6   2        519.29        476.19        13.72 o                         
  -7   6   2        159.22        171.35         8.74 o                         
  -6   6   2       1537.86       1659.67        29.15 o                         
  -5   6   2        155.25        178.91         9.71 o                         
  -4   6   2        580.37        675.05        13.45 o                         
  -3   6   2        233.88        234.59         8.29 o                         
  -2   6   2        572.71        636.19        11.64 o                         
  -1   6   2          0.46          8.51         3.59 o                         
   0   6   2        474.86        467.19        10.13 o                         
   1   6   2        159.52        174.70         7.87 o                         
   2   6   2         44.42         42.55         5.38 o                         
   3   6   2         68.53         54.79         5.77 o                         
   4   6   2        145.75        183.32        12.75 o                         
   5   6   2        184.92        184.14        10.55 o                         
   6   6   2       1064.62       1092.93        27.25 o                         
   7   6   2        507.15        495.99        20.12 o                         
   8   6   2         73.46         90.35        17.11 o                         
   9   6   2        235.66        254.22        21.65 o                         
  10   6   2         57.79         41.31        13.48 o                         
 -13   7   2        171.04        178.09        13.99 o                         
 -12   7   2          1.39         15.77         7.88 o                         
 -11   7   2        207.52        233.97        14.55 o                         
 -10   7   2       1722.62       1644.70        46.15 o                         
  -9   7   2        211.50        232.12        11.47 o                         
  -8   7   2         86.88         93.20         7.81 o                         
  -7   7   2         80.50         91.79         8.14 o                         
  -6   7   2        156.43        180.00         9.87 o                         
  -5   7   2         24.97         38.60         6.07 o                         
  -4   7   2         82.41        133.79         8.58 o                         
  -3   7   2        173.32        168.24         9.18 o                         
  -2   7   2         16.98         23.37         4.09 o                         
  -1   7   2        809.53        767.76        13.30 o                         
   0   7   2          2.17         -0.41         4.89 o                         
   1   7   2         12.01         26.60         4.63 o                         
   2   7   2        165.62        198.94        11.93 o                         
   3   7   2       1484.72       1455.14        29.74 o                         
   4   7   2         65.76         66.65         7.63 o                         
   5   7   2        205.11        188.04        11.03 o                         
   6   7   2         64.80         40.36         8.75 o                         
   7   7   2         78.69         60.51         9.77 o                         
   8   7   2          9.04         -5.89        11.17 o                         
   9   7   2          0.99          7.57        14.00 o                         
  10   7   2          1.36          0.24        11.36 o                         
 -13   8   2        104.67         85.06        10.44 o                         
 -12   8   2          0.02         -6.57         6.57 o                         
 -11   8   2          1.09         -4.60         6.14 o                         
 -10   8   2        185.48        206.54        16.66 o                         
  -9   8   2         19.46         22.99         6.50 o                         
  -8   8   2       1106.08       1063.24        21.12 o                         
  -7   8   2          2.22         -2.84         4.41 o                         
  -6   8   2          0.38          4.61         4.09 o                         
  -5   8   2       2110.99       2116.15        42.38 o                         
  -4   8   2        204.52        208.05         8.22 o                         
  -3   8   2       1843.68       1812.27        25.20 o                         
  -2   8   2        353.00        335.19        13.69 o                         
  -1   8   2        138.25        148.91        14.67 o                         
   0   8   2         60.80         59.04         7.63 o                         
   1   8   2         73.21        103.77         7.81 o                         
   2   8   2          6.71          6.25         4.50 o                         
   3   8   2         22.63         26.31         6.40 o                         
   4   8   2        763.88        777.25        18.51 o                         
   5   8   2          2.46          5.31         7.26 o                         
   6   8   2         68.53         79.51        10.53 o                         
   7   8   2          3.30         13.20         8.48 o                         
   8   8   2        117.67         92.24        15.15 o                         
   9   8   2         24.96         38.02        14.51 o                         
 -13   9   2          4.02         -5.52         7.16 o                         
 -12   9   2          3.82          5.60         7.00 o                         
 -11   9   2          0.77          5.36         7.86 o                         
 -10   9   2        445.73        463.51        17.35 o                         
  -9   9   2        264.98        284.21        12.64 o                         
  -8   9   2       1929.12       1875.98        46.19 o                         
  -7   9   2       3476.28       3364.40        44.81 o                         
  -6   9   2       1079.19       1003.64        36.80 o                         
  -5   9   2        186.54        161.16        13.62 o                         
  -4   9   2        103.15        139.96         7.42 o                         
  -3   9   2         42.60         50.56         5.09 o                         
  -2   9   2        426.92        406.48        10.16 o                         
  -1   9   2        244.41        238.21         8.12 o                         
   0   9   2       1577.83       1623.01        24.01 o                         
   1   9   2         50.93         34.43         6.50 o                         
   2   9   2          0.05         -2.04         5.64 o                         
   3   9   2       1328.32       1314.19        38.92 o                         
   4   9   2       1478.65       1338.57        28.64 o                         
   5   9   2        115.97        117.05        11.25 o                         
   6   9   2         13.31         14.82        10.96 o                         
   7   9   2         12.63          3.64         8.59 o                         
   8   9   2          3.63          1.08        11.31 o                         
   9   9   2          4.32         -1.66        12.87 o                         
 -13  10   2          0.11         -8.11         8.11 o                         
 -12  10   2          1.00         -6.54         6.54 o                         
 -11  10   2          2.09         -0.17         9.57 o                         
 -10  10   2         56.59         51.13         8.83 o                         
  -9  10   2        337.53        353.44        13.83 o                         
  -8  10   2        219.32        225.35        11.27 o                         
  -7  10   2         96.81        103.57         8.41 o                         
  -6  10   2       1021.40        963.78        22.12 o                         
  -5  10   2        453.46        418.69        12.17 o                         
  -4  10   2        226.75        212.96         9.01 o                         
  -3  10   2         23.63         22.28         4.59 o                         
  -2  10   2         46.94         62.57         5.38 o                         
  -1  10   2       1656.31       1556.38        30.69 o                         
   0  10   2         44.68         40.56        10.18 o                         
   1  10   2         21.69         17.27         5.22 o                         
   2  10   2          0.87         11.57         6.49 o                         
   3  10   2          6.91          1.04         6.39 o                         
   4  10   2         29.48         36.73         8.22 o                         
   5  10   2         19.07          9.78         9.47 o                         
   6  10   2          7.77          6.17        10.03 o                         
   7  10   2        289.19        296.37        23.28 o                         
   8  10   2          2.37        -10.23        10.23 o                         
 -12  11   2          0.71          7.33         7.60 o                         
 -11  11   2         52.67         91.31        10.82 o                         
 -10  11   2          0.54         -2.25         7.13 o                         
  -9  11   2        360.53        378.85        14.31 o                         
  -8  11   2         10.63         12.30         5.69 o                         
  -7  11   2         31.65         34.93         6.25 o                         
  -6  11   2        180.88        204.48        12.03 o                         
  -5  11   2       5216.22       5206.22        73.61 o                         
  -4  11   2         54.41         54.19         7.48 o                         
  -3  11   2         99.31        104.24         7.16 o                         
  -2  11   2        472.20        459.91        12.35 o                         
  -1  11   2         29.98         34.95         5.37 o                         
   0  11   2        263.98        272.37        11.93 o                         
   1  11   2          9.19          1.96         8.34 o                         
   2  11   2        220.90        196.41        12.95 o                         
   3  11   2        163.97        159.67        11.25 o                         
   4  11   2         12.30          8.53        14.72 o                         
   5  11   2        123.12        121.38        12.03 o                         
   6  11   2        237.61        265.22        31.44 o                         
   7  11   2        180.42        188.70        19.58 o                         
 -12  12   2         84.75        112.47        11.93 o                         
 -11  12   2          0.83         -0.52         6.74 o                         
 -10  12   2          5.70         12.45        16.13 o                         
  -9  12   2          2.46          5.98         7.58 o                         
  -8  12   2          5.38         10.40         6.43 o                         
  -7  12   2          5.30          7.68         5.63 o                         
  -6  12   2          0.27         -0.28         4.24 o                         
  -5  12   2        616.12        580.16        20.12 o                         
  -4  12   2        421.83        430.95        16.02 o                         
  -3  12   2         26.99         35.39         5.78 o                         
  -2  12   2       2361.15       2380.47        34.33 o                         
  -1  12   2          2.04         12.77         6.93 o                         
   0  12   2          0.22         -4.95         4.95 o                         
   1  12   2         66.59         68.78        10.54 o                         
   2  12   2         47.31         47.11         8.14 o                         
   3  12   2         97.99         93.68         9.66 o                         
   4  12   2        503.79        468.49        18.03 o                         
   5  12   2          0.05         19.68        10.74 o                         
   6  12   2          9.46         18.49        21.71 o                         
 -11  13   2          6.30         11.40         8.06 o                         
 -10  13   2         14.08         20.49         8.01 o                         
  -9  13   2          0.24          4.51         5.72 o                         
  -8  13   2        200.69        226.53        24.34 o                         
  -7  13   2        159.15        206.52        11.18 o                         
  -6  13   2          0.06         -1.86         6.28 o                         
  -5  13   2         58.01         57.12         7.01 o                         
  -4  13   2          4.60          6.26         5.89 o                         
  -3  13   2       1314.84       1309.84        34.20 o                         
  -2  13   2        655.60        665.60        17.00 o                         
  -1  13   2        419.18        384.53        13.21 o                         
   0  13   2         13.81         19.43         6.07 o                         
   1  13   2        295.33        307.46        18.44 o                         
   2  13   2         14.17         11.70         8.44 o                         
   3  13   2         94.34        119.10        10.49 o                         
   4  13   2          3.07          7.78         9.98 o                         
   5  13   2         66.44         67.13        11.36 o                         
 -10  14   2         12.72         -8.29        12.79 o                         
  -9  14   2         20.52         27.21         8.01 o                         
  -8  14   2         35.24         39.19         7.93 o                         
  -7  14   2        121.66        127.52        10.65 o                         
  -6  14   2        264.03        264.45        13.32 o                         
  -5  14   2          0.03          1.69         5.69 o                         
  -4  14   2          8.04          7.60         8.99 o                         
  -3  14   2        176.78        196.50        25.41 o                         
  -2  14   2        246.77        213.82        11.01 o                         
  -1  14   2        575.57        574.36        16.12 o                         
   0  14   2         14.27         14.33         7.86 o                         
   1  14   2        418.86        426.23        15.33 o                         
   2  14   2          7.32         14.18         6.41 o                         
   3  14   2         15.51         20.63         9.59 o                         
   4  14   2         73.16         75.35        10.72 o                         
  -9  15   2        105.25        113.18        14.17 o                         
  -8  15   2          7.05         -1.47         6.25 o                         
  -7  15   2        184.54        210.50        13.26 o                         
  -6  15   2          0.90          0.15        10.95 o                         
  -5  15   2          1.51          2.98         5.72 o                         
  -4  15   2        280.36        302.88        13.00 o                         
  -3  15   2         88.39        102.22         9.20 o                         
  -2  15   2        249.30        228.22        12.72 o                         
  -1  15   2         22.26         24.92         9.50 o                         
   0  15   2         49.94         63.42         8.36 o                         
   1  15   2          1.01          2.60         5.94 o                         
   2  15   2        180.45        195.78        12.92 o                         
  -8  16   2         29.21         35.46         8.40 o                         
  -7  16   2          1.35         15.06         9.98 o                         
  -6  16   2         67.10         79.02         8.82 o                         
  -5  16   2         43.61         56.22         7.74 o                         
  -4  16   2          6.61         10.86        12.01 o                         
  -3  16   2         72.96         76.10         8.40 o                         
  -2  16   2         29.87         36.86         8.40 o                         
  -1  16   2         26.09         35.86         9.06 o                         
   0  16   2        100.12        104.51        12.31 o                         
   1  16   2        160.45        162.49        11.18 o                         
  -5  17   2          0.06          1.22         7.45 o                         
  -4  17   2         27.45         20.97         6.37 o                         
  -3  17   2          5.59          8.42         9.50 o                         
   2 -17   3          0.01          2.67         8.02 o                         
   3 -17   3          0.12          4.30        14.22 o                         
   4 -17   3          0.17          7.10         9.35 o                         
   5 -17   3          3.67          5.52         8.92 o                         
  -1 -16   3        150.90        176.50        17.06 o                         
   0 -16   3        274.31        302.61        17.17 o                         
   1 -16   3         30.91         37.16         9.17 o                         
   2 -16   3        166.11        222.21        17.12 o                         
   3 -16   3         58.86         71.94         9.70 o                         
   4 -16   3          8.25         15.86         7.67 o                         
   5 -16   3         40.47         37.47        11.10 o                         
   6 -16   3         18.28         17.95         8.36 o                         
   7 -16   3          0.44          5.82         7.07 o                         
  -3 -15   3          7.19         36.98        19.01 o                         
  -2 -15   3        198.41        184.80        16.51 o                         
  -1 -15   3        184.26        179.48        13.54 o                         
   0 -15   3         40.71         27.35         8.39 o                         
   1 -15   3        170.81        184.69        14.13 o                         
   2 -15   3         11.09         12.58         7.81 o                         
   3 -15   3        116.88        100.80        10.97 o                         
   4 -15   3         23.08         20.93         6.83 o                         
   5 -15   3         22.39         16.34         6.43 o                         
   6 -15   3          0.80          4.33         8.43 o                         
   7 -15   3         53.57         53.66        18.59 o                         
   8 -15   3        181.86        217.31        15.10 o                         
   9 -15   3        106.55        122.90        14.94 o                         
  -5 -14   3         90.55        127.05        17.85 o                         
  -4 -14   3          7.17         27.43        12.70 o                         
  -3 -14   3        213.52        196.63        18.43 o                         
  -2 -14   3          6.65         22.36         8.57 o                         
  -1 -14   3        975.44       1051.20        34.25 o                         
   0 -14   3        851.50        888.80        48.47 o                         
   1 -14   3        142.00        144.65        29.86 o                         
   2 -14   3         84.90         97.20         9.77 o                         
   3 -14   3         81.41         87.20         9.73 o                         
   4 -14   3          2.68         15.24         7.49 o                         
   5 -14   3          2.65          2.33         5.57 o                         
   6 -14   3         45.58         55.89         7.50 o                         
   7 -14   3          5.11          0.86         7.13 o                         
   8 -14   3         25.73         23.74         7.14 o                         
   9 -14   3         91.98        129.09        10.95 o                         
  10 -14   3         98.03        139.64        10.92 o                         
  -6 -13   3        151.13        164.66        19.73 o                         
  -5 -13   3        112.76        130.53        16.74 o                         
  -4 -13   3         11.98         16.23        10.67 o                         
  -3 -13   3         29.46         52.93         9.78 o                         
  -2 -13   3        244.01        241.66        30.08 o                         
  -1 -13   3         21.50         10.10         7.64 o                         
   0 -13   3        410.31        422.06        17.33 o                         
   1 -13   3        119.46        122.32        13.12 o                         
   2 -13   3         50.67         66.09         7.93 o                         
   3 -13   3         33.99         52.88         7.26 o                         
   4 -13   3         71.00         74.05         7.92 o                         
   5 -13   3        605.32        622.21        17.94 o                         
   6 -13   3        167.81        161.71        10.04 o                         
   7 -13   3          1.76          3.06         7.34 o                         
   8 -13   3         50.71         57.76         8.29 o                         
   9 -13   3          1.81         -2.09         6.20 o                         
  10 -13   3          8.53         31.66         6.60 o                         
  11 -13   3         66.00         60.52        11.20 o                         
  -7 -12   3          6.20         12.35        12.99 o                         
  -6 -12   3        396.64        399.89        26.57 o                         
  -5 -12   3         83.31        139.85        17.44 o                         
  -4 -12   3        103.90         80.85        11.18 o                         
  -3 -12   3        221.70        245.16        19.69 o                         
  -2 -12   3        194.81        189.04        13.65 o                         
  -1 -12   3          1.51         18.54        11.17 o                         
   0 -12   3          2.21          4.97         5.93 o                         
   1 -12   3          0.48          0.99         6.17 o                         
   2 -12   3        506.78        480.18        14.73 o                         
   3 -12   3         67.60         75.72         8.63 o                         
   4 -12   3        696.49        731.18        17.36 o                         
   5 -12   3        256.08        220.05        14.96 o                         
   6 -12   3        722.07        618.87        16.12 o                         
   7 -12   3        103.82        105.05         8.26 o                         
   8 -12   3          4.56         30.76        11.06 o                         
   9 -12   3         25.80         23.63         6.80 o                         
  10 -12   3         62.88         62.57        10.45 o                         
  11 -12   3        127.84        138.44        16.76 o                         
  -8 -11   3          8.43          7.41        13.28 o                         
  -7 -11   3        149.04        142.86        37.16 o                         
  -6 -11   3          4.84          7.39        12.64 o                         
  -5 -11   3         30.59         50.85        13.58 o                         
  -4 -11   3       1344.92       1330.96        31.78 o                         
  -3 -11   3         78.63         73.28        11.35 o                         
  -2 -11   3         56.77         64.72         8.65 o                         
  -1 -11   3        276.57        274.85        12.70 o                         
   0 -11   3        262.60        270.71        12.05 o                         
   1 -11   3         29.10         38.54         6.53 o                         
   2 -11   3       1671.86       1620.62        44.50 o                         
   3 -11   3        157.16        161.80         9.22 o                         
   4 -11   3          0.11          0.68         3.54 o                         
   5 -11   3         64.02         86.26         7.57 o                         
   6 -11   3        645.01        588.54        25.37 o                         
   7 -11   3         76.31         69.24         7.17 o                         
   8 -11   3         66.88         87.56         9.33 o                         
   9 -11   3          7.52         13.24         7.69 o                         
  10 -11   3         29.23         13.09        17.63 o                         
  11 -11   3          2.05          1.76         5.37 o                         
  12 -11   3         48.13         52.84        10.82 o                         
  -8 -10   3         33.28         50.30        14.99 o                         
  -7 -10   3          3.84         -7.39        11.02 o                         
  -6 -10   3          0.87        -10.23        10.23 o                         
  -5 -10   3         28.94         43.58         9.69 o                         
  -4 -10   3         19.19          4.58         6.46 o                         
  -3 -10   3         18.33         20.04         7.98 o                         
  -2 -10   3        135.73        131.94         9.48 o                         
  -1 -10   3          0.11          7.32         7.88 o                         
   0 -10   3        209.18        226.78        10.66 o                         
   1 -10   3         14.38         11.51         5.08 o                         
   2 -10   3         95.59         93.56         8.37 o                         
   3 -10   3        339.40        306.25        12.29 o                         
   4 -10   3         93.72         87.27         8.09 o                         
   5 -10   3        187.70        214.46         9.91 o                         
   6 -10   3         65.33         60.34         6.45 o                         
   7 -10   3        143.54        183.94        14.07 o                         
   8 -10   3         49.99         52.66         7.48 o                         
   9 -10   3         25.36         26.34         6.01 o                         
  10 -10   3          3.44         10.23         5.37 o                         
  11 -10   3          8.21          4.22         5.56 o                         
  12 -10   3          2.10         15.40         7.21 o                         
  -9  -9   3        314.63        293.22        28.01 o                         
  -8  -9   3         19.14         43.79        13.81 o                         
  -7  -9   3         25.19         21.07        15.33 o                         
  -6  -9   3          0.75         -5.31        13.80 o                         
  -5  -9   3         69.30         38.39        21.08 o                         
  -4  -9   3        379.63        374.92        15.03 o                         
  -3  -9   3        222.07        216.38        13.55 o                         
  -2  -9   3        106.25        110.03        10.19 o                         
  -1  -9   3        153.96        145.59         8.81 o                         
   0  -9   3       1447.99       1473.09        24.08 o                         
   1  -9   3         40.30         52.30         5.65 o                         
   2  -9   3       1048.45        921.92        20.80 o                         
   3  -9   3         30.97         32.36         5.43 o                         
   4  -9   3        315.87        303.81        12.13 o                         
   5  -9   3        224.74        226.88         9.09 o                         
   6  -9   3        268.21        252.24         9.53 o                         
   7  -9   3        226.43        216.26         9.66 o                         
   8  -9   3         64.58         60.76         6.22 o                         
   9  -9   3        460.06        414.13        14.06 o                         
  10  -9   3         35.20         19.48         5.89 o                         
  11  -9   3          7.65          6.82         5.34 o                         
  12  -9   3         11.11         22.78         8.09 o                         
 -10  -8   3         32.71         26.18        30.24 o                         
  -9  -8   3        755.00        783.03        34.98 o                         
  -8  -8   3        256.63        271.94        23.54 o                         
  -7  -8   3        179.70        145.47        21.95 o                         
  -6  -8   3          2.10         -9.49         9.49 o                         
  -5  -8   3          4.19          9.49         6.83 o                         
  -4  -8   3         20.56         28.87         6.95 o                         
  -3  -8   3        175.22        189.82        10.27 o                         
  -2  -8   3        144.96        174.37        11.27 o                         
  -1  -8   3        530.60        483.85        16.21 o                         
   0  -8   3        100.14        110.55         8.50 o                         
   1  -8   3        703.47        362.55        20.78 o                         
   2  -8   3       2024.54       2086.98        33.27 o                         
   3  -8   3         25.89         30.75         4.71 o                         
   4  -8   3        106.72        142.42        11.58 o                         
   5  -8   3         22.29         17.70         4.74 o                         
   6  -8   3        296.23        275.89         9.10 o                         
   7  -8   3          9.25          5.69         4.05 o                         
   8  -8   3         79.75         98.47         7.00 o                         
   9  -8   3        531.43        495.39        13.92 o                         
  10  -8   3        145.31        134.11         8.95 o                         
  11  -8   3          4.26          0.43         5.35 o                         
  12  -8   3          0.51         -2.17         9.68 o                         
  13  -8   3         67.43        104.81         9.57 o                         
 -10  -7   3         24.19         43.19        14.78 o                         
  -9  -7   3        101.93         83.18        16.24 o                         
  -8  -7   3        133.49        102.12        15.64 o                         
  -7  -7   3        137.19        159.75        14.21 o                         
  -6  -7   3          7.35         11.54         8.50 o                         
  -5  -7   3          1.52         10.92         6.49 o                         
  -4  -7   3        368.41        408.34        14.78 o                         
  -3  -7   3         22.80         25.19         5.54 o                         
  -2  -7   3          0.53          2.62         5.70 o                         
  -1  -7   3          6.27          8.05         4.95 o                         
   0  -7   3        137.53        146.00        11.06 o                         
   1  -7   3       7060.27       7198.49       110.61 o                         
   2  -7   3         96.44         69.83         6.89 o                         
   3  -7   3        769.59        940.99        16.17 o                         
   4  -7   3        241.75        272.32         9.83 o                         
   5  -7   3        186.36        180.08         7.21 o                         
   6  -7   3       1886.75       1844.51        26.01 o                         
   7  -7   3         24.59         26.03         4.43 o                         
   8  -7   3        171.48        157.97         7.98 o                         
   9  -7   3        108.64        128.83         8.54 o                         
  10  -7   3         82.93         95.48         8.07 o                         
  11  -7   3          3.11         17.44         8.59 o                         
  12  -7   3        224.71        230.63        12.64 o                         
  13  -7   3         57.83         53.11         9.02 o                         
 -11  -6   3        217.20        205.69        25.93 o                         
 -10  -6   3        186.08        154.57        18.20 o                         
  -9  -6   3       1310.12       1280.27        41.88 o                         
  -8  -6   3        191.90        141.33        17.80 o                         
  -7  -6   3         59.89         56.03        12.72 o                         
  -6  -6   3       3177.81       3000.51        44.23 o                         
  -5  -6   3        561.29        545.04        15.89 o                         
  -4  -6   3        682.94        707.52        16.81 o                         
  -3  -6   3        167.39        164.73         8.93 o                         
  -2  -6   3        559.29        578.58        14.90 o                         
  -1  -6   3        276.42        270.72        10.73 o                         
   0  -6   3       4707.10       4642.05        62.50 o                         
   1  -6   3       1961.84       1916.35        39.62 o                         
   2  -6   3        431.85        371.30         9.90 o                         
   3  -6   3          0.01          5.15         4.84 o                         
   4  -6   3       2872.95       2931.75        36.03 o                         
   5  -6   3         62.67         64.34         5.14 o                         
   6  -6   3        211.81        212.79         7.31 o                         
   7  -6   3          0.55         -0.49         3.46 o                         
   8  -6   3         25.04         18.36         5.44 o                         
   9  -6   3         41.39         32.81         6.20 o                         
  10  -6   3        203.61        194.23        12.94 o                         
  11  -6   3        419.00        403.69        14.84 o                         
  12  -6   3        150.21        171.30        24.23 o                         
  13  -6   3         49.00         73.59        19.01 o                         
 -11  -5   3          4.15         -4.78        29.03 o                         
 -10  -5   3          8.90         26.31        13.13 o                         
  -9  -5   3        326.10        321.36        44.26 o                         
  -8  -5   3       1000.69       1042.18        29.12 o                         
  -7  -5   3        514.98        528.68        17.58 o                         
  -6  -5   3        193.65        195.74        11.01 o                         
  -5  -5   3       1605.98       1575.91        29.30 o                         
  -4  -5   3       2627.46       2885.66        39.52 o                         
  -3  -5   3         42.81         42.52         6.39 o                         
  -2  -5   3         46.59         48.63         9.00 o                         
  -1  -5   3       3569.11       3482.99        42.10 o                         
   0  -5   3       3772.69       3816.19       238.75 o                         
   1  -5   3       2997.90       2890.82        34.49 o                         
   2  -5   3       2324.06       2188.29        27.20 o                         
   3  -5   3       3025.03       3041.68        35.86 o                         
   4  -5   3        905.82       1033.62        16.11 o                         
   5  -5   3       1853.12       2074.42        26.91 o                         
   6  -5   3        237.53        262.32         7.78 o                         
   7  -5   3          0.56         -3.59         3.59 o                         
   8  -5   3         26.38         31.13         5.21 o                         
   9  -5   3        177.07        186.79        10.53 o                         
  10  -5   3         92.71         82.42         8.26 o                         
  11  -5   3         56.82         55.42         7.94 o                         
  12  -5   3         64.59         55.04         9.55 o                         
  13  -5   3          5.97         19.01         8.41 o                         
 -12  -4   3         14.19         -1.82        14.51 o                         
 -11  -4   3          0.01        -11.07        11.07 o                         
 -10  -4   3          0.05          5.39        11.72 o                         
  -9  -4   3          0.00          9.68        18.32 o                         
  -8  -4   3       1797.71       1736.52        32.07 o                         
  -7  -4   3        345.97        348.51        15.17 o                         
  -6  -4   3        160.04        144.85        12.03 o                         
  -5  -4   3          0.01          5.08         8.08 o                         
  -4  -4   3         16.78         18.86         5.75 o                         
  -3  -4   3       3360.72       3859.26        47.62 o                         
  -2  -4   3       1946.91       1770.14        27.26 o                         
  -1  -4   3      12054.25      12752.82       134.22 o                         
   0  -4   3       1835.27       1939.16        28.45 o                         
   1  -4   3        869.71        948.68        13.75 o                         
   2  -4   3         41.84         67.87         4.19 o                         
   3  -4   3       4203.24       3848.53        43.48 o                         
   4  -4   3          0.04         35.67         3.94 o                         
   5  -4   3         76.44         71.96         5.79 o                         
   6  -4   3        363.33        382.81         9.49 o                         
   7  -4   3        617.11        600.29        12.93 o                         
   8  -4   3        591.98        554.48        13.64 o                         
   9  -4   3         30.49         32.33         6.60 o                         
  10  -4   3       1643.00       1650.87        31.40 o                         
  11  -4   3          1.01          0.78         6.47 o                         
  12  -4   3         15.47          6.05         6.79 o                         
  13  -4   3         27.99         18.72         9.29 o                         
 -12  -3   3          0.99        -11.61        11.61 o                         
 -11  -3   3         27.36         15.76        12.34 o                         
 -10  -3   3         97.91        109.62        23.85 o                         
  -9  -3   3        235.28        243.50        16.27 o                         
  -8  -3   3        455.75        398.95        15.59 o                         
  -7  -3   3        329.20        323.70        13.33 o                         
  -6  -3   3       3406.47       3273.09        44.59 o                         
  -5  -3   3        664.03        632.33        21.84 o                         
  -4  -3   3         74.89         62.13         7.58 o                         
  -3  -3   3       1858.25       1974.66        40.61 o                         
  -2  -3   3      11238.00      11786.87       124.71 o                         
  -1  -3   3         41.76         42.63         3.75 o                         
   0  -3   3      24108.03      26445.52       347.09 o                         
   1  -3   3         86.16        111.54         7.18 o                         
   2  -3   3        117.52        143.07         3.46 o                         
   3  -3   3         13.60         31.23         6.09 o                         
   4  -3   3         20.55         25.55         3.55 o                         
   5  -3   3       5064.66       5106.63        68.59 o                         
   6  -3   3       4844.50       5165.42        60.04 o                         
   7  -3   3          4.09          7.78         4.13 o                         
   8  -3   3        386.27        395.76        12.21 o                         
   9  -3   3         10.76          2.14         6.13 o                         
  10  -3   3         42.59         63.06         8.43 o                         
  11  -3   3         43.43         58.92        17.80 o                         
  12  -3   3         56.16         59.67        12.72 o                         
  13  -3   3        129.65        150.36        21.08 o                         
 -13  -2   3          7.73         26.39        13.92 o                         
 -12  -2   3        139.71        123.31        18.15 o                         
 -11  -2   3        224.59        223.03        20.47 o                         
 -10  -2   3        595.75        598.06        32.87 o                         
  -9  -2   3        121.53        124.21        12.47 o                         
  -8  -2   3        623.39        635.90        18.05 o                         
  -7  -2   3          0.90         10.80         5.84 o                         
  -6  -2   3        195.29        220.84        10.67 o                         
  -5  -2   3        174.12        156.18        12.10 o                         
  -4  -2   3         71.29         73.79         7.63 o                         
  -3  -2   3          0.27         21.22         3.98 o                         
  -2  -2   3         49.94         73.26         7.93 o                         
  -1  -2   3        182.93        183.32         9.54 o                         
   0  -2   3       1212.25       1208.50        17.68 o                         
   1  -2   3       5313.02       5105.01        57.33 o                         
   2  -2   3        194.81        214.21         9.66 o                         
   3  -2   3       3284.11       2942.65        33.34 o                         
   4  -2   3        102.43        133.54         6.09 o                         
   5  -2   3          8.29         17.06         5.90 o                         
   6  -2   3       1234.82       1206.58        19.67 o                         
   7  -2   3          2.81          2.73         4.26 o                         
   8  -2   3         18.73         17.20         5.48 o                         
   9  -2   3         14.45         20.85         6.50 o                         
  10  -2   3          6.39         11.82         7.11 o                         
  11  -2   3        292.94        261.43        31.71 o                         
  12  -2   3         17.69         29.38         8.87 o                         
  13  -2   3         71.63        108.13        17.25 o                         
 -13  -1   3        344.38        321.89        28.32 o                         
 -12  -1   3         41.59         31.65        13.07 o                         
 -11  -1   3         80.29         50.76        13.42 o                         
 -10  -1   3          7.81          4.20         8.54 o                         
  -9  -1   3        186.85        197.70        18.11 o                         
  -8  -1   3        205.44        206.76        18.71 o                         
  -7  -1   3         76.56         69.49         7.21 o                         
  -6  -1   3       1029.63       1014.77        19.81 o                         
  -5  -1   3       4107.82       4093.08        71.25 o                         
  -4  -1   3        158.89        161.63        11.99 o                         
  -3  -1   3       5899.38       5860.58        64.93 o                         
  -2  -1   3       5600.81       5491.08        59.94 o                         
  -1  -1   3      13528.39      13946.92       165.74 o                         
   1  -1   3       3613.78       3497.06        37.53 o                         
   2  -1   3       7102.01       6787.60        93.99 o                         
   3  -1   3         23.04         27.35         5.29 o                         
   4  -1   3         25.52         47.12         4.68 o                         
   5  -1   3       1105.33       1236.69        22.63 o                         
   6  -1   3        893.46        880.28        16.59 o                         
   7  -1   3         78.79         87.39        11.74 o                         
   8  -1   3         54.81         59.82         7.16 o                         
   9  -1   3        379.88        361.95        14.32 o                         
  10  -1   3        192.60        207.37        15.63 o                         
  11  -1   3         28.72         33.86        12.28 o                         
  12  -1   3        263.35        300.83        21.91 o                         
 -13   0   3         21.74         17.58        15.21 o                         
 -12   0   3         25.28         23.03        20.39 o                         
 -11   0   3          0.08         -7.97        17.62 o                         
 -10   0   3          1.60         -3.30         7.45 o                         
  -9   0   3        429.09        429.16        15.70 o                         
  -8   0   3          0.10         -3.01         5.35 o                         
  -7   0   3        132.94        116.53         8.04 o                         
  -6   0   3        467.97        513.42        16.43 o                         
  -5   0   3        417.90        378.11        12.55 o                         
  -4   0   3         26.97         13.41         3.62 o                         
  -3   0   3        152.09        146.13         5.96 o                         
  -2   0   3       5546.53       5706.24        61.59 o                         
  -1   0   3       8466.72       8525.05       102.40 o                         
   1   0   3       1125.80       1010.63        14.96 o                         
   2   0   3       1727.78       1792.95        30.99 o                         
   3   0   3         25.77         27.10         3.28 o                         
   4   0   3       1862.73       1907.75        25.96 o                         
   5   0   3       1075.58       1052.97        20.57 o                         
   6   0   3        348.34        385.55        11.50 o                         
   7   0   3        293.52        298.73        11.53 o                         
   8   0   3          0.95          8.75         5.86 o                         
   9   0   3         19.79         25.09         8.02 o                         
  10   0   3          0.04         -1.73         7.33 o                         
  11   0   3          0.19         13.34         7.94 o                         
  12   0   3         77.21         63.38        14.75 o                         
 -13   1   3          3.24         -3.43        29.03 o                         
 -12   1   3          6.10          0.05        14.17 o                         
 -11   1   3          2.88         12.61         8.05 o                         
 -10   1   3         13.49         12.45         8.21 o                         
  -9   1   3        144.78        158.08        10.78 o                         
  -8   1   3        366.83        363.25        13.08 o                         
  -7   1   3       1577.17       1397.17        24.13 o                         
  -6   1   3        417.60        413.25        12.56 o                         
  -5   1   3       2311.99       2297.04        32.08 o                         
  -4   1   3         17.99         32.09         4.26 o                         
  -3   1   3       1817.10       1690.54        22.00 o                         
  -2   1   3        821.58        728.22        11.29 o                         
  -1   1   3       1755.31       1631.01        19.20 o                         
   0   1   3       3735.37       3739.67        39.97 o                         
   1   1   3      11077.67      11045.73       131.81 o                         
   2   1   3         57.24         91.13         5.12 o                         
   3   1   3       3906.27       3997.04        50.64 o                         
   4   1   3          9.37          7.16         5.04 o                         
   5   1   3         42.44         33.14         5.66 o                         
   6   1   3          8.61         11.31         5.23 o                         
   7   1   3         69.51         74.90         8.93 o                         
   8   1   3          5.24          1.67         6.00 o                         
   9   1   3        765.42        734.92        22.12 o                         
  10   1   3        252.70        258.34        16.00 o                         
  11   1   3          2.81         -6.16        10.55 o                         
  12   1   3         43.96         42.68        14.42 o                         
 -13   2   3         18.73         11.58        11.49 o                         
 -12   2   3        288.51        320.16        32.67 o                         
 -11   2   3          0.09         -5.93         7.10 o                         
 -10   2   3         55.65         46.69         9.02 o                         
  -9   2   3        423.83        366.91        14.11 o                         
  -8   2   3         14.62         10.34         5.26 o                         
  -7   2   3        332.53        327.31        19.37 o                         
  -6   2   3        938.98        955.49        18.20 o                         
  -5   2   3          1.00          2.81         7.83 o                         
  -4   2   3       1346.34       1261.96        18.69 o                         
  -3   2   3        182.64        193.90         6.98 o                         
  -2   2   3        844.86        846.53        12.11 o                         
  -1   2   3       2759.86       2567.05        28.43 o                         
   0   2   3       6602.69       6737.61        70.93 o                         
   1   2   3        365.62        338.76         6.85 o                         
   2   2   3        717.72        848.82        13.26 o                         
   3   2   3        206.68        274.71        10.50 o                         
   4   2   3       5279.26       5599.99        64.53 o                         
   5   2   3         44.62         39.96         6.29 o                         
   6   2   3        737.01        775.63        17.07 o                         
   7   2   3         79.17         85.98         8.23 o                         
   8   2   3          0.16         -0.06         6.21 o                         
   9   2   3        212.97        183.86        13.95 o                         
  10   2   3         47.50         45.89         9.86 o                         
  11   2   3        343.42        371.44        25.30 o                         
  12   2   3          8.76          1.72        19.53 o                         
 -13   3   3          6.87         -0.24        15.72 o                         
 -12   3   3         35.55         28.88         9.71 o                         
 -11   3   3         52.48         47.79        12.30 o                         
 -10   3   3         47.16         34.06        24.02 o                         
  -9   3   3          0.87          6.42         6.79 o                         
  -8   3   3         11.46         13.33         5.17 o                         
  -7   3   3         59.15         54.60         6.22 o                         
  -6   3   3        105.46        115.72        12.50 o                         
  -5   3   3        439.77        524.85        12.78 o                         
  -4   3   3        516.50        464.71        11.86 o                         
  -3   3   3        514.37        516.97         9.62 o                         
  -2   3   3        278.07        327.71         6.49 o                         
  -1   3   3       4415.28       4290.97        96.51 o                         
   0   3   3        158.99        175.63         4.14 o                         
   1   3   3        226.42        227.70         5.92 o                         
   2   3   3       3905.10       3681.10        42.74 o                         
   3   3   3       4006.13       4613.70        53.80 o                         
   4   3   3        858.10        918.03        21.30 o                         
   5   3   3        165.24        177.60         9.13 o                         
   6   3   3        118.73        137.06         9.02 o                         
   7   3   3          6.53          6.00         6.12 o                         
   8   3   3         26.75         29.25         8.39 o                         
   9   3   3          1.04         28.80        25.23 o                         
  10   3   3         33.09          5.84        12.85 o                         
  11   3   3        125.69        110.84        21.43 o                         
 -14   4   3          4.57         16.40        11.97 o                         
 -13   4   3         66.91         62.55        13.92 o                         
 -12   4   3         65.42         60.09         9.75 o                         
 -11   4   3         74.49         80.13        10.41 o                         
 -10   4   3          1.24         -4.64         4.64 o                         
  -9   4   3          7.58          5.25         4.19 o                         
  -8   4   3         58.31         53.06         7.88 o                         
  -7   4   3         16.82         35.39         5.23 o                         
  -6   4   3         17.22         28.98         5.31 o                         
  -5   4   3        299.44        287.06        11.33 o                         
  -4   4   3         95.90         82.83        11.09 o                         
  -3   4   3       1102.37       1284.30        17.83 o                         
  -2   4   3        116.33        121.17         4.29 o                         
  -1   4   3         53.70         51.27        11.75 o                         
   0   4   3         44.46         59.35         6.81 o                         
   1   4   3         72.54         53.99         4.02 o                         
   2   4   3       5279.73       5405.93        69.79 o                         
   3   4   3       1545.76       1558.90        24.86 o                         
   4   4   3         49.29         40.22         5.49 o                         
   5   4   3          2.34          4.31         4.89 o                         
   6   4   3         23.22         13.04         6.38 o                         
   7   4   3         71.89         79.94         8.94 o                         
   8   4   3          4.94         -0.78         6.76 o                         
   9   4   3         47.57         55.77        13.43 o                         
  10   4   3         12.71         12.02        11.59 o                         
  11   4   3          7.62         10.13        11.91 o                         
 -14   5   3        180.13        194.51        20.66 o                         
 -13   5   3         58.47         52.54        16.94 o                         
 -12   5   3        350.66        350.79        17.48 o                         
 -11   5   3        819.64        802.91        29.90 o                         
 -10   5   3        325.67        294.96        13.37 o                         
  -9   5   3       1212.10       1125.44        38.71 o                         
  -8   5   3        522.36        482.27        16.49 o                         
  -7   5   3         20.52          6.10         4.53 o                         
  -6   5   3          0.03         12.84         6.53 o                         
  -5   5   3          6.39          3.50         4.88 o                         
  -4   5   3       2902.56       2822.11        34.99 o                         
  -3   5   3       2979.27       2809.05        33.79 o                         
  -2   5   3        387.58        409.23         7.93 o                         
  -1   5   3        798.02        735.42        13.09 o                         
   0   5   3        922.06        923.23        15.77 o                         
   1   5   3       2670.99       2846.07        34.55 o                         
   2   5   3        676.64        702.62        13.98 o                         
   3   5   3       1012.52       1023.26        18.32 o                         
   4   5   3        163.31        182.31         9.22 o                         
   5   5   3         14.63         18.93         4.79 o                         
   6   5   3        498.40        509.42        15.91 o                         
   7   5   3          4.94         -3.45         6.49 o                         
   8   5   3         34.25         39.69        10.09 o                         
   9   5   3          0.23         -0.64        11.75 o                         
  10   5   3         35.32         16.50        13.17 o                         
  11   5   3         11.20         11.75        12.58 o                         
 -13   6   3        328.31        361.55        38.38 o                         
 -12   6   3          2.23         16.02         7.90 o                         
 -11   6   3         55.48         53.09        10.80 o                         
 -10   6   3         59.66         77.33        11.27 o                         
  -9   6   3        325.43        327.50        13.47 o                         
  -8   6   3          1.21         -1.66         4.44 o                         
  -7   6   3         22.71          9.76         2.72 o                         
  -6   6   3        202.29        214.03        18.33 o                         
  -5   6   3       1393.01       1464.95        22.34 o                         
  -4   6   3        133.18        150.57        10.53 o                         
  -3   6   3       3656.62       3713.30        49.45 o                         
  -2   6   3        136.99        120.66         5.53 o                         
  -1   6   3       5091.57       5059.23        55.68 o                         
   0   6   3        799.21        817.51        13.35 o                         
   1   6   3        669.91        769.30        18.65 o                         
   2   6   3         18.35         18.19         4.58 o                         
   3   6   3        245.92        248.71         9.63 o                         
   4   6   3         20.39         34.71         7.00 o                         
   5   6   3        262.32        270.52        12.33 o                         
   6   6   3         41.42         22.14         7.18 o                         
   7   6   3        374.10        395.23        18.45 o                         
   8   6   3         16.32         11.16        11.21 o                         
   9   6   3        288.00        298.74        24.20 o                         
  10   6   3          3.80         12.58        11.61 o                         
 -13   7   3         83.27         61.46        17.45 o                         
 -12   7   3        141.91        140.49        18.45 o                         
 -11   7   3        183.48        159.29        12.60 o                         
 -10   7   3         96.82        104.20        10.58 o                         
  -9   7   3       1332.50       1249.51        25.52 o                         
  -8   7   3          3.06          5.90         5.13 o                         
  -7   7   3        447.23        427.74        22.31 o                         
  -6   7   3       1040.97        963.13        25.48 o                         
  -5   7   3        132.25        117.47         7.03 o                         
  -4   7   3         74.89         96.39         6.27 o                         
  -3   7   3        515.49        567.08        11.54 o                         
  -2   7   3        428.83        412.49        12.59 o                         
  -1   7   3        609.32        577.72        10.50 o                         
   0   7   3        957.33        981.75        18.92 o                         
   1   7   3          1.55          1.42         4.24 o                         
   2   7   3        211.96        194.18        14.57 o                         
   3   7   3        965.62        923.74        18.12 o                         
   4   7   3        584.24        583.76        16.19 o                         
   5   7   3          5.45         -0.82         6.13 o                         
   6   7   3        851.85        788.28        23.26 o                         
   7   7   3          0.11          7.73         6.65 o                         
   8   7   3         31.18         33.81        12.79 o                         
   9   7   3          4.10         -2.56        10.99 o                         
  10   7   3        134.61        119.91        17.96 o                         
 -13   8   3         30.49          7.13        10.46 o                         
 -12   8   3          0.15         -3.05         6.72 o                         
 -11   8   3         38.63         44.61        13.69 o                         
 -10   8   3        796.39        775.85        19.61 o                         
  -9   8   3        535.75        545.78        16.41 o                         
  -8   8   3        124.03        123.97         8.76 o                         
  -7   8   3         86.26         71.91        11.57 o                         
  -6   8   3       1677.50       1615.89        30.04 o                         
  -5   8   3         32.87         31.21         7.33 o                         
  -4   8   3         40.81         36.10         4.60 o                         
  -3   8   3        344.44        326.35         8.75 o                         
  -2   8   3         87.08         92.06         7.33 o                         
  -1   8   3         23.10         35.42         6.58 o                         
   0   8   3       3882.65       4154.98        48.81 o                         
   1   8   3          3.74         29.50         4.74 o                         
   2   8   3        322.70        365.32        11.13 o                         
   3   8   3        256.52        236.60        25.94 o                         
   4   8   3        178.32        204.41        11.12 o                         
   5   8   3        570.53        530.00        25.37 o                         
   6   8   3        191.30        197.17        22.84 o                         
   7   8   3         56.16         58.45        10.00 o                         
   8   8   3         35.18         22.77        19.35 o                         
   9   8   3         23.78         11.58        17.80 o                         
 -13   9   3         28.00         23.61        11.20 o                         
 -12   9   3        160.84        184.87        13.80 o                         
 -11   9   3          0.83          1.17         6.99 o                         
 -10   9   3        220.17        211.88        12.50 o                         
  -9   9   3         97.08        129.18         9.65 o                         
  -8   9   3         13.32         16.99         7.26 o                         
  -7   9   3       2910.26       2746.52        47.72 o                         
  -6   9   3        202.66        210.78         9.79 o                         
  -5   9   3         40.37         45.24         5.32 o                         
  -4   9   3        276.27        323.08        14.35 o                         
  -3   9   3        985.54        922.92        15.82 o                         
  -2   9   3       1006.74        893.11        15.04 o                         
  -1   9   3       1015.07       1043.02        16.63 o                         
   0   9   3         53.63         49.38         4.99 o                         
   1   9   3         27.02         32.01         4.77 o                         
   2   9   3         30.41         23.31         5.49 o                         
   3   9   3         21.42         32.50         6.28 o                         
   4   9   3         21.05         35.19         7.97 o                         
   5   9   3        296.59        320.98        29.12 o                         
   6   9   3        130.35        101.33        11.94 o                         
   7   9   3        127.77        137.02        12.93 o                         
   8   9   3         66.72         74.78        16.59 o                         
 -13  10   3         19.02         23.15        17.28 o                         
 -12  10   3          2.65          6.04         7.70 o                         
 -11  10   3        266.68        254.52        14.98 o                         
 -10  10   3         13.53         17.52         7.69 o                         
  -9  10   3         25.50         24.53         6.63 o                         
  -8  10   3        127.17        124.87         9.14 o                         
  -7  10   3         21.77         17.98         6.19 o                         
  -6  10   3         97.49         92.94         7.51 o                         
  -5  10   3        142.13        152.61         8.77 o                         
  -4  10   3        162.71        189.11        24.85 o                         
  -3  10   3        279.11        265.30         9.85 o                         
  -2  10   3          0.26         -1.79         5.29 o                         
  -1  10   3          0.01          2.70         3.92 o                         
   0  10   3          5.45          5.78         5.79 o                         
   1  10   3          4.01         13.63         4.85 o                         
   2  10   3        652.75        689.70        24.72 o                         
   3  10   3        124.85        123.41        11.95 o                         
   4  10   3        163.81        224.80        13.77 o                         
   5  10   3          2.25          3.70         7.19 o                         
   6  10   3        264.69        264.13        16.01 o                         
   7  10   3          6.20         11.39        17.80 o                         
   8  10   3        106.28        135.11        19.15 o                         
 -12  11   3         22.30          7.60         9.29 o                         
 -11  11   3        121.60        154.85        12.76 o                         
 -10  11   3        149.57        144.50        12.21 o                         
  -9  11   3        265.52        290.91        23.51 o                         
  -8  11   3        142.66        147.09        10.05 o                         
  -7  11   3        164.82        179.92        13.57 o                         
  -6  11   3       5104.72       5015.39        61.88 o                         
  -5  11   3        195.97        183.43        10.02 o                         
  -4  11   3       1120.00       1071.04        19.28 o                         
  -3  11   3        284.53        274.76         9.68 o                         
  -2  11   3        276.35        299.60        16.62 o                         
  -1  11   3        211.94        184.40        14.11 o                         
   0  11   3        154.53        152.83         7.82 o                         
   1  11   3        311.73        309.08        15.45 o                         
   2  11   3        122.01        147.12        12.98 o                         
   3  11   3        453.42        474.82        17.62 o                         
   4  11   3         18.40         16.45        13.31 o                         
   5  11   3         42.73         38.26         8.71 o                         
   6  11   3         53.92         46.02        12.15 o                         
   7  11   3         26.63         29.03        27.30 o                         
 -12  12   3         63.79         66.36        19.70 o                         
 -11  12   3          3.15          1.32         7.32 o                         
 -10  12   3         17.19          7.83         7.25 o                         
  -9  12   3        141.78        159.52        11.22 o                         
  -8  12   3         19.58         10.93         5.65 o                         
  -7  12   3        712.70        732.57        20.29 o                         
  -6  12   3          0.21         -4.70         4.73 o                         
  -5  12   3        154.10        157.51         9.87 o                         
  -4  12   3        427.30        422.15        12.21 o                         
  -3  12   3         37.03         46.64         5.66 o                         
  -2  12   3        103.31         93.56         6.58 o                         
  -1  12   3         86.64         69.35         6.29 o                         
   0  12   3         63.31         62.69         6.65 o                         
   1  12   3        292.00        274.21        18.26 o                         
   2  12   3        355.27        400.60        14.37 o                         
   3  12   3         29.57         19.94         9.67 o                         
   4  12   3          1.14         10.55         7.09 o                         
   5  12   3        179.81        162.64        16.01 o                         
   6  12   3        146.19        138.81        14.38 o                         
 -11  13   3        125.02        144.13        23.16 o                         
 -10  13   3          5.66         -2.94        10.19 o                         
  -9  13   3         34.30         15.57         7.63 o                         
  -8  13   3        108.59        140.81        10.16 o                         
  -7  13   3         24.16         30.77         7.08 o                         
  -6  13   3        105.99        127.51        22.97 o                         
  -5  13   3        100.55        114.20         8.09 o                         
  -4  13   3         30.38         25.87         5.93 o                         
  -3  13   3       1390.56       1402.73        25.69 o                         
  -2  13   3        213.69        207.67         9.54 o                         
  -1  13   3        235.96        230.49        11.38 o                         
   0  13   3        493.95        467.97        13.85 o                         
   1  13   3          0.08         -2.06         5.01 o                         
   2  13   3          9.54          6.88         7.53 o                         
   3  13   3          4.49          7.57         6.36 o                         
   4  13   3        141.82        170.03        12.34 o                         
   5  13   3          5.31          9.38        10.78 o                         
 -10  14   3        135.79        199.44        29.73 o                         
  -9  14   3         20.59         21.88         8.23 o                         
  -8  14   3         91.85        103.75        11.97 o                         
  -7  14   3          0.44         -0.05         6.47 o                         
  -6  14   3        128.00        140.46        11.42 o                         
  -5  14   3        126.29        143.88        10.82 o                         
  -4  14   3        125.53        129.85         8.75 o                         
  -3  14   3          0.73          8.13         5.42 o                         
  -2  14   3          0.01          8.73         4.62 o                         
  -1  14   3         76.52         84.60        10.57 o                         
   0  14   3        180.01        172.58        16.64 o                         
   1  14   3          3.29         11.80         5.35 o                         
   2  14   3          0.03          8.57         5.47 o                         
   3  14   3         27.65         37.74        10.71 o                         
   4  14   3         22.75         14.81         7.74 o                         
  -9  15   3         69.83         92.16        10.28 o                         
  -8  15   3          9.02         19.89         7.00 o                         
  -7  15   3         37.03         50.18         7.91 o                         
  -6  15   3        184.09        169.50        14.12 o                         
  -5  15   3         10.25         10.02        13.82 o                         
  -4  15   3         75.78         86.10         7.69 o                         
  -3  15   3         26.77         32.95        13.79 o                         
  -2  15   3         33.82         46.24         7.84 o                         
  -1  15   3        242.02        242.73        10.68 o                         
   0  15   3        605.97        650.49        16.17 o                         
   1  15   3          2.81          3.73         6.62 o                         
   2  15   3        195.82        230.06        13.03 o                         
  -8  16   3        347.32        404.95        21.61 o                         
  -7  16   3          2.94         -5.05         7.48 o                         
  -6  16   3          4.38          1.04         6.36 o                         
  -5  16   3         25.56         24.88         8.31 o                         
  -4  16   3          1.02          7.33         5.10 o                         
  -3  16   3         21.95         27.98         5.35 o                         
  -2  16   3         15.44         21.01         4.77 o                         
  -1  16   3          0.39          0.98         4.33 o                         
   0  16   3         46.66         59.69         6.46 o                         
  -5  17   3          1.73          3.58         7.38 o                         
  -4  17   3          7.38          8.58         5.25 o                         
   2 -17   4          5.16          8.12        11.00 o                         
   3 -17   4        104.56        165.72        17.47 o                         
   4 -17   4         88.44        109.39        14.78 o                         
  -1 -16   4          5.77         24.54        16.59 o                         
   0 -16   4         87.24         87.97        24.54 o                         
   1 -16   4         90.39        120.85        12.88 o                         
   2 -16   4        185.02        202.89        15.10 o                         
   3 -16   4        177.91        207.95        18.18 o                         
   4 -16   4          1.33         -5.17         9.49 o                         
   5 -16   4         41.83         62.86        11.91 o                         
   6 -16   4          0.92          0.36         7.57 o                         
   7 -16   4          0.76         -7.90         7.99 o                         
  -3 -15   4        157.67        171.74        22.30 o                         
  -2 -15   4        650.23        695.16        32.53 o                         
  -1 -15   4         79.33         85.45        11.18 o                         
   0 -15   4         34.64         48.55         9.77 o                         
   1 -15   4         65.26         69.40         9.99 o                         
   2 -15   4        798.00        755.58        22.96 o                         
   3 -15   4         19.12         21.09         7.54 o                         
   4 -15   4         18.96         26.65         7.08 o                         
   5 -15   4         39.88         40.97         9.41 o                         
   6 -15   4          3.54          0.82         6.75 o                         
   7 -15   4        143.32        160.17        11.66 o                         
   8 -15   4          0.45          0.91        12.84 o                         
   9 -15   4         66.02        105.05        14.00 o                         
  -5 -14   4         29.73         34.34        25.75 o                         
  -4 -14   4        124.25        133.27        17.23 o                         
  -3 -14   4         26.95         36.63        19.35 o                         
  -2 -14   4        266.43        253.88        16.12 o                         
  -1 -14   4        154.87        149.20        12.82 o                         
   0 -14   4         40.97         45.19         9.00 o                         
   1 -14   4         25.51         44.65        13.21 o                         
   2 -14   4        137.67        134.63        10.78 o                         
   3 -14   4         32.86         25.11         8.43 o                         
   4 -14   4          6.48          4.11         6.25 o                         
   5 -14   4         56.22         61.96         7.62 o                         
   6 -14   4         96.28        101.75        16.16 o                         
   7 -14   4          1.92         -1.29         5.64 o                         
   8 -14   4          7.70          2.34         6.06 o                         
   9 -14   4          1.49          9.43         7.60 o                         
  10 -14   4         21.95         43.62        13.65 o                         
  -6 -13   4          0.61          0.99        12.94 o                         
  -5 -13   4          2.18        -11.01        11.31 o                         
  -4 -13   4        151.45        155.87        26.62 o                         
  -3 -13   4         13.45          5.60        13.38 o                         
  -2 -13   4         17.17         21.09         8.74 o                         
  -1 -13   4        134.85        143.40        15.21 o                         
   0 -13   4         90.94         78.19        10.08 o                         
   1 -13   4          2.84         13.04        10.82 o                         
   2 -13   4        126.58        124.54        10.94 o                         
   3 -13   4          7.48         -2.70         5.37 o                         
   4 -13   4          5.89          5.82         5.53 o                         
   5 -13   4        102.47        117.89        10.23 o                         
   6 -13   4        181.10        209.29        11.09 o                         
   7 -13   4         81.79         78.03         9.65 o                         
   8 -13   4        162.04        132.57        11.12 o                         
   9 -13   4          1.64          0.80         6.36 o                         
  10 -13   4          0.48         21.78         9.12 o                         
  -7 -12   4        172.60        155.33        21.26 o                         
  -6 -12   4         85.19         98.12        21.60 o                         
  -5 -12   4         25.96         44.57        14.77 o                         
  -4 -12   4        344.07        331.76        23.52 o                         
  -3 -12   4        326.17        308.22        17.23 o                         
  -2 -12   4         68.45         76.85        10.70 o                         
  -1 -12   4          0.17         -7.63         7.63 o                         
   0 -12   4          1.26         14.44         6.88 o                         
   1 -12   4        402.22        420.32        14.69 o                         
   2 -12   4        385.85        403.00        15.76 o                         
   3 -12   4        246.65        218.83        20.92 o                         
   4 -12   4        438.23        440.43        15.85 o                         
   5 -12   4         28.19         42.07         7.46 o                         
   6 -12   4        942.71        892.84        18.97 o                         
   7 -12   4        169.41        137.70         9.86 o                         
   8 -12   4         52.38         59.73        10.09 o                         
   9 -12   4        172.56        155.46         9.58 o                         
  10 -12   4         25.30         29.42         5.76 o                         
  11 -12   4        280.42        350.91        38.38 o                         
  -8 -11   4          3.79          7.90        13.32 o                         
  -7 -11   4          0.16         -6.80        11.48 o                         
  -6 -11   4          4.29         -1.00        10.99 o                         
  -5 -11   4         77.88         99.61        15.83 o                         
  -4 -11   4        217.13        228.72        19.38 o                         
  -3 -11   4         79.65        120.00        16.75 o                         
  -2 -11   4        266.73        264.97        19.16 o                         
  -1 -11   4         39.51         33.29         9.79 o                         
   0 -11   4          7.80          2.96         5.67 o                         
   1 -11   4       1360.85       1203.36        30.96 o                         
   2 -11   4         11.98         16.32         4.99 o                         
   3 -11   4        524.36        497.57        30.92 o                         
   4 -11   4          0.46          5.59         5.09 o                         
   5 -11   4        273.22        245.17        13.22 o                         
   6 -11   4          3.91          3.00         7.68 o                         
   7 -11   4         36.00         20.07         5.33 o                         
   8 -11   4         22.11         42.96         7.09 o                         
   9 -11   4         67.66         79.98         6.98 o                         
  10 -11   4         61.00         77.76         6.76 o                         
  11 -11   4         48.99         69.12        21.43 o                         
  -8 -10   4         54.74        104.13        27.13 o                         
  -7 -10   4         44.68         35.60        13.20 o                         
  -6 -10   4          1.04        -11.09        15.72 o                         
  -5 -10   4         17.65         16.90         8.82 o                         
  -4 -10   4        595.80        572.56        28.78 o                         
  -3 -10   4          4.72         18.03         7.18 o                         
  -2 -10   4        454.73        464.95        18.25 o                         
  -1 -10   4          0.33         -0.21         3.53 o                         
   0 -10   4         73.53         88.58         8.99 o                         
   1 -10   4        495.12        417.01        25.09 o                         
   2 -10   4        797.73        809.75        19.62 o                         
   3 -10   4          0.70          1.81         4.46 o                         
   4 -10   4         30.63         26.73         5.32 o                         
   5 -10   4          3.10          5.55         4.69 o                         
   6 -10   4        122.97        122.67         8.34 o                         
   7 -10   4          9.78          3.49         6.07 o                         
   8 -10   4       2040.51       1741.12        55.53 o                         
   9 -10   4        197.59        189.11        16.06 o                         
  10 -10   4         33.05         45.96         8.64 o                         
  11 -10   4        303.40        317.81        14.28 o                         
  12 -10   4          4.04         -4.15        16.59 o                         
  -9  -9   4        251.29        202.32        44.08 o                         
  -8  -9   4        124.72        126.63        27.48 o                         
  -7  -9   4          0.48         -8.98        11.10 o                         
  -6  -9   4         53.79         63.42        20.49 o                         
  -5  -9   4          0.66         -7.80         7.80 o                         
  -4  -9   4        861.41        827.61        20.87 o                         
  -3  -9   4         93.97         75.07        13.32 o                         
  -2  -9   4       1090.04       1108.70        22.14 o                         
  -1  -9   4        785.46        755.51        25.24 o                         
   0  -9   4       1097.42       1150.62        50.67 o                         
   1  -9   4       4108.47       4137.95        59.47 o                         
   2  -9   4       1315.48       1272.29        21.42 o                         
   3  -9   4          1.11         -1.09         4.24 o                         
   4  -9   4        303.85        272.24         9.48 o                         
   5  -9   4        434.25        416.06        11.17 o                         
   6  -9   4          0.81          4.36         3.98 o                         
   7  -9   4        481.35        463.95        11.76 o                         
   8  -9   4         60.73         59.61         9.88 o                         
   9  -9   4        205.43        168.89         8.59 o                         
  10  -9   4         68.09         74.08        11.95 o                         
  11  -9   4        144.15        150.73         9.69 o                         
  12  -9   4        105.82        121.37         7.90 o                         
 -10  -8   4         97.32         94.96        17.31 o                         
  -9  -8   4          2.19          2.16        19.18 o                         
  -8  -8   4         62.53         47.54        26.27 o                         
  -7  -8   4          1.28         -7.11        10.74 o                         
  -6  -8   4        104.36        106.98        14.12 o                         
  -5  -8   4        298.68        279.76        14.07 o                         
  -4  -8   4       1133.49       1097.21        23.19 o                         
  -3  -8   4        118.36        130.19         9.05 o                         
  -2  -8   4          7.39          2.10         5.17 o                         
  -1  -8   4         88.74         90.98         9.48 o                         
   0  -8   4        114.47        129.17        13.97 o                         
   1  -8   4        707.06        657.83        16.65 o                         
   2  -8   4        127.58        169.42         7.94 o                         
   3  -8   4         19.38         18.29         4.21 o                         
   4  -8   4        235.80        213.84        12.02 o                         
   5  -8   4        325.83        380.31         9.77 o                         
   6  -8   4        700.82        634.28        12.93 o                         
   7  -8   4        418.07        435.14        22.82 o                         
   8  -8   4         20.47         20.23         4.40 o                         
   9  -8   4        443.29        432.72        12.01 o                         
  10  -8   4         14.24         19.26        10.94 o                         
  11  -8   4          0.01          0.33         4.71 o                         
  12  -8   4         29.51         33.25         6.16 o                         
 -10  -7   4        651.46        612.02        45.14 o                         
  -9  -7   4         77.37         77.77        15.59 o                         
  -8  -7   4        619.59        649.20        30.57 o                         
  -7  -7   4        165.58        150.02        15.89 o                         
  -6  -7   4        148.82        120.93        16.67 o                         
  -5  -7   4        127.34        117.46         9.40 o                         
  -4  -7   4        706.92        734.34        18.01 o                         
  -3  -7   4        453.31        458.58        13.78 o                         
  -2  -7   4        468.89        450.85        13.15 o                         
  -1  -7   4         28.09         18.45         6.52 o                         
   0  -7   4         93.99        100.21         9.23 o                         
   1  -7   4        491.21        499.40        12.29 o                         
   2  -7   4       6321.39       6514.74       197.75 o                         
   3  -7   4        185.65        195.50         7.68 o                         
   4  -7   4        117.02        102.98         5.69 o                         
   5  -7   4        105.00        101.02         5.51 o                         
   6  -7   4        266.01        278.47        11.23 o                         
   7  -7   4        138.35        148.31         8.72 o                         
   8  -7   4        413.24        404.09        10.39 o                         
   9  -7   4          3.83          0.67         4.48 o                         
  10  -7   4         75.61         85.64         7.18 o                         
  11  -7   4         86.11         86.63         7.67 o                         
  12  -7   4         99.21        135.11        13.29 o                         
 -11  -6   4         10.03         -4.43        12.54 o                         
 -10  -6   4         65.62         50.73        14.30 o                         
  -9  -6   4          4.43          6.30        12.40 o                         
  -8  -6   4        735.39        737.70        33.57 o                         
  -7  -6   4        548.26        523.20        19.54 o                         
  -6  -6   4        351.36        361.19        16.94 o                         
  -5  -6   4        908.04        864.21        19.78 o                         
  -4  -6   4        638.04        605.47        15.74 o                         
  -3  -6   4        602.88        606.18        27.03 o                         
  -2  -6   4        352.37        364.56        12.66 o                         
  -1  -6   4       3948.13       3996.75        56.53 o                         
   0  -6   4        515.65        481.90        14.38 o                         
   1  -6   4       4041.58       4128.42        48.51 o                         
   2  -6   4       1063.02        964.40        16.03 o                         
   3  -6   4       1549.38       1737.02        62.22 o                         
   4  -6   4        439.82        458.92         9.46 o                         
   5  -6   4        345.72        283.73         9.96 o                         
   6  -6   4        475.70        406.24         8.74 o                         
   7  -6   4         51.30         72.43         7.13 o                         
   8  -6   4        184.68        194.43        12.93 o                         
   9  -6   4        145.04        151.93         8.77 o                         
  10  -6   4         10.10          7.83         5.15 o                         
  11  -6   4        101.57        106.77        12.31 o                         
  12  -6   4          0.43         -2.25         8.10 o                         
  13  -6   4         25.04         26.05         7.37 o                         
 -11  -5   4         52.88         62.68        32.49 o                         
 -10  -5   4         72.84         74.79        16.07 o                         
  -9  -5   4        218.60        260.11        21.63 o                         
  -8  -5   4        198.09        195.64        22.56 o                         
  -7  -5   4       1032.15        975.07        22.94 o                         
  -6  -5   4       1183.45       1159.51        38.61 o                         
  -5  -5   4        524.94        476.48        14.48 o                         
  -4  -5   4         96.06        118.80         8.30 o                         
  -3  -5   4       1917.18       2076.94        32.77 o                         
  -2  -5   4          1.50          0.61         6.37 o                         
  -1  -5   4       9113.14       9511.34       103.16 o                         
   0  -5   4       2897.60       2882.18        50.16 o                         
   1  -5   4        420.05        467.76        10.22 o                         
   2  -5   4          5.73         11.01         3.56 o                         
   3  -5   4       2782.91       3149.37        36.88 o                         
   4  -5   4       1277.36       1396.41        25.85 o                         
   5  -5   4        242.97        308.49        30.61 o                         
   6  -5   4         46.03         53.48         4.04 o                         
   7  -5   4         11.61          7.55         3.49 o                         
   8  -5   4        572.74        543.12        14.13 o                         
   9  -5   4         31.72         42.74        15.29 o                         
  10  -5   4        277.12        286.73        12.24 o                         
  11  -5   4          0.05         -0.30         5.95 o                         
  12  -5   4         22.29         23.82        10.11 o                         
  13  -5   4          5.11         10.20         7.29 o                         
 -12  -4   4         35.33         38.56        13.90 o                         
 -11  -4   4         11.55         -1.47        12.32 o                         
 -10  -4   4          0.49         -5.25        10.86 o                         
  -9  -4   4        270.47        242.39        22.49 o                         
  -8  -4   4        598.85        564.14        20.38 o                         
  -7  -4   4        856.46        808.50        22.36 o                         
  -6  -4   4        146.62        140.44        22.15 o                         
  -5  -4   4        658.03        662.01        16.31 o                         
  -4  -4   4       1592.22       1579.10        25.52 o                         
  -3  -4   4        317.87        337.10        12.07 o                         
  -2  -4   4       3349.28       3434.61        42.12 o                         
  -1  -4   4          5.80         11.41         3.75 o                         
   0  -4   4        736.98        694.67        45.76 o                         
   1  -4   4         44.56         52.33         3.79 o                         
   2  -4   4        480.69        538.83         9.90 o                         
   3  -4   4       1979.78       2028.63        49.80 o                         
   4  -4   4         42.94         53.57        13.83 o                         
   5  -4   4         70.47         85.39        15.27 o                         
   6  -4   4        407.60        393.51         9.10 o                         
   7  -4   4         14.81         15.61         3.99 o                         
   8  -4   4       1000.33        956.44        17.93 o                         
   9  -4   4       1590.77       1480.75        27.50 o                         
  10  -4   4        480.74        411.78        18.06 o                         
  11  -4   4          1.07          6.73         6.23 o                         
  12  -4   4         33.04         37.78         7.92 o                         
  13  -4   4          4.53         13.84         8.35 o                         
 -12  -3   4         27.37         37.76        13.87 o                         
 -11  -3   4         64.73         36.04        15.55 o                         
 -10  -3   4        445.31        476.32        39.77 o                         
  -9  -3   4        201.15        210.08        19.71 o                         
  -8  -3   4         90.91         96.81        14.62 o                         
  -7  -3   4        191.60        181.73        12.06 o                         
  -6  -3   4        290.25        256.47        11.57 o                         
  -5  -3   4       7863.12       8084.87        92.31 o                         
  -4  -3   4        161.18        103.11        13.48 o                         
  -3  -3   4       1999.13       1960.97        27.65 o                         
  -2  -3   4       3954.72       4348.86        50.33 o                         
  -1  -3   4      32336.69      36109.85       424.85 o                         
   0  -3   4         43.11         48.85         3.93 o                         
   1  -3   4       2477.59       2386.63        27.84 o                         
   2  -3   4        307.36        286.73        22.32 o                         
   3  -3   4         60.54         41.19         9.68 o                         
   4  -3   4        258.36        294.13        16.14 o                         
   5  -3   4       1702.01       1789.67        23.85 o                         
   6  -3   4          2.97          0.75         5.47 o                         
   7  -3   4        297.79        307.79         9.72 o                         
   8  -3   4        367.79        364.89        11.72 o                         
   9  -3   4        887.11        918.24        21.17 o                         
  10  -3   4         13.74         17.07         6.67 o                         
  11  -3   4          5.93          3.42         6.53 o                         
  12  -3   4          7.50         20.15        19.35 o                         
  13  -3   4        219.68        247.99        20.16 o                         
 -13  -2   4          5.80          1.21        11.70 o                         
 -12  -2   4          0.03         24.89        12.32 o                         
 -11  -2   4        209.46        180.27        18.93 o                         
 -10  -2   4        248.94        306.21        26.01 o                         
  -9  -2   4        385.25        420.16        18.86 o                         
  -8  -2   4        126.88        123.62         9.97 o                         
  -7  -2   4         13.32          5.87         5.42 o                         
  -6  -2   4         54.58         79.16         7.54 o                         
  -5  -2   4        605.23        630.49        24.60 o                         
  -4  -2   4         55.26         79.13         7.33 o                         
  -3  -2   4         30.43         55.76        10.61 o                         
  -2  -2   4          0.87          5.13         3.16 o                         
  -1  -2   4          7.38          7.90         2.87 o                         
   0  -2   4          2.68         -0.35         3.04 o                         
   1  -2   4       1199.70       1134.37        17.22 o                         
   2  -2   4       2497.15       2394.53        42.71 o                         
   3  -2   4        215.98        210.11         4.68 o                         
   4  -2   4         31.83         41.30         4.13 o                         
   5  -2   4        269.15        272.69         8.57 o                         
   6  -2   4         26.85         27.82         4.47 o                         
   7  -2   4          3.99          3.25         4.26 o                         
   8  -2   4        134.90        112.00         9.53 o                         
   9  -2   4         84.95         93.11         9.25 o                         
  10  -2   4        143.49        153.04        11.25 o                         
  11  -2   4        191.76        200.82        13.64 o                         
  12  -2   4         17.28         21.74        11.54 o                         
 -13  -1   4        122.06         81.88        16.98 o                         
 -12  -1   4          1.08         -5.43        11.07 o                         
 -11  -1   4        100.97         91.74        15.84 o                         
 -10  -1   4         95.52         97.77        12.61 o                         
  -9  -1   4         68.75         92.90         9.68 o                         
  -8  -1   4        276.15        297.19        22.13 o                         
  -7  -1   4        101.76         75.01         7.23 o                         
  -6  -1   4         56.92         99.86         8.02 o                         
  -5  -1   4          0.12         21.43         6.74 o                         
  -4  -1   4       1540.43       1480.12        22.60 o                         
  -3  -1   4         52.33         79.69         8.23 o                         
  -2  -1   4       4503.16       4529.52        50.63 o                         
  -1  -1   4        369.78        363.69         7.73 o                         
   0  -1   4        940.60        906.31        12.48 o                         
   1  -1   4        282.14        282.08         5.59 o                         
   2  -1   4         46.81         31.74         2.45 o                         
   3  -1   4        383.84        364.84         7.67 o                         
   4  -1   4       1951.61       1999.52        26.33 o                         
   5  -1   4          0.49          2.47         4.19 o                         
   6  -1   4        264.00        257.47         9.46 o                         
   7  -1   4        259.01        269.19        12.53 o                         
   8  -1   4         49.86         52.25         7.10 o                         
   9  -1   4        686.25        632.44        19.21 o                         
  10  -1   4          3.26          5.46         8.89 o                         
  11  -1   4         29.91         35.03        14.80 o                         
  12  -1   4          0.79         14.23         8.33 o                         
 -13   0   4          5.13         15.22        12.08 o                         
 -12   0   4         19.61          4.88        11.45 o                         
 -11   0   4        148.89        137.23        23.51 o                         
 -10   0   4         77.89         65.99        10.88 o                         
  -9   0   4          4.01          2.43         6.67 o                         
  -8   0   4         18.17         17.20         5.99 o                         
  -7   0   4         19.71         15.00         8.63 o                         
  -6   0   4       1020.12       1006.34        19.53 o                         
  -5   0   4       1439.60       1462.59        23.48 o                         
  -4   0   4        995.89        976.02        17.68 o                         
  -3   0   4       4568.84       4537.17        56.29 o                         
  -2   0   4       1482.61       1504.77        19.80 o                         
   0   0   4         26.24         20.45         2.98 o                         
   1   0   4      10941.20      11027.12       364.63 o                         
   2   0   4        171.45        191.65         6.19 o                         
   3   0   4       1735.83       1815.88        23.59 o                         
   4   0   4       2259.28       2382.99        42.90 o                         
   5   0   4       1450.94       1528.24        23.20 o                         
   6   0   4         43.07         29.74         5.02 o                         
   7   0   4         10.87         21.30         5.83 o                         
   8   0   4         77.52         74.28        10.03 o                         
   9   0   4         43.03         56.53         9.17 o                         
  10   0   4          5.97         -6.92         7.25 o                         
  11   0   4          0.17          5.07         8.08 o                         
  12   0   4         38.05         35.93        13.03 o                         
 -13   1   4        106.45        129.65        19.87 o                         
 -12   1   4         91.64         69.01        14.34 o                         
 -11   1   4          3.77        -11.58        11.58 o                         
 -10   1   4         62.65         66.93        10.09 o                         
  -9   1   4        159.82        162.94        10.83 o                         
  -8   1   4        157.29        177.75        10.69 o                         
  -7   1   4        244.31        280.20        12.73 o                         
  -6   1   4        214.92        235.70        10.53 o                         
  -5   1   4        840.69        811.63        19.31 o                         
  -4   1   4        791.91        664.86        18.67 o                         
  -3   1   4         38.03         40.28         4.99 o                         
  -2   1   4       5291.20       5233.03        65.60 o                         
  -1   1   4         48.34         57.62         4.69 o                         
   0   1   4       1328.57       1203.61        15.24 o                         
   1   1   4        128.22         94.24         4.23 o                         
   2   1   4        191.15        236.40         7.44 o                         
   3   1   4        305.22        326.69         9.21 o                         
   4   1   4       1472.90       1486.39        25.61 o                         
   5   1   4        400.66        404.49        13.38 o                         
   6   1   4         12.48          4.66         5.34 o                         
   7   1   4       1037.12       1019.39        20.64 o                         
   8   1   4          0.50         -0.84         5.95 o                         
   9   1   4         13.49          1.95         7.47 o                         
  10   1   4        733.34        663.05        22.20 o                         
  11   1   4        306.88        335.10        24.17 o                         
  12   1   4        123.85        134.50        18.09 o                         
 -13   2   4        109.17        145.11        39.58 o                         
 -12   2   4          2.51         -4.32         9.89 o                         
 -11   2   4          0.02          0.13         7.49 o                         
 -10   2   4         29.47         35.15         9.07 o                         
  -9   2   4         40.88         50.93         7.65 o                         
  -8   2   4          1.57         -2.77         5.79 o                         
  -7   2   4        832.22        756.56        16.88 o                         
  -6   2   4        168.88        247.55        12.09 o                         
  -5   2   4        154.42        116.55         7.18 o                         
  -4   2   4         26.81         24.48         4.13 o                         
  -3   2   4          1.34          9.38         2.85 o                         
  -2   2   4       2551.18       2592.92        30.17 o                         
  -1   2   4         17.52         15.23         2.12 o                         
   0   2   4       5016.68       4787.25        51.43 o                         
   1   2   4         49.07         79.56         6.34 o                         
   2   2   4        114.11         77.46         4.71 o                         
   3   2   4        128.59        137.90        10.04 o                         
   4   2   4         67.80         68.13         9.77 o                         
   5   2   4       1214.78       1237.22        30.40 o                         
   6   2   4        276.21        284.08        12.88 o                         
   7   2   4         52.12         50.61         6.97 o                         
   8   2   4         30.20         45.18         7.77 o                         
   9   2   4        558.06        548.98        36.15 o                         
  10   2   4         47.71         40.30         9.92 o                         
  11   2   4         51.52         71.08        16.93 o                         
  12   2   4          2.48         33.09        13.43 o                         
 -14   3   4         76.18         37.34        21.77 o                         
 -13   3   4         88.23         59.66        13.87 o                         
 -12   3   4         22.64         26.41        12.54 o                         
 -11   3   4         27.89         38.42         9.32 o                         
 -10   3   4        188.67        161.88        12.49 o                         
  -9   3   4       1349.92       1297.91        25.24 o                         
  -8   3   4         99.60        101.23         8.17 o                         
  -7   3   4        433.59        433.55        12.70 o                         
  -6   3   4          6.75          9.32         5.94 o                         
  -5   3   4         18.39         53.31         6.61 o                         
  -4   3   4        485.64        424.46        11.85 o                         
  -3   3   4       5979.97       5468.57        60.33 o                         
  -2   3   4        287.03        298.36         6.33 o                         
  -1   3   4        231.44        236.41         6.75 o                         
   0   3   4        743.55        734.42        10.23 o                         
   1   3   4       7910.09       8200.00        87.05 o                         
   2   3   4        906.29        898.04        15.06 o                         
   3   3   4        243.48        267.03        11.21 o                         
   4   3   4        201.82        226.26        12.36 o                         
   5   3   4        651.92        736.44        16.22 o                         
   6   3   4          8.60         11.50         5.80 o                         
   7   3   4         23.80         26.89         6.93 o                         
   8   3   4        633.34        606.43        21.62 o                         
   9   3   4         11.43          7.56        13.37 o                         
  10   3   4         47.76         54.65        16.30 o                         
  11   3   4         40.41         47.19        13.73 o                         
 -14   4   4        165.11        150.65        22.81 o                         
 -13   4   4        617.86        669.02        42.37 o                         
 -12   4   4         41.51         38.92        17.28 o                         
 -11   4   4        320.99        293.39        21.16 o                         
 -10   4   4         64.96         87.29        12.23 o                         
  -9   4   4        313.51        286.50        13.13 o                         
  -8   4   4          1.65          4.58         5.03 o                         
  -7   4   4         34.03         22.76         5.17 o                         
  -6   4   4       1070.88       1115.26        23.68 o                         
  -5   4   4        139.26        117.88        11.65 o                         
  -4   4   4       9269.35       9243.56        99.70 o                         
  -3   4   4       2150.68       2068.87        26.09 o                         
  -2   4   4        175.05        169.60         7.74 o                         
  -1   4   4       2123.27       2024.14        42.92 o                         
   0   4   4        737.94        717.85        10.17 o                         
   1   4   4        599.12        618.59        11.18 o                         
   2   4   4       2218.71       2380.14        30.66 o                         
   3   4   4          2.72          9.65         4.72 o                         
   4   4   4       2132.59       2168.81        30.84 o                         
   5   4   4        424.83        449.86        17.56 o                         
   6   4   4        178.45        174.36        17.85 o                         
   7   4   4        216.69        189.66        12.30 o                         
   8   4   4        183.11        176.80        11.91 o                         
   9   4   4         51.97         52.43        17.63 o                         
  10   4   4          0.19        -11.92        11.92 o                         
  11   4   4        158.15        149.18        18.44 o                         
 -14   5   4        424.21        467.01        92.33 o                         
 -13   5   4        207.94        230.78        29.56 o                         
 -12   5   4        785.06        805.78        38.95 o                         
 -11   5   4        319.55        337.31        21.41 o                         
 -10   5   4         13.70          9.94         5.10 o                         
  -9   5   4         14.94          9.57         6.43 o                         
  -8   5   4          5.11          0.58         5.01 o                         
  -7   5   4         66.49         80.96        12.22 o                         
  -6   5   4        327.06        292.69        10.66 o                         
  -5   5   4        198.75        213.21         9.07 o                         
  -4   5   4       4409.77       4564.11        60.53 o                         
  -3   5   4       1297.62       1259.10        18.08 o                         
  -2   5   4        763.36        693.11        10.56 o                         
  -1   5   4       1179.07       1114.20        27.97 o                         
   0   5   4       2322.28       2493.51        29.37 o                         
   1   5   4       6350.14       6496.50        81.37 o                         
   2   5   4        564.36        566.99        12.40 o                         
   3   5   4        710.52        741.48        15.12 o                         
   4   5   4        279.90        250.42        10.18 o                         
   5   5   4          3.85         -4.17         5.14 o                         
   6   5   4        282.44        284.87        16.63 o                         
   7   5   4         31.89         21.18         8.45 o                         
   8   5   4         17.55         18.21         8.95 o                         
   9   5   4         17.37         30.62        12.34 o                         
  10   5   4          1.09         13.24        12.21 o                         
 -14   6   4          0.09         -8.64        14.86 o                         
 -13   6   4          5.48          3.61        10.14 o                         
 -12   6   4        100.56         76.09        14.11 o                         
 -11   6   4        448.73        438.65        18.12 o                         
 -10   6   4         94.39         64.90         9.83 o                         
  -9   6   4         10.77         10.40         4.18 o                         
  -8   6   4          7.67          7.27         5.24 o                         
  -7   6   4        709.79        669.58        19.59 o                         
  -6   6   4          0.00          4.29         4.10 o                         
  -5   6   4        336.35        355.05        11.68 o                         
  -4   6   4       1222.70       1326.36        28.55 o                         
  -3   6   4         42.19         54.06         5.54 o                         
  -2   6   4        674.81        777.03        22.14 o                         
  -1   6   4       3412.24       3878.17        95.79 o                         
   0   6   4        342.35        344.99         7.18 o                         
   1   6   4        133.06        122.62         9.93 o                         
   2   6   4       1084.95       1092.87        18.20 o                         
   3   6   4         95.88         92.97         6.78 o                         
   4   6   4          5.06          6.90         6.15 o                         
   5   6   4        316.80        284.08        14.06 o                         
   6   6   4         49.32         60.40        10.10 o                         
   7   6   4          1.56         -4.03         4.03 o                         
   8   6   4          4.73         -3.43        13.13 o                         
   9   6   4        135.81         98.37        18.67 o                         
  10   6   4         43.43         41.13        14.01 o                         
 -13   7   4        176.41        160.89        18.15 o                         
 -12   7   4          2.83          5.43         8.61 o                         
 -11   7   4        914.85        895.46        25.01 o                         
 -10   7   4       1282.03       1332.37        26.27 o                         
  -9   7   4        422.48        407.91        17.61 o                         
  -8   7   4       1573.76       1487.59        30.23 o                         
  -7   7   4         10.90          8.33         5.36 o                         
  -6   7   4        146.92        128.58         7.51 o                         
  -5   7   4       1176.10       1102.04        28.87 o                         
  -4   7   4        150.59        124.84         6.48 o                         
  -3   7   4         23.11         28.67         3.84 o                         
  -2   7   4       1660.97       1787.93        22.63 o                         
  -1   7   4       2320.46       2144.46        44.29 o                         
   0   7   4        161.57        130.96         6.70 o                         
   1   7   4          2.32         10.28         3.44 o                         
   2   7   4       3908.60       3905.06        55.06 o                         
   3   7   4        192.52        224.43         9.79 o                         
   4   7   4         88.91         69.28         9.13 o                         
   5   7   4         43.92         41.06         7.50 o                         
   6   7   4          1.65         12.88         7.56 o                         
   7   7   4         60.81         47.15        15.59 o                         
   8   7   4        112.93        119.64        17.20 o                         
   9   7   4         84.33         68.78        14.12 o                         
 -13   8   4         43.03         29.58        11.29 o                         
 -12   8   4        202.03        207.73        14.39 o                         
 -11   8   4        355.89        387.55        17.43 o                         
 -10   8   4          0.03         12.30         6.38 o                         
  -9   8   4        168.79        161.96        14.82 o                         
  -8   8   4       2243.80       2155.75        40.06 o                         
  -7   8   4          8.26         10.21         4.86 o                         
  -6   8   4        139.17        183.85         9.19 o                         
  -5   8   4        100.53        118.90         7.78 o                         
  -4   8   4        144.71        137.91        12.68 o                         
  -3   8   4        675.16        614.22        18.21 o                         
  -2   8   4          0.15          3.23         2.38 o                         
  -1   8   4        206.94        220.11        14.67 o                         
   0   8   4       1619.62       1548.29        21.36 o                         
   1   8   4         42.62         39.42         4.78 o                         
   2   8   4          2.60         12.57         6.30 o                         
   3   8   4        494.95        505.54        13.97 o                         
   4   8   4         18.72         24.91         6.30 o                         
   5   8   4        683.69        659.97        26.28 o                         
   6   8   4        153.96        168.09        12.95 o                         
   7   8   4          0.19         13.29         8.43 o                         
   8   8   4          8.76         15.15        12.21 o                         
   9   8   4          2.62          3.64        11.66 o                         
 -13   9   4          1.57         -3.49         9.98 o                         
 -12   9   4          7.49         14.56         8.26 o                         
 -11   9   4         63.65         55.28        10.35 o                         
 -10   9   4        195.49        208.90        25.55 o                         
  -9   9   4         18.16          9.20         5.92 o                         
  -8   9   4        122.92        127.01        13.17 o                         
  -7   9   4       7852.67       7527.04        87.35 o                         
  -6   9   4         14.70         18.40         5.01 o                         
  -5   9   4       1017.22       1000.19        18.12 o                         
  -4   9   4         74.49         90.80         8.85 o                         
  -3   9   4         81.76         78.20         6.46 o                         
  -2   9   4        428.36        444.70         8.87 o                         
  -1   9   4       1496.62       1540.61        20.93 o                         
   0   9   4        972.02        982.45        21.85 o                         
   1   9   4         11.59          5.32         3.97 o                         
   2   9   4        461.29        461.52        12.68 o                         
   3   9   4        617.17        603.52        18.38 o                         
   4   9   4        328.32        297.17        23.86 o                         
   5   9   4        125.41        119.71        11.42 o                         
   6   9   4        605.96        576.81        21.00 o                         
   7   9   4         11.75         -0.16         8.18 o                         
   8   9   4         28.83         23.31        12.53 o                         
 -13  10   4         10.00         21.45        11.07 o                         
 -12  10   4         37.24         37.04        17.80 o                         
 -11  10   4         22.71         17.22        10.28 o                         
 -10  10   4         60.68         71.93         8.46 o                         
  -9  10   4         41.68         59.18        11.45 o                         
  -8  10   4        330.00        321.65        14.97 o                         
  -7  10   4        450.60        405.94        13.35 o                         
  -6  10   4        154.11        150.16         9.21 o                         
  -5  10   4          4.01         -1.09         3.99 o                         
  -4  10   4        658.14        647.06        16.58 o                         
  -3  10   4          2.31          6.88         3.52 o                         
  -2  10   4         81.87        104.96         5.28 o                         
  -1  10   4        428.45        441.01         9.81 o                         
   0  10   4        101.51        117.48        13.82 o                         
   1  10   4        122.81        115.34         7.08 o                         
   2  10   4       1256.77       1202.80        24.15 o                         
   3  10   4         20.00         35.18         7.06 o                         
   4  10   4         56.96         56.79         8.51 o                         
   5  10   4          1.95          0.51         7.16 o                         
   6  10   4         88.97         96.42        11.78 o                         
   7  10   4        245.22        295.85        23.22 o                         
 -12  11   4         44.16         35.58        12.58 o                         
 -11  11   4          0.07          0.66         7.50 o                         
 -10  11   4         51.45         58.44         8.14 o                         
  -9  11   4        209.49        223.18        17.48 o                         
  -8  11   4        581.10        535.50        18.14 o                         
  -7  11   4        287.51        291.29        15.82 o                         
  -6  11   4        376.30        408.13        25.07 o                         
  -5  11   4       3226.80       3141.87        46.95 o                         
  -4  11   4       1703.71       1638.87        25.33 o                         
  -3  11   4        372.53        355.87         9.68 o                         
  -2  11   4          0.74          1.05         3.21 o                         
  -1  11   4         10.65         16.75         3.51 o                         
   0  11   4         31.34         33.88         4.58 o                         
   1  11   4        102.73        113.67        10.25 o                         
   2  11   4          1.16          2.29         5.15 o                         
   3  11   4         46.48         60.20        10.52 o                         
   4  11   4         28.58         39.71         8.54 o                         
   5  11   4        116.65        121.08        23.00 o                         
   6  11   4        104.39         91.17        18.43 o                         
 -12  12   4         12.92         15.85        10.82 o                         
 -11  12   4          5.97         16.24        13.48 o                         
 -10  12   4          4.37         13.81         9.29 o                         
  -9  12   4        192.01        188.08        11.30 o                         
  -8  12   4          9.02         11.83         5.49 o                         
  -7  12   4         49.04         55.69         8.78 o                         
  -6  12   4         17.27         20.97         6.62 o                         
  -5  12   4        103.44        116.14         7.70 o                         
  -4  12   4        238.59        247.51        11.08 o                         
  -3  12   4         86.03         88.85         5.84 o                         
  -2  12   4        112.89        130.44         6.49 o                         
  -1  12   4        176.81        170.19        11.63 o                         
   0  12   4         15.88         14.46         4.34 o                         
   1  12   4         36.48         43.29         6.34 o                         
   2  12   4        442.84        471.57        15.77 o                         
   3  12   4         30.83         42.33         7.35 o                         
   4  12   4         17.35         18.93         7.35 o                         
   5  12   4         34.46         41.22         8.90 o                         
   6  12   4         86.11         72.61        18.58 o                         
 -11  13   4        171.50        244.88        20.22 o                         
 -10  13   4          0.94        -10.71        10.71 o                         
  -9  13   4          6.25         11.55         6.81 o                         
  -8  13   4        150.68        123.98        10.70 o                         
  -7  13   4        122.76        138.97        10.51 o                         
  -6  13   4         49.40         82.33        13.81 o                         
  -5  13   4        404.06        368.39        17.54 o                         
  -4  13   4       1036.45        944.22        19.43 o                         
  -3  13   4         15.82         16.69         7.27 o                         
  -2  13   4        184.23        205.45        11.22 o                         
  -1  13   4         36.00         46.48         4.51 o                         
   0  13   4        411.56        416.07        11.36 o                         
   1  13   4        762.96        743.94        18.26 o                         
   2  13   4         55.70         48.77        10.03 o                         
   3  13   4        132.36        105.05        11.64 o                         
   4  13   4          0.11          1.81        15.90 o                         
 -10  14   4         25.37         15.90        13.13 o                         
  -9  14   4          0.04         -6.02         6.02 o                         
  -8  14   4         82.32        102.12         9.88 o                         
  -7  14   4        110.62        109.96        17.63 o                         
  -6  14   4         13.93          7.71         6.65 o                         
  -5  14   4        498.71        453.25        13.89 o                         
  -4  14   4         45.12         41.07         5.53 o                         
  -3  14   4         41.97         45.54         5.31 o                         
  -2  14   4        103.47         78.81        20.05 o                         
  -1  14   4         68.00         60.14        19.35 o                         
   0  14   4        165.59        179.85         7.69 o                         
   1  14   4        105.93        132.46         8.24 o                         
   2  14   4         12.11          3.47         6.59 o                         
   3  14   4         40.17         22.53         9.55 o                         
  -9  15   4          7.98         29.07        15.32 o                         
  -8  15   4          8.94         21.27         9.01 o                         
  -7  15   4         72.55         88.38         8.54 o                         
  -6  15   4        143.53        151.51        37.33 o                         
  -5  15   4         97.47        117.83        13.76 o                         
  -4  15   4          0.11          6.67         5.60 o                         
  -3  15   4         84.01         99.89        20.39 o                         
  -2  15   4        174.26        157.28        24.89 o                         
  -1  15   4        437.85        501.09        39.77 o                         
   0  15   4         20.80         24.88        18.66 o                         
   1  15   4          3.63          1.68         4.41 o                         
   2  15   4         31.07         32.45         8.72 o                         
  -8  16   4         10.90         23.92        12.20 o                         
  -7  16   4        172.17        173.02        11.25 o                         
  -6  16   4         67.35         68.57        11.54 o                         
  -5  16   4         42.10         53.99         6.11 o                         
  -4  16   4          1.29          1.04        14.17 o                         
  -3  16   4         67.38         59.79        19.70 o                         
  -2  16   4         24.22        -14.17        14.17 o                         
  -1  16   4          0.84         17.62        18.66 o                         
   0  16   4          1.32        -12.44        22.12 o                         
   3 -17   5         87.17         92.84        14.28 o                         
  -1 -16   5          4.27          3.96        14.17 o                         
   0 -16   5         34.83         34.44        11.66 o                         
   1 -16   5         94.68         90.50        15.90 o                         
   2 -16   5        169.27        197.18        20.01 o                         
   3 -16   5         26.20         35.50        11.92 o                         
   4 -16   5          2.72          2.52         8.79 o                         
   5 -16   5         64.42         56.36         9.49 o                         
   6 -16   5         51.34         77.82        10.09 o                         
   7 -16   5         20.62         16.39         7.98 o                         
  -3 -15   5         24.69         22.85        11.79 o                         
  -2 -15   5         47.58         66.28        35.42 o                         
  -1 -15   5          9.16         25.23        16.93 o                         
   0 -15   5        185.44        201.96        18.56 o                         
   1 -15   5        293.20        325.14        18.16 o                         
   2 -15   5        167.00        183.96        16.10 o                         
   3 -15   5          0.30          2.74         7.36 o                         
   4 -15   5         10.38         17.07        12.74 o                         
   5 -15   5          5.64          5.63         8.29 o                         
   6 -15   5         83.70        104.27        10.34 o                         
   7 -15   5         77.51         81.56         9.29 o                         
   8 -15   5         37.04         56.01         8.09 o                         
  -4 -14   5          5.28        -10.46        10.46 o                         
  -3 -14   5         16.91         41.82        19.01 o                         
  -2 -14   5        139.27        118.91        15.35 o                         
  -1 -14   5        199.70        207.01        14.67 o                         
   0 -14   5         27.35         31.29         9.82 o                         
   1 -14   5        281.22        304.09        16.58 o                         
   2 -14   5          8.90         22.45        15.89 o                         
   3 -14   5         43.25         59.04         9.13 o                         
   4 -14   5        494.01        503.98        23.33 o                         
   5 -14   5         72.12         99.95         9.87 o                         
   6 -14   5        115.37        138.02        12.41 o                         
   7 -14   5         22.67         29.07        12.15 o                         
   8 -14   5          0.71          0.81         5.84 o                         
   9 -14   5          0.68          1.24         6.14 o                         
  -6 -13   5          7.49         12.41        13.99 o                         
  -5 -13   5        239.02        257.66        22.54 o                         
  -4 -13   5         28.37         19.87        14.34 o                         
  -3 -13   5          2.93          6.82        11.11 o                         
  -2 -13   5        218.10        239.37        18.06 o                         
  -1 -13   5          2.63         -3.87         7.15 o                         
   0 -13   5        167.16        166.89        13.37 o                         
   1 -13   5          0.08          5.24         6.42 o                         
   2 -13   5         50.11         40.24         6.95 o                         
   3 -13   5         37.52         41.23         7.97 o                         
   4 -13   5          1.80         14.32         5.89 o                         
   5 -13   5        154.23        188.40        10.63 o                         
   6 -13   5        166.26        187.65        11.38 o                         
   7 -13   5          0.02         -4.50         9.33 o                         
   8 -13   5        156.33        117.68        28.86 o                         
   9 -13   5         22.57         27.05         7.80 o                         
  10 -13   5        140.53        111.30        24.54 o                         
  -7 -12   5         41.97         68.93        17.01 o                         
  -6 -12   5         28.00         20.22        12.95 o                         
  -5 -12   5        251.34        254.17        22.35 o                         
  -4 -12   5         62.07         72.56        14.88 o                         
  -3 -12   5        126.05        163.88        17.82 o                         
  -2 -12   5         28.34          8.99         6.22 o                         
  -1 -12   5          6.29          9.38         5.29 o                         
   0 -12   5          1.54          6.08         7.22 o                         
   1 -12   5         79.35         60.02         9.10 o                         
   2 -12   5          0.08          4.19         5.25 o                         
   3 -12   5         32.30         30.75         6.41 o                         
   4 -12   5        238.88        238.23        11.83 o                         
   5 -12   5        498.00        491.43        15.92 o                         
   6 -12   5        148.15        169.11         9.86 o                         
   7 -12   5          0.03         17.59         5.76 o                         
   8 -12   5        185.65        215.66        10.38 o                         
   9 -12   5         12.02         17.26         7.66 o                         
  10 -12   5          0.90         -7.26        13.82 o                         
  11 -12   5         46.58        105.75        25.57 o                         
  -8 -11   5          3.40         -3.89        12.29 o                         
  -7 -11   5        191.18        154.58        20.04 o                         
  -6 -11   5         11.74          2.92        12.08 o                         
  -5 -11   5          2.32         -3.38        11.21 o                         
  -4 -11   5        170.05        183.11        14.10 o                         
  -3 -11   5         13.98          8.50         8.74 o                         
  -2 -11   5        672.81        674.56        18.95 o                         
  -1 -11   5         83.82         83.94         8.64 o                         
   0 -11   5         48.60         45.63         7.16 o                         
   1 -11   5        147.25        177.45        11.76 o                         
   2 -11   5         76.90         72.54         7.37 o                         
   3 -11   5        118.44        122.80         8.53 o                         
   4 -11   5       1537.88       1602.76        26.67 o                         
   5 -11   5         24.23         20.00         5.69 o                         
   6 -11   5         28.77         39.85         5.68 o                         
   7 -11   5         60.35         80.51         9.68 o                         
   8 -11   5          0.81         -0.36         4.35 o                         
   9 -11   5         35.25         50.80        20.39 o                         
  10 -11   5         42.59         12.44        17.28 o                         
  11 -11   5          8.96         -3.11        14.51 o                         
  -8 -10   5         24.64         28.37        15.38 o                         
  -7 -10   5          4.70          7.63        11.72 o                         
  -6 -10   5          0.23         18.67        12.68 o                         
  -5 -10   5         79.77         96.44        12.11 o                         
  -4 -10   5        135.96        141.73        13.88 o                         
  -3 -10   5         49.50         60.50         8.62 o                         
  -2 -10   5        345.73        355.68        21.31 o                         
  -1 -10   5        156.24        174.68        12.01 o                         
   0 -10   5        652.74        607.82        16.00 o                         
   1 -10   5          0.25          0.94         3.44 o                         
   2 -10   5        184.05        179.24         9.55 o                         
   3 -10   5        272.84        210.71        10.43 o                         
   4 -10   5        178.43        165.81         8.68 o                         
   5 -10   5         54.29         67.62         7.23 o                         
   6 -10   5         39.91         43.80         5.40 o                         
   7 -10   5        140.33        136.49         7.44 o                         
   8 -10   5          0.00          5.45        11.10 o                         
   9 -10   5        124.19        117.18        23.85 o                         
  10 -10   5         66.62         82.60        22.47 o                         
  11 -10   5        112.41         92.29        22.81 o                         
  -9  -9   5        152.73        145.72        19.67 o                         
  -8  -9   5         23.82         11.22        12.89 o                         
  -7  -9   5        164.95        197.90        20.42 o                         
  -6  -9   5         74.43        103.34        15.27 o                         
  -5  -9   5         26.25         39.58        10.93 o                         
  -4  -9   5        407.26        402.03        15.71 o                         
  -3  -9   5        356.29        365.59        14.64 o                         
  -2  -9   5         11.17         16.86         6.43 o                         
  -1  -9   5        100.88         87.20         7.77 o                         
   0  -9   5         30.67         36.54         6.46 o                         
   1  -9   5       1399.27       1440.18        23.63 o                         
   2  -9   5        108.40        120.07        11.99 o                         
   3  -9   5        603.77        563.97        16.85 o                         
   4  -9   5         11.33         10.71         4.09 o                         
   5  -9   5        842.33        812.88        15.44 o                         
   6  -9   5         32.45         58.08         6.82 o                         
   7  -9   5         40.90         32.71         4.34 o                         
   8  -9   5          2.26         14.17        14.51 o                         
   9  -9   5         10.45         -1.73        15.21 o                         
  10  -9   5          9.73         11.75        16.24 o                         
  11  -9   5         99.05         86.75        21.43 o                         
  12  -9   5        215.64        256.16        33.19 o                         
 -10  -8   5         62.36         53.87        16.49 o                         
  -9  -8   5          8.58         14.48        12.84 o                         
  -8  -8   5        137.75        134.67        28.86 o                         
  -7  -8   5          4.01        -15.55        15.55 o                         
  -6  -8   5         32.76         38.54        11.42 o                         
  -5  -8   5         94.31         98.12        10.92 o                         
  -4  -8   5        231.76        229.86        12.13 o                         
  -3  -8   5        107.77        118.86         9.98 o                         
  -2  -8   5        299.03        297.40        11.80 o                         
  -1  -8   5         74.44         97.74        12.30 o                         
   0  -8   5       1758.84       1710.15        55.96 o                         
   1  -8   5        648.40        620.43        14.15 o                         
   2  -8   5        261.94        258.10         9.24 o                         
   3  -8   5        266.32        243.02         8.53 o                         
   4  -8   5         51.77         63.95         8.38 o                         
   5  -8   5        331.88        328.10         8.76 o                         
   6  -8   5        466.10        498.02        10.20 o                         
   7  -8   5         28.34         14.65         9.39 o                         
   8  -8   5         82.31         76.73        18.32 o                         
   9  -8   5         11.46         27.65        17.28 o                         
  10  -8   5        142.42        123.40        25.58 o                         
  11  -8   5         92.11         88.14        21.77 o                         
  12  -8   5          2.96         36.63        20.39 o                         
 -10  -7   5        216.81        221.62        22.56 o                         
  -9  -7   5          9.91         14.45        12.58 o                         
  -8  -7   5          0.32         -0.29        11.85 o                         
  -7  -7   5         83.39         66.30        13.56 o                         
  -6  -7   5         26.47         35.30         7.92 o                         
  -5  -7   5          9.68         22.44         7.00 o                         
  -4  -7   5        143.29        147.24         9.97 o                         
  -3  -7   5          0.00          3.27         5.39 o                         
  -2  -7   5         85.23         76.80         7.02 o                         
  -1  -7   5         62.87         81.95         7.20 o                         
   0  -7   5        103.98        110.67        11.91 o                         
   1  -7   5       4855.21       4941.77        57.86 o                         
   2  -7   5        957.15       1141.59        20.79 o                         
   3  -7   5       1852.12       1881.16        25.61 o                         
   4  -7   5         60.77         64.95         5.34 o                         
   5  -7   5         18.84         38.55         6.48 o                         
   6  -7   5          4.35         12.79         8.65 o                         
   7  -7   5        624.48        556.47        24.84 o                         
   8  -7   5        423.79        377.25        22.84 o                         
   9  -7   5          6.04          2.76        14.51 o                         
  10  -7   5        173.00        120.64        22.82 o                         
  11  -7   5        263.77        251.46        19.99 o                         
  12  -7   5        186.30        233.33        15.07 o                         
 -11  -6   5          3.91          8.66        12.81 o                         
 -10  -6   5        444.50        438.29        30.95 o                         
  -9  -6   5        273.13        247.43        21.99 o                         
  -8  -6   5        291.31        250.21        57.40 o                         
  -7  -6   5         61.37         41.50        10.06 o                         
  -6  -6   5        333.58        326.49        15.77 o                         
  -5  -6   5       2492.39       2571.10        42.40 o                         
  -4  -6   5        171.38        197.40        10.18 o                         
  -3  -6   5         51.95         45.52         6.30 o                         
  -2  -6   5         69.78         77.97         9.78 o                         
  -1  -6   5       2087.82       2154.49        31.31 o                         
   0  -6   5       1337.45       1456.97        26.16 o                         
   1  -6   5        228.15        188.83         8.63 o                         
   2  -6   5        111.79        104.85         7.60 o                         
   3  -6   5         92.53        101.39         5.56 o                         
   4  -6   5         67.47         84.14         5.56 o                         
   5  -6   5         26.75         36.34         8.51 o                         
   6  -6   5       1077.27       1105.05        32.33 o                         
   7  -6   5        109.72         82.05        15.21 o                         
   8  -6   5       1779.51       1722.17        45.97 o                         
   9  -6   5          2.56          1.11         3.91 o                         
  10  -6   5         26.48         34.41         7.62 o                         
  11  -6   5        168.63        177.95        11.47 o                         
  12  -6   5         21.24         22.87         6.04 o                         
 -11  -5   5          7.51         -5.31        11.48 o                         
 -10  -5   5        284.84        292.25        40.80 o                         
  -9  -5   5        179.84        182.68        19.55 o                         
  -8  -5   5        992.30       1047.55        39.13 o                         
  -7  -5   5        215.37        202.68        12.64 o                         
  -6  -5   5          3.77          4.63         6.44 o                         
  -5  -5   5          0.71         -2.72         5.27 o                         
  -4  -5   5         20.12         20.45         5.75 o                         
  -3  -5   5        170.65        205.80        10.35 o                         
  -2  -5   5       2272.91       2354.00        32.64 o                         
  -1  -5   5        111.03        138.21         9.17 o                         
   0  -5   5        305.07        286.18        14.83 o                         
   1  -5   5         44.29         39.96         6.64 o                         
   2  -5   5        108.17         90.96         5.20 o                         
   3  -5   5       2436.00       2730.03       100.87 o                         
   4  -5   5        975.02       1095.70        29.53 o                         
   5  -5   5        100.34         96.13        11.72 o                         
   6  -5   5          4.39          8.94         7.69 o                         
   7  -5   5         53.09         62.74         4.28 o                         
   8  -5   5        322.45        339.43         9.41 o                         
   9  -5   5          1.04          1.60         8.64 o                         
  10  -5   5         88.24        100.24         7.94 o                         
  11  -5   5          1.41          8.14         5.48 o                         
  12  -5   5         36.24         28.19        13.56 o                         
 -12  -4   5         55.42         44.63        26.78 o                         
 -11  -4   5          4.34         -3.43        13.65 o                         
 -10  -4   5        544.75        495.97        27.99 o                         
  -9  -4   5        741.25        756.91        31.68 o                         
  -8  -4   5         95.00        105.83        10.24 o                         
  -7  -4   5         63.80         60.26         9.72 o                         
  -6  -4   5        347.95        322.00        12.84 o                         
  -5  -4   5        570.08        545.81        15.10 o                         
  -4  -4   5       2251.61       2238.47        32.67 o                         
  -3  -4   5       6338.78       6536.80       110.50 o                         
  -2  -4   5        710.82        748.53        15.45 o                         
  -1  -4   5        248.29        210.98        12.13 o                         
   0  -4   5        250.76        254.45         7.66 o                         
   1  -4   5       2991.92       2987.18        39.92 o                         
   2  -4   5        190.37        135.41         8.44 o                         
   3  -4   5       1439.88       1266.37        30.46 o                         
   4  -4   5        785.74        759.30        24.01 o                         
   5  -4   5        192.77        148.65        16.08 o                         
   6  -4   5        249.95        237.88         6.39 o                         
   7  -4   5        365.83        360.11         9.19 o                         
   8  -4   5        511.91        525.58        12.50 o                         
   9  -4   5         32.18         50.12        13.13 o                         
  10  -4   5         89.38         83.65         8.27 o                         
  11  -4   5         43.93         43.43         8.01 o                         
  12  -4   5          0.88          2.00         8.21 o                         
 -12  -3   5         36.81         36.36        25.23 o                         
 -11  -3   5         64.10         48.86        13.63 o                         
 -10  -3   5        107.74        132.28        17.55 o                         
  -9  -3   5        187.34        212.70        31.80 o                         
  -8  -3   5         82.76         90.25        12.82 o                         
  -7  -3   5         15.97         19.58         6.54 o                         
  -6  -3   5        228.08        238.15        11.23 o                         
  -5  -3   5       3013.09       3003.66        41.05 o                         
  -4  -3   5         15.70         18.85         6.00 o                         
  -3  -3   5       7100.50       7611.97       266.02 o                         
  -2  -3   5       3109.80       3133.75        38.48 o                         
  -1  -3   5       2471.64       2388.25        29.84 o                         
   0  -3   5       7893.18       7774.87        83.27 o                         
   1  -3   5        488.85        472.60         8.40 o                         
   2  -3   5          5.43          8.12         4.89 o                         
   3  -3   5          5.69         54.26        12.44 o                         
   4  -3   5       1989.14       2064.72        43.29 o                         
   5  -3   5        648.06        633.02        10.93 o                         
   6  -3   5       1011.68       1142.00        17.71 o                         
   7  -3   5         83.71         71.26         8.80 o                         
   8  -3   5       3374.62       3230.43        46.42 o                         
   9  -3   5        608.67        613.91        39.96 o                         
  10  -3   5          5.12          5.88         5.95 o                         
  11  -3   5          9.66         10.57         6.39 o                         
  12  -3   5          8.85          9.96         9.84 o                         
 -13  -2   5          1.48         -5.74        11.76 o                         
 -12  -2   5         57.43         54.47        14.28 o                         
 -11  -2   5          1.86          0.04        14.69 o                         
 -10  -2   5        210.94        202.35        20.16 o                         
  -9  -2   5        191.16        170.52        13.55 o                         
  -8  -2   5          0.08         15.07         8.43 o                         
  -7  -2   5         36.64         38.55         6.52 o                         
  -6  -2   5        621.01        662.08        16.39 o                         
  -5  -2   5        496.28        482.34        15.09 o                         
  -4  -2   5        877.62        881.34        17.80 o                         
  -3  -2   5        855.39        876.25        17.67 o                         
  -2  -2   5       1089.42       1205.47        18.02 o                         
  -1  -2   5       1961.03       1741.86        26.32 o                         
   0  -2   5         13.65          5.45         2.30 o                         
   1  -2   5        415.11        394.88         8.25 o                         
   2  -2   5       2069.79       2041.94        26.79 o                         
   3  -2   5       2849.85       2775.86        32.09 o                         
   4  -2   5        265.70        234.41         7.35 o                         
   5  -2   5        973.49       1059.72        16.75 o                         
   6  -2   5         17.91          6.99         3.93 o                         
   7  -2   5       1166.26       1145.75        19.96 o                         
   8  -2   5          0.13         -0.03         5.26 o                         
   9  -2   5        550.62        521.26        16.96 o                         
  10  -2   5         49.55         62.05         8.57 o                         
  11  -2   5        192.85        178.00        12.75 o                         
  12  -2   5          2.75          8.24         7.12 o                         
 -13  -1   5         60.30         46.60        15.45 o                         
 -12  -1   5        131.15        118.93        16.74 o                         
 -11  -1   5        187.30        135.53        17.17 o                         
 -10  -1   5        759.43        745.98        30.52 o                         
  -9  -1   5         94.80        105.50         9.98 o                         
  -8  -1   5         48.23         47.43        14.24 o                         
  -7  -1   5         92.61        109.03        10.32 o                         
  -6  -1   5         27.90         34.25         5.99 o                         
  -5  -1   5        587.73        570.83        14.67 o                         
  -4  -1   5        595.77        623.54        33.30 o                         
  -3  -1   5       3419.25       3471.58        41.73 o                         
  -2  -1   5       1033.28       1095.01        16.33 o                         
  -1  -1   5       3176.80       2907.79        33.94 o                         
   0  -1   5        337.90        284.97         6.46 o                         
   1  -1   5          5.85          3.81         1.94 o                         
   2  -1   5          4.78          6.48         2.15 o                         
   3  -1   5        487.32        463.87         9.39 o                         
   4  -1   5        843.58        812.55        15.16 o                         
   5  -1   5          4.03          9.40         4.04 o                         
   6  -1   5       1489.81       1411.92        22.31 o                         
   7  -1   5        883.77        809.91        17.01 o                         
   8  -1   5         53.18         56.76         7.56 o                         
   9  -1   5         77.85         80.60         9.48 o                         
  10  -1   5         13.89         21.47         7.56 o                         
  11  -1   5         17.56         21.92         8.52 o                         
  12  -1   5         52.44         39.90        20.90 o                         
 -13   0   5        118.58        130.19        17.69 o                         
 -12   0   5         32.51         17.62        11.58 o                         
 -11   0   5         75.88         74.93        16.07 o                         
 -10   0   5         13.29         21.91         8.93 o                         
  -9   0   5        432.70        429.35        15.94 o                         
  -8   0   5        132.62        135.48        14.12 o                         
  -7   0   5         59.85         69.45        10.78 o                         
  -6   0   5       1221.56       1241.89        22.14 o                         
  -5   0   5       1215.47       1096.15        22.54 o                         
  -4   0   5       3122.09       3115.50        39.20 o                         
  -3   0   5          1.57          5.87         3.32 o                         
  -2   0   5        179.89        148.07         6.72 o                         
  -1   0   5         82.93         60.25         4.58 o                         
   0   0   5         90.76         92.47         4.78 o                         
   1   0   5       1138.57       1031.83        22.94 o                         
   2   0   5        217.54        191.62         6.30 o                         
   3   0   5         64.39         96.75         9.13 o                         
   4   0   5        117.08        160.40         7.95 o                         
   5   0   5        276.94        304.15        11.98 o                         
   6   0   5          2.56          4.19         5.39 o                         
   7   0   5         69.58         63.57         7.65 o                         
   8   0   5        978.51        920.60        20.19 o                         
   9   0   5        225.96        242.41        25.76 o                         
  10   0   5        178.65        202.15        13.65 o                         
  11   0   5          5.37         -8.85         8.85 o                         
  12   0   5        109.59        121.43        20.39 o                         
 -13   1   5         64.32         84.36        15.64 o                         
 -12   1   5         42.42         31.28        17.97 o                         
 -11   1   5          2.41         -2.62        10.33 o                         
 -10   1   5        147.03        162.25        19.26 o                         
  -9   1   5         14.47         14.46         6.81 o                         
  -8   1   5        241.53        245.29        11.99 o                         
  -7   1   5         19.27         18.11         5.48 o                         
  -6   1   5         20.78         13.35         6.24 o                         
  -5   1   5       1038.21        960.20        18.29 o                         
  -4   1   5       1595.13       1642.26        27.31 o                         
  -3   1   5        635.73        611.84        11.52 o                         
  -2   1   5         80.21         51.66         5.74 o                         
  -1   1   5       1310.77       1152.94        15.51 o                         
   0   1   5       3039.97       2841.93        32.47 o                         
   1   1   5        849.08        783.18        12.93 o                         
   2   1   5       2534.38       2565.47        35.75 o                         
   3   1   5       6859.94       7585.17       111.68 o                         
   4   1   5       1560.37       1651.33        24.19 o                         
   5   1   5        456.59        502.09        13.19 o                         
   6   1   5          1.43          3.90         5.39 o                         
   7   1   5         48.16         53.32         9.48 o                         
   8   1   5         17.48          6.54         6.36 o                         
   9   1   5        216.56        213.39        24.89 o                         
  10   1   5         49.90         54.69         9.88 o                         
  11   1   5          0.85         -8.36         8.36 o                         
  12   1   5          3.18         -8.00        10.30 o                         
 -13   2   5          0.78         -5.12        16.93 o                         
 -12   2   5         80.36        105.05        15.51 o                         
 -11   2   5         17.81         12.24        10.55 o                         
 -10   2   5        195.33        232.80        21.38 o                         
  -9   2   5         33.03         39.36         7.39 o                         
  -8   2   5        183.87        193.74        10.49 o                         
  -7   2   5        725.85        730.16        19.44 o                         
  -6   2   5        597.99        605.06        17.11 o                         
  -5   2   5       1302.43       1516.53        24.35 o                         
  -4   2   5        165.97        143.19         8.39 o                         
  -3   2   5          1.33          2.19         2.83 o                         
  -2   2   5        659.31        683.30        19.66 o                         
  -1   2   5        723.82        696.22        11.54 o                         
   0   2   5        402.57        401.54         7.47 o                         
   1   2   5       1897.26       1972.92        24.47 o                         
   2   2   5        226.17        210.90         7.74 o                         
   3   2   5        699.91        715.42        16.53 o                         
   4   2   5        103.07        129.31        10.43 o                         
   5   2   5         37.95         51.65         6.03 o                         
   6   2   5          3.78         -0.93         4.75 o                         
   7   2   5         14.62         15.38         6.34 o                         
   8   2   5         26.52         34.63         7.49 o                         
   9   2   5         27.99         25.98         8.28 o                         
  10   2   5         84.12         77.11        11.56 o                         
  11   2   5          1.96          0.71        16.76 o                         
 -14   3   5        343.20        322.79        25.64 o                         
 -13   3   5         81.56         97.02        20.91 o                         
 -12   3   5        137.01        122.46        29.55 o                         
 -11   3   5         19.15         20.18         8.32 o                         
 -10   3   5          5.19          2.76         7.18 o                         
  -9   3   5          0.00         -1.33         6.17 o                         
  -8   3   5          0.24          2.23         4.96 o                         
  -7   3   5        218.44        206.06        10.07 o                         
  -6   3   5        128.67        168.81        11.28 o                         
  -5   3   5       2958.11       2979.89        38.39 o                         
  -4   3   5       1126.65       1078.76        17.80 o                         
  -3   3   5       1763.44       1620.00        21.75 o                         
  -2   3   5       1045.46       1006.34        15.64 o                         
  -1   3   5       1254.87       1123.60        14.70 o                         
   0   3   5       1209.34       1159.72        15.35 o                         
   1   3   5         20.59         33.40         3.85 o                         
   2   3   5        411.02        444.95        12.44 o                         
   3   3   5        115.49        149.58         8.18 o                         
   4   3   5       1331.95       1446.61        26.63 o                         
   5   3   5        544.23        593.41        16.70 o                         
   6   3   5        118.20        121.27         9.63 o                         
   7   3   5         18.26         24.47         9.58 o                         
   8   3   5         38.35         34.49         8.05 o                         
   9   3   5          0.04          8.03         7.96 o                         
  10   3   5          2.73         -2.58        11.38 o                         
  11   3   5         13.60         32.37        12.79 o                         
 -14   4   5          1.01         -8.02        11.83 o                         
 -13   4   5         30.03         25.60        11.97 o                         
 -12   4   5        426.38        452.34        38.04 o                         
 -11   4   5        219.96        237.49        21.43 o                         
 -10   4   5         22.74          3.10         8.00 o                         
  -9   4   5          2.31          1.38         7.93 o                         
  -8   4   5         46.36         44.22         6.52 o                         
  -7   4   5          0.05          9.36         4.79 o                         
  -6   4   5        194.15        233.76        11.44 o                         
  -5   4   5       1961.25       1952.13        33.92 o                         
  -4   4   5          0.20         15.54         4.76 o                         
  -3   4   5       4823.67       4765.21        53.65 o                         
  -2   4   5        656.23        651.73        10.28 o                         
  -1   4   5        216.16        193.49        11.24 o                         
   0   4   5        124.51        129.26         5.44 o                         
   1   4   5         42.83         58.97         4.82 o                         
   2   4   5       2409.02       2394.32        43.59 o                         
   3   4   5        206.19        185.33         8.55 o                         
   4   4   5        693.64        670.24        15.03 o                         
   5   4   5         24.16         31.56         5.57 o                         
   6   4   5        170.03        180.66        10.70 o                         
   7   4   5        778.69        739.06        21.37 o                         
   8   4   5         71.15         67.06         8.95 o                         
   9   4   5         16.07          3.56        13.24 o                         
  10   4   5         24.73         39.72        13.30 o                         
  11   4   5        240.76        262.66        23.13 o                         
 -14   5   5         88.04        103.34        22.81 o                         
 -13   5   5          4.52         16.59        11.49 o                         
 -12   5   5          3.49         22.83        11.45 o                         
 -11   5   5       1044.62        918.89        34.03 o                         
 -10   5   5        109.60         92.71        10.28 o                         
  -9   5   5        227.11        228.70        19.41 o                         
  -8   5   5         38.92         44.62         6.73 o                         
  -7   5   5       1103.32       1156.33        22.71 o                         
  -6   5   5        108.51        104.25         7.19 o                         
  -5   5   5        128.59        217.73        11.03 o                         
  -4   5   5       3506.45       3460.64        41.93 o                         
  -3   5   5        931.83       1002.28        15.57 o                         
  -2   5   5         37.00         44.49        13.83 o                         
  -1   5   5        721.67        677.15        20.82 o                         
   0   5   5       1481.46       1461.40       135.30 o                         
   1   5   5          7.68         21.74         3.89 o                         
   2   5   5        170.30        188.24        14.82 o                         
   3   5   5        110.07        104.18         6.85 o                         
   4   5   5         43.85         59.63         6.50 o                         
   5   5   5        221.78        224.69        10.94 o                         
   6   5   5        543.78        493.46        19.51 o                         
   7   5   5          3.37          5.67         6.46 o                         
   8   5   5        137.26        121.77        16.44 o                         
   9   5   5         44.04         38.17        12.46 o                         
  10   5   5         92.05        114.62        27.65 o                         
 -14   6   5         32.05         29.21        13.74 o                         
 -13   6   5        144.77        156.30        18.11 o                         
 -12   6   5        445.24        494.49        25.70 o                         
 -11   6   5        534.73        527.23        36.84 o                         
 -10   6   5        148.02        133.76        12.29 o                         
  -9   6   5         21.89         32.37         6.83 o                         
  -8   6   5          0.47         -3.02         4.83 o                         
  -7   6   5        404.51        428.24        26.56 o                         
  -6   6   5         24.48         20.52         7.87 o                         
  -5   6   5         27.26         33.86         4.82 o                         
  -4   6   5        794.47        757.27        18.15 o                         
  -3   6   5       1057.21       1077.47        16.07 o                         
  -2   6   5      10737.22      11531.86       177.51 o                         
  -1   6   5        120.25        157.28        12.08 o                         
   0   6   5        105.37         92.84        10.58 o                         
   1   6   5        924.64        878.68        14.46 o                         
   2   6   5          1.74          7.37         3.73 o                         
   3   6   5          6.80          5.79         4.28 o                         
   4   6   5        107.89         88.44         8.72 o                         
   5   6   5        308.82        301.61        12.76 o                         
   6   6   5        235.70        241.98        12.78 o                         
   7   6   5         28.77         21.51         8.86 o                         
   8   6   5         37.93         45.67        12.46 o                         
   9   6   5          0.56          3.08        11.02 o                         
  10   6   5        103.97         89.97        15.99 o                         
 -13   7   5        127.88        159.38        17.35 o                         
 -12   7   5        286.33        295.60        21.51 o                         
 -11   7   5        224.08        204.07        17.91 o                         
 -10   7   5        291.33        263.56        14.45 o                         
  -9   7   5        530.20        553.48        16.53 o                         
  -8   7   5          1.34          2.66         5.25 o                         
  -7   7   5         21.10         26.48         8.50 o                         
  -6   7   5          0.12         -3.82         3.88 o                         
  -5   7   5          7.20          2.32         3.55 o                         
  -4   7   5        148.95        139.75         8.26 o                         
  -3   7   5       2035.91       2068.91        26.30 o                         
  -2   7   5         49.79         66.93         9.63 o                         
  -1   7   5        185.46        172.19        12.35 o                         
   0   7   5        309.24        339.75        19.54 o                         
   1   7   5        531.02        526.55        10.68 o                         
   2   7   5        396.20        410.86        10.85 o                         
   3   7   5        376.09        379.66        12.00 o                         
   4   7   5          7.99         11.42         6.09 o                         
   5   7   5        831.30        836.62        26.79 o                         
   6   7   5          1.06         11.00        13.26 o                         
   7   7   5          1.06         -4.92         8.08 o                         
   8   7   5         16.23         37.32        19.01 o                         
   9   7   5          7.07         -4.98        10.72 o                         
 -13   8   5          3.78         -5.08        10.23 o                         
 -12   8   5         39.39         46.45        12.83 o                         
 -11   8   5        232.65        195.29        18.83 o                         
 -10   8   5        222.93        211.35        17.79 o                         
  -9   8   5        239.66        231.33        12.97 o                         
  -8   8   5          5.47         -1.47         5.18 o                         
  -7   8   5       1797.71       1743.86        27.97 o                         
  -6   8   5        451.47        445.96        12.30 o                         
  -5   8   5         49.90         46.54         5.08 o                         
  -4   8   5        218.11        259.11         7.94 o                         
  -3   8   5        137.95        134.71         5.03 o                         
  -2   8   5        347.07        356.46        17.00 o                         
  -1   8   5       1098.06       1109.72        30.26 o                         
   0   8   5        521.29        595.06        22.38 o                         
   1   8   5       1086.76       1150.41        18.08 o                         
   2   8   5        153.70        167.98         8.79 o                         
   3   8   5         13.90         12.33         5.31 o                         
   4   8   5        634.08        569.24        15.98 o                         
   5   8   5          0.01          3.25         8.34 o                         
   6   8   5         49.84         50.90         9.19 o                         
   7   8   5         17.18         11.66         8.30 o                         
   8   8   5        402.86        420.08        42.36 o                         
 -13   9   5         46.18         74.04        14.26 o                         
 -12   9   5         19.00         19.33        11.59 o                         
 -11   9   5         16.78         16.12         7.71 o                         
 -10   9   5         17.20          8.32         4.70 o                         
  -9   9   5         71.90         68.25         8.34 o                         
  -8   9   5       1390.50       1367.20        25.14 o                         
  -7   9   5        389.46        381.87        12.95 o                         
  -6   9   5       1403.02       1311.05        22.82 o                         
  -5   9   5          3.65          3.58         3.83 o                         
  -4   9   5        102.00         82.95         5.44 o                         
  -3   9   5         95.97         77.00         4.09 o                         
  -2   9   5       1986.43       1894.18        43.46 o                         
  -1   9   5        251.54        263.40        16.87 o                         
   0   9   5         31.34         33.07        10.01 o                         
   1   9   5        118.44         95.61         5.93 o                         
   2   9   5         48.22         36.67         5.56 o                         
   3   9   5        165.72        169.08        15.55 o                         
   4   9   5        233.47        192.96        12.10 o                         
   5   9   5        371.85        402.66        20.43 o                         
   6   9   5          3.39          4.79        10.76 o                         
   7   9   5          0.92          8.37         8.02 o                         
   8   9   5         11.22         25.06        12.30 o                         
 -13  10   5          0.05         -7.55         9.41 o                         
 -12  10   5         17.04         17.28        10.26 o                         
 -11  10   5          0.76         -8.49         8.61 o                         
 -10  10   5        192.93        177.93        16.84 o                         
  -9  10   5        170.04        146.68        10.09 o                         
  -8  10   5        134.45        159.25        12.70 o                         
  -7  10   5          1.82          0.85         5.12 o                         
  -6  10   5       1241.20       1205.82        27.06 o                         
  -5  10   5         31.06         34.80         5.15 o                         
  -4  10   5         80.18         96.21         9.98 o                         
  -3  10   5         26.38         37.59        10.01 o                         
  -2  10   5        313.95        293.24        52.74 o                         
  -1  10   5         78.02         84.51        14.17 o                         
   0  10   5         13.80         16.24         9.52 o                         
   1  10   5        289.34        255.33        24.16 o                         
   2  10   5        269.70        274.01        14.46 o                         
   3  10   5        106.85        112.57        14.17 o                         
   4  10   5        535.29        550.46        37.13 o                         
   5  10   5          1.86          0.72         7.42 o                         
   6  10   5        112.41        108.97        14.78 o                         
   7  10   5        224.58        162.33        20.89 o                         
 -12  11   5          7.79         10.04        17.28 o                         
 -11  11   5         23.94         18.40        11.36 o                         
 -10  11   5          3.10         -2.91         7.27 o                         
  -9  11   5        164.76        167.46        26.92 o                         
  -8  11   5        393.43        345.80        13.33 o                         
  -7  11   5        537.33        521.66        14.75 o                         
  -6  11   5        211.30        196.31        11.72 o                         
  -5  11   5       3167.51       2939.20        38.98 o                         
  -4  11   5        413.48        404.61        10.07 o                         
  -3  11   5         23.70         26.03         9.14 o                         
  -2  11   5        246.96        248.19        35.79 o                         
  -1  11   5        346.04        360.31        21.64 o                         
   0  11   5         20.10          4.49        14.51 o                         
   1  11   5        420.62        440.91        22.16 o                         
   2  11   5        147.93        139.73         8.90 o                         
   3  11   5         20.26         12.13         6.39 o                         
   4  11   5        224.75        217.81        12.88 o                         
   5  11   5        116.54         89.31        10.32 o                         
   6  11   5        204.46        194.52        16.08 o                         
 -12  12   5        173.24        158.34        17.55 o                         
 -11  12   5          1.72          6.13         9.55 o                         
 -10  12   5         17.56         18.34         7.57 o                         
  -9  12   5          5.17         -9.18         9.18 o                         
  -8  12   5         10.17          5.95         7.10 o                         
  -7  12   5         88.13         98.53         8.16 o                         
  -6  12   5        106.80         90.03         8.94 o                         
  -5  12   5         16.26          9.30         4.46 o                         
  -4  12   5         73.88         77.55         5.41 o                         
  -3  12   5        431.51        400.17        31.82 o                         
  -2  12   5         51.77         59.45        20.05 o                         
  -1  12   5         70.12         69.12        18.32 o                         
   0  12   5         32.12         20.04        14.17 o                         
   1  12   5          2.08         -4.03         5.02 o                         
   2  12   5         36.18         45.20         8.38 o                         
   3  12   5        523.57        496.98        21.78 o                         
   4  12   5         82.02         85.56         9.26 o                         
   5  12   5        199.81        184.88        16.96 o                         
 -11  13   5         43.05         38.70        25.75 o                         
 -10  13   5          0.25         -7.58         7.58 o                         
  -9  13   5         28.76         47.03         8.26 o                         
  -8  13   5          0.07         -4.95         5.54 o                         
  -7  13   5        498.98        495.06        35.68 o                         
  -6  13   5        167.25        144.87         9.91 o                         
  -5  13   5         35.13         28.91         5.59 o                         
  -4  13   5         89.70         84.05         7.91 o                         
  -3  13   5        241.20        188.08        24.55 o                         
  -2  13   5          0.43        -11.75        11.75 o                         
  -1  13   5         51.72         38.02        17.63 o                         
   0  13   5        429.67        478.29        38.04 o                         
   1  13   5         54.59         63.58        10.75 o                         
   2  13   5        240.68        247.78        10.34 o                         
   3  13   5         56.62         79.79         8.49 o                         
   4  13   5         39.43         49.90         7.94 o                         
 -10  14   5        126.08        135.75        12.69 o                         
  -9  14   5         30.70         26.27         7.55 o                         
  -8  14   5        281.21        308.20        16.51 o                         
  -7  14   5        244.83        260.02        20.05 o                         
  -6  14   5        129.56        137.70         8.77 o                         
  -5  14   5          2.88          6.48         4.18 o                         
  -4  14   5          1.42         -5.18        12.10 o                         
  -3  14   5        117.90         89.87        20.74 o                         
  -2  14   5         41.75         41.82        16.24 o                         
  -1  14   5          4.29          0.00        13.48 o                         
   0  14   5        101.62         99.89        21.78 o                         
   1  14   5        123.81         99.89        23.85 o                         
   2  14   5         86.34        100.65         7.10 o                         
   3  14   5          8.33         13.97         8.11 o                         
  -9  15   5         37.98         74.00        12.72 o                         
  -8  15   5          7.08          3.76         7.85 o                         
  -7  15   5         79.29         80.86         9.45 o                         
  -6  15   5          6.54         16.97         5.04 o                         
  -5  15   5          2.89         11.75        14.51 o                         
  -4  15   5         20.98         34.21        16.93 o                         
  -3  15   5         34.31         13.82        14.52 o                         
  -2  15   5        144.28        125.13        24.54 o                         
  -1  15   5          5.50         -3.11        14.51 o                         
   0  15   5         29.54         41.13        17.28 o                         
   1  15   5         12.22         16.93        21.08 o                         
  -7  16   5          6.94          5.74        18.49 o                         
  -6  16   5         50.35         53.69         8.42 o                         
  -5  16   5         46.04         41.47        19.01 o                         
  -4  16   5          0.21        -10.71        10.71 o                         
  -3  16   5         60.94         89.17        21.08 o                         
  -2  16   5          0.52        -12.79        12.79 o                         
  -1  16   5        116.38        145.86        27.65 o                         
  -1 -16   6        270.45        336.08        27.31 o                         
   0 -16   6         71.91         95.21        15.55 o                         
   1 -16   6         79.78         82.06        14.17 o                         
   2 -16   6         62.47         67.91        13.07 o                         
   3 -16   6        557.43        574.05        25.94 o                         
   4 -16   6         17.55         20.63         9.80 o                         
   5 -16   6         13.57         23.42         8.13 o                         
   6 -16   6          0.01         12.44         7.76 o                         
  -3 -15   6          0.04          8.81        13.48 o                         
  -2 -15   6         21.56         26.38        11.29 o                         
  -1 -15   6         23.60          9.24        10.58 o                         
   0 -15   6        183.80        193.38        18.67 o                         
   1 -15   6         48.30         54.17        14.05 o                         
   2 -15   6         54.83         60.84        16.36 o                         
   3 -15   6          0.13         12.64         7.61 o                         
   4 -15   6         13.86         12.84         7.40 o                         
   5 -15   6         54.74         75.29         9.73 o                         
   6 -15   6        322.45        312.08        14.56 o                         
   7 -15   6          1.57         10.62         6.26 o                         
   8 -15   6          0.35         -8.25         8.25 o                         
  -4 -14   6         13.45         23.88        13.09 o                         
  -3 -14   6          4.86         12.79        16.24 o                         
  -2 -14   6          0.00         -9.03         9.03 o                         
  -1 -14   6         55.24         68.29        13.41 o                         
   0 -14   6        145.99        167.74        16.98 o                         
   1 -14   6        135.04        107.99        14.40 o                         
   2 -14   6         60.29         48.57         9.06 o                         
   3 -14   6        225.83        193.25        14.92 o                         
   4 -14   6         28.83         29.45        12.69 o                         
   5 -14   6          6.81         -0.28         6.01 o                         
   6 -14   6         34.52         43.99         7.35 o                         
   7 -14   6        219.09        212.70        12.61 o                         
   8 -14   6         12.81         26.39         8.31 o                         
   9 -14   6         22.52        -14.86        14.86 o                         
  -6 -13   6         64.94         87.70        18.27 o                         
  -5 -13   6          3.88         23.79        12.94 o                         
  -4 -13   6         16.99         37.30        19.18 o                         
  -3 -13   6        226.79        185.54        21.54 o                         
  -2 -13   6          5.68          7.80        10.03 o                         
  -1 -13   6         16.46          9.23         9.47 o                         
   0 -13   6        103.78         95.07        11.17 o                         
   1 -13   6        153.99        163.16        12.97 o                         
   2 -13   6         24.19         30.96        10.77 o                         
   3 -13   6        197.35        198.58        12.27 o                         
   4 -13   6         86.73         99.19        14.32 o                         
   5 -13   6         18.59         25.28         6.70 o                         
   6 -13   6         12.13          3.16         7.67 o                         
   7 -13   6         16.50         15.88         5.40 o                         
   8 -13   6         67.36         85.68         7.04 o                         
   9 -13   6         19.08         11.40        16.59 o                         
  10 -13   6         42.64         79.83        22.81 o                         
  -7 -12   6        535.99        575.42        33.80 o                         
  -6 -12   6          0.11         -7.67        11.12 o                         
  -5 -12   6        491.54        524.45        28.45 o                         
  -4 -12   6        348.11        299.94        26.75 o                         
  -3 -12   6         67.49        107.85        12.53 o                         
  -2 -12   6        107.69        138.95        21.43 o                         
  -1 -12   6         65.51         84.09         9.40 o                         
   0 -12   6        487.22        502.07        18.47 o                         
   1 -12   6         62.36         46.47         8.54 o                         
   2 -12   6         71.19         74.46         8.25 o                         
   3 -12   6         10.70         17.57         5.86 o                         
   4 -12   6        208.48        216.36        10.76 o                         
   5 -12   6          1.78          2.83         7.64 o                         
   6 -12   6        145.74         79.90         9.28 o                         
   7 -12   6          0.01         -0.54         4.32 o                         
   8 -12   6         11.37         -2.76        14.51 o                         
   9 -12   6          0.11         -7.95        14.51 o                         
  10 -12   6          6.15         -9.33        13.82 o                         
  -8 -11   6        390.29        405.49        29.80 o                         
  -7 -11   6        201.11        260.35        23.71 o                         
  -6 -11   6          7.37         33.33        14.69 o                         
  -5 -11   6          7.16         -2.93        11.59 o                         
  -4 -11   6        312.09        290.97        18.24 o                         
  -3 -11   6         17.92         28.83         9.54 o                         
  -2 -11   6        154.76        202.52        16.66 o                         
  -1 -11   6        112.83        127.74        10.19 o                         
   0 -11   6       1215.85       1117.12        22.95 o                         
   1 -11   6        134.83        132.01        12.72 o                         
   2 -11   6          0.12          2.27         5.18 o                         
   3 -11   6        351.50        369.76        12.44 o                         
   4 -11   6        287.28        274.78        10.99 o                         
   5 -11   6       1085.13        998.81        22.19 o                         
   6 -11   6        102.51         94.40        11.62 o                         
   7 -11   6        313.19        238.40        11.21 o                         
   8 -11   6          8.84        -11.06        13.48 o                         
   9 -11   6        106.73         72.24        20.39 o                         
  10 -11   6         26.59         25.23        17.28 o                         
  11 -11   6         43.67         53.22        22.12 o                         
  -8 -10   6        165.75        144.14        19.29 o                         
  -7 -10   6         73.27         81.90        15.48 o                         
  -6 -10   6        106.85        120.34        16.95 o                         
  -5 -10   6         12.63         23.28        12.05 o                         
  -4 -10   6        136.69        151.60        13.93 o                         
  -3 -10   6        649.91        638.27        19.65 o                         
  -2 -10   6        898.57        916.57        21.60 o                         
  -1 -10   6        508.76        482.53        16.18 o                         
   0 -10   6         62.28         57.09         7.32 o                         
   1 -10   6         51.08         60.62         7.00 o                         
   2 -10   6        117.70         94.63         7.60 o                         
   3 -10   6        997.45        918.51        18.15 o                         
   4 -10   6         35.71         39.06         5.32 o                         
   5 -10   6         98.85         96.40         7.23 o                         
   6 -10   6        149.03        138.85         6.98 o                         
   7 -10   6         68.19        112.67        22.12 o                         
   8 -10   6         71.03         69.82        20.05 o                         
   9 -10   6          0.61         25.23        17.28 o                         
  10 -10   6         47.70         39.74        19.70 o                         
  11 -10   6          0.00         26.61        17.62 o                         
  -9  -9   6         20.73         34.12        14.41 o                         
  -8  -9   6         36.81         39.49        14.36 o                         
  -7  -9   6         78.99         74.45        16.07 o                         
  -6  -9   6         12.14         30.02        12.15 o                         
  -5  -9   6        311.24        266.54        19.73 o                         
  -4  -9   6         50.37         60.17         8.86 o                         
  -3  -9   6        142.72        155.63        13.07 o                         
  -2  -9   6        540.43        547.49        16.21 o                         
  -1  -9   6         52.64         90.70         9.57 o                         
   0  -9   6        288.51        272.89        12.90 o                         
   1  -9   6         26.62         34.91         5.60 o                         
   2  -9   6        298.14        314.08        11.04 o                         
   3  -9   6         10.28          9.43         4.21 o                         
   4  -9   6        331.44        337.38         9.85 o                         
   5  -9   6          1.14         -0.13         3.42 o                         
   6  -9   6        396.29        392.92        39.95 o                         
   7  -9   6        894.97        811.67        32.53 o                         
   8  -9   6          7.64         10.71        15.21 o                         
   9  -9   6        194.81        167.66        26.96 o                         
  10  -9   6         34.86         22.46        16.24 o                         
  11  -9   6         41.44         47.35        20.39 o                         
  12  -9   6         75.31         82.60        25.92 o                         
 -10  -8   6        581.24        577.86        59.84 o                         
  -9  -8   6         71.98         77.40        16.86 o                         
  -8  -8   6        322.88        289.00        49.62 o                         
  -7  -8   6         36.49         41.23        12.92 o                         
  -6  -8   6        143.83        155.79        14.11 o                         
  -5  -8   6         46.96         34.16         7.83 o                         
  -4  -8   6       1040.51       1007.16        22.64 o                         
  -3  -8   6        691.48        668.99        17.56 o                         
  -2  -8   6         59.58         51.36        11.67 o                         
  -1  -8   6       2545.05       2619.48        36.86 o                         
   0  -8   6       1304.03       1375.11        27.05 o                         
   1  -8   6       2666.96       2715.78        42.51 o                         
   2  -8   6        449.39        491.89        18.53 o                         
   3  -8   6        208.23        245.62         8.42 o                         
   4  -8   6          0.03          2.78         3.15 o                         
   5  -8   6         44.63         97.81        17.63 o                         
   6  -8   6        234.93        213.42        17.45 o                         
   7  -8   6          1.33         -6.83         8.67 o                         
   9  -8   6        218.99        223.68        29.73 o                         
  10  -8   6         20.47         13.48        16.24 o                         
  11  -8   6          0.99         21.43        16.93 o                         
  12  -8   6          0.11          7.26        26.61 o                         
 -10  -7   6          3.25          7.06        13.30 o                         
  -9  -7   6         91.23        100.19        17.23 o                         
  -8  -7   6         76.99         68.72        14.77 o                         
  -7  -7   6       1246.06       1212.20        74.99 o                         
  -6  -7   6         12.29         19.76         9.21 o                         
  -5  -7   6       1470.76       1493.86        28.42 o                         
  -4  -7   6         22.81         18.97         6.42 o                         
  -3  -7   6         21.51         20.32         6.03 o                         
  -2  -7   6       1027.62       1060.87        20.40 o                         
  -1  -7   6        934.80       1018.88        19.25 o                         
   0  -7   6        407.94        385.84        13.46 o                         
   1  -7   6        581.64        631.19        13.68 o                         
   2  -7   6       2473.99       2619.46        33.84 o                         
   3  -7   6        506.17        478.69        10.35 o                         
   4  -7   6         19.75         24.63         3.06 o                         
   5  -7   6        509.34        496.38        23.18 o                         
   6  -7   6         12.09         23.96         9.65 o                         
   7  -7   6        270.32        272.29        27.32 o                         
   8  -7   6        291.78        295.64        32.16 o                         
   9  -7   6         10.08          9.68        15.21 o                         
  10  -7   6        249.61        219.54        28.70 o                         
  11  -7   6          5.49        -13.13        14.17 o                         
  12  -7   6          0.25         29.72        18.66 o                         
 -11  -6   6          1.69         12.34        16.24 o                         
 -10  -6   6        213.91        221.79        22.59 o                         
  -9  -6   6        313.53        271.05        23.08 o                         
  -8  -6   6         33.46         22.92        13.06 o                         
  -7  -6   6        184.51        175.44        13.85 o                         
  -6  -6   6          3.59         11.01         7.33 o                         
  -5  -6   6         17.02          3.96         6.13 o                         
  -4  -6   6          0.05          5.30         5.29 o                         
  -3  -6   6         66.97         66.12         6.97 o                         
  -2  -6   6        431.36        454.89        13.18 o                         
  -1  -6   6        132.90        130.31         8.92 o                         
   0  -6   6        190.33        178.96         9.18 o                         
   1  -6   6        712.97        732.66        14.35 o                         
   2  -6   6        706.91        730.94        13.29 o                         
   3  -6   6         46.61         51.66         3.88 o                         
   4  -6   6        116.53         87.01        10.39 o                         
   5  -6   6          2.86          7.18         6.48 o                         
   6  -6   6          2.74         -3.97         7.58 o                         
   7  -6   6         77.06         74.76        12.33 o                         
   8  -6   6          2.67          8.29        15.21 o                         
   9  -6   6         42.92         40.44        17.28 o                         
  10  -6   6          8.75        -12.44        12.44 o                         
  11  -6   6          2.20         -2.35         5.39 o                         
  12  -6   6         13.66         15.21        16.93 o                         
 -11  -5   6        134.63        145.76        20.14 o                         
 -10  -5   6         21.21         42.68        13.68 o                         
  -9  -5   6        269.21        300.26        39.24 o                         
  -8  -5   6         40.56         49.98        34.73 o                         
  -7  -5   6         30.25         26.48         7.57 o                         
  -6  -5   6         82.98         51.50         9.10 o                         
  -5  -5   6         79.06         68.61        10.48 o                         
  -4  -5   6       1564.63       1570.24        26.51 o                         
  -3  -5   6       2341.15       2179.86        32.01 o                         
  -2  -5   6        808.17        865.45        17.57 o                         
  -1  -5   6       2097.67       2141.32        29.90 o                         
   0  -5   6          0.00         -1.17         4.73 o                         
   1  -5   6         78.09        127.45        18.23 o                         
   2  -5   6         15.97         19.26         4.39 o                         
   3  -5   6         18.13         24.78         7.78 o                         
   4  -5   6        212.96        196.64        41.15 o                         
   5  -5   6       1659.42       1631.44        39.39 o                         
   6  -5   6        332.98        338.05        19.17 o                         
   7  -5   6        974.34       1008.56        32.90 o                         
   8  -5   6        474.84        467.88        51.37 o                         
   9  -5   6        451.81        451.95        11.29 o                         
  10  -5   6         61.51         58.06         5.88 o                         
  11  -5   6         71.57         69.35         6.61 o                         
  12  -5   6          1.86          2.96         5.63 o                         
 -12  -4   6         24.57         59.56        21.60 o                         
 -11  -4   6          8.16          5.88        11.83 o                         
 -10  -4   6         24.78         26.78        12.22 o                         
  -9  -4   6         31.07         12.22        11.23 o                         
  -8  -4   6         25.69         23.02         7.80 o                         
  -7  -4   6        683.35        685.32        19.08 o                         
  -6  -4   6        168.28        145.48        11.43 o                         
  -5  -4   6        260.34        235.45        13.66 o                         
  -4  -4   6        345.67        315.35        11.85 o                         
  -3  -4   6       5125.72       5260.91        63.64 o                         
  -2  -4   6         41.97         25.00         6.01 o                         
  -1  -4   6          5.57         11.02         4.72 o                         
   0  -4   6        955.07        950.08        15.79 o                         
   1  -4   6       1805.95       1817.89        26.66 o                         
   2  -4   6       1359.01       1340.53        17.97 o                         
   3  -4   6        498.96        460.64        19.09 o                         
   4  -4   6          9.26         11.28         9.50 o                         
   5  -4   6         40.19         45.27         9.25 o                         
   6  -4   6        876.69        900.11        41.21 o                         
   7  -4   6         93.51         96.12        10.38 o                         
   8  -4   6         77.47         88.44         8.04 o                         
   9  -4   6         18.51         11.97         6.73 o                         
  10  -4   6        202.23        208.49        10.47 o                         
  11  -4   6          0.65          6.80         8.04 o                         
  12  -4   6         24.66         29.01         9.12 o                         
 -12  -3   6        289.96        301.11        25.88 o                         
 -11  -3   6        103.90        125.24        24.89 o                         
 -10  -3   6        832.66        865.75        34.24 o                         
  -9  -3   6        214.41        243.04        30.42 o                         
  -8  -3   6        175.49        149.06        11.71 o                         
  -7  -3   6         17.02         15.53         6.56 o                         
  -6  -3   6         27.87         19.75         5.74 o                         
  -5  -3   6         36.24         55.37        10.20 o                         
  -4  -3   6       3266.66       3406.60        44.35 o                         
  -3  -3   6         38.06         52.47         6.62 o                         
  -2  -3   6       1384.52       1335.44        26.45 o                         
  -1  -3   6        284.43        309.61        11.60 o                         
   0  -3   6        181.24        165.09         6.20 o                         
   1  -3   6       1810.31       1831.68        23.17 o                         
   2  -3   6        116.36        109.83         9.75 o                         
   3  -3   6        122.71         91.47        17.81 o                         
   4  -3   6        945.53        964.46        27.33 o                         
   5  -3   6       1209.21       1343.91        34.44 o                         
   6  -3   6        283.99        275.31        12.68 o                         
   7  -3   6       1902.69       1903.96        29.87 o                         
   8  -3   6         61.40         61.36         6.16 o                         
   9  -3   6        447.43        473.69        15.37 o                         
  10  -3   6         10.19         19.64         7.00 o                         
  11  -3   6        121.87        136.22        10.40 o                         
  12  -3   6          9.75          1.31         9.99 o                         
 -13  -2   6          3.70         20.67        13.32 o                         
 -12  -2   6         54.77         37.30        14.12 o                         
 -11  -2   6         21.01         13.10        20.04 o                         
 -10  -2   6        204.41        200.28        40.97 o                         
  -9  -2   6        111.55        137.53        13.13 o                         
  -8  -2   6          0.01         -5.50         5.85 o                         
  -7  -2   6         14.68          3.22         5.65 o                         
  -6  -2   6          0.04         -5.09         5.49 o                         
  -5  -2   6       1375.89       1235.10        22.29 o                         
  -4  -2   6       1745.83       1849.36        54.10 o                         
  -3  -2   6       1461.49       1295.28        23.18 o                         
  -2  -2   6        824.30        788.02        22.47 o                         
  -1  -2   6        871.54        787.44        15.58 o                         
   0  -2   6        256.10        230.94         8.55 o                         
   1  -2   6       1826.09       1673.57        21.19 o                         
   2  -2   6        764.90        731.39        13.81 o                         
   3  -2   6       5474.05       5745.70        62.87 o                         
   4  -2   6         42.15         65.16         4.44 o                         
   5  -2   6        263.15        235.38         7.32 o                         
   6  -2   6          6.54         15.47         4.09 o                         
   7  -2   6         44.68         53.33         5.94 o                         
   8  -2   6        353.23        347.27        12.13 o                         
   9  -2   6        187.03        198.21        45.46 o                         
  10  -2   6         11.31         14.61         6.91 o                         
  11  -2   6         32.78         39.85         7.92 o                         
  12  -2   6         83.48         99.46        10.80 o                         
 -13  -1   6          1.33         -6.26        18.83 o                         
 -12  -1   6        187.71        210.31        29.38 o                         
 -11  -1   6        177.16        178.36        22.99 o                         
 -10  -1   6         95.27        105.91        16.09 o                         
  -9  -1   6        207.94        217.57        13.44 o                         
  -8  -1   6          4.50          7.21         6.09 o                         
  -7  -1   6        514.64        512.35        15.13 o                         
  -6  -1   6       1237.42       1252.42        22.92 o                         
  -5  -1   6       1035.34       1062.09        20.23 o                         
  -4  -1   6       3773.02       3798.79        47.03 o                         
  -3  -1   6        198.69        226.18         8.67 o                         
  -2  -1   6          2.29          1.06         2.91 o                         
  -1  -1   6         52.71         54.21         6.70 o                         
   0  -1   6        306.01        322.69         7.28 o                         
   1  -1   6        366.82        386.86         7.72 o                         
   2  -1   6        858.70        891.01        13.48 o                         
   3  -1   6        210.85        216.83         9.13 o                         
   4  -1   6        676.10        838.15        14.46 o                         
   5  -1   6        164.20        192.16         7.91 o                         
   6  -1   6        207.24        190.12         8.39 o                         
   7  -1   6         84.57         89.14         7.21 o                         
   8  -1   6       1637.98       1597.59        32.33 o                         
   9  -1   6        283.76        289.08        21.67 o                         
  10  -1   6         99.36         92.51         9.84 o                         
  11  -1   6         95.67        113.15        11.36 o                         
  12  -1   6        368.78        415.27        28.44 o                         
 -13   0   6         63.79        108.10        17.86 o                         
 -12   0   6        140.06        157.56        24.20 o                         
 -11   0   6          0.09          3.80        15.03 o                         
 -10   0   6         17.06          3.27        21.60 o                         
  -9   0   6       1062.99       1018.79        23.62 o                         
  -8   0   6         63.13         66.85         8.00 o                         
  -7   0   6        213.00        217.04        12.45 o                         
  -6   0   6        168.26        177.18         9.66 o                         
  -5   0   6       1451.80       1502.08        24.65 o                         
  -4   0   6       1916.33       2036.77        46.25 o                         
  -3   0   6         63.63         71.39         5.26 o                         
  -2   0   6       1410.65       1329.15        18.96 o                         
  -1   0   6         13.67          6.57         3.06 o                         
   0   0   6       1798.05       1679.15        23.05 o                         
   1   0   6        213.54        204.34         8.51 o                         
   2   0   6       1323.07       1446.10        19.85 o                         
   3   0   6        907.84        930.36        18.42 o                         
   4   0   6       1034.64       1096.98        20.15 o                         
   5   0   6        161.70        147.17        12.03 o                         
   6   0   6         23.11         30.01         8.23 o                         
   7   0   6        497.81        497.72        15.41 o                         
   8   0   6         38.97         36.27         6.88 o                         
   9   0   6          0.09         -0.28         7.02 o                         
  10   0   6          0.10          1.79         7.06 o                         
  11   0   6          2.62          6.49         7.98 o                         
  12   0   6         34.37         49.38        13.87 o                         
 -13   1   6          0.55        -11.00        11.00 o                         
 -12   1   6          0.98         -5.23        10.63 o                         
 -11   1   6        528.60        492.83        26.99 o                         
 -10   1   6        143.57        126.85        14.50 o                         
  -9   1   6         75.20         80.96         9.16 o                         
  -8   1   6          1.52          0.76         5.72 o                         
  -7   1   6        505.48        539.90        14.86 o                         
  -6   1   6        447.15        440.43        13.29 o                         
  -5   1   6        417.49        472.85        13.28 o                         
  -4   1   6        227.94        252.05        13.35 o                         
  -3   1   6       2555.00       2537.83        32.05 o                         
  -2   1   6         29.13         33.85         3.57 o                         
  -1   1   6       3645.95       3387.09        38.88 o                         
   0   1   6        354.97        360.99         8.92 o                         
   1   1   6         28.71         23.60         3.26 o                         
   2   1   6       1665.39       1651.02        25.82 o                         
   3   1   6       2054.01       2346.17        47.87 o                         
   4   1   6       3042.72       3071.37        90.21 o                         
   5   1   6        486.38        568.36        21.58 o                         
   6   1   6        357.74        332.37        11.71 o                         
   7   1   6         11.71         22.11         6.40 o                         
   8   1   6         74.20         91.96         8.88 o                         
   9   1   6        127.02        104.12        10.97 o                         
  10   1   6         15.34         28.57         8.54 o                         
  11   1   6          0.42         18.64        19.79 o                         
 -13   2   6          7.08         17.73        12.32 o                         
 -12   2   6         30.57         29.55        12.46 o                         
 -11   2   6         83.65         68.09        13.44 o                         
 -10   2   6         55.10         37.21        11.84 o                         
  -9   2   6        193.79        181.84        13.22 o                         
  -8   2   6        359.85        350.42        15.43 o                         
  -7   2   6       1774.79       1777.64        28.63 o                         
  -6   2   6       1540.71       1583.96        25.56 o                         
  -5   2   6        261.57        244.31        13.72 o                         
  -4   2   6         11.23         15.89         5.81 o                         
  -3   2   6        267.04        265.79         9.19 o                         
  -2   2   6        104.31         96.87         8.45 o                         
  -1   2   6        232.82        265.51         6.55 o                         
   0   2   6       1242.82       1289.14        17.44 o                         
   1   2   6        812.21        751.27        12.75 o                         
   2   2   6       4538.72       4705.52        53.83 o                         
   3   2   6        244.18        247.80         9.32 o                         
   4   2   6        252.99        231.66        10.71 o                         
   5   2   6        238.21        273.35        12.43 o                         
   6   2   6        408.60        412.26        15.84 o                         
   7   2   6        168.42        182.91        11.02 o                         
   8   2   6        160.32        157.32        11.63 o                         
   9   2   6         50.20         66.04        16.30 o                         
  10   2   6         46.06         34.36        14.87 o                         
  11   2   6         46.92         41.59        13.63 o                         
 -14   3   6        286.38        303.38        33.36 o                         
 -13   3   6        252.88        283.15        29.90 o                         
 -12   3   6         12.40         30.81        15.72 o                         
 -11   3   6          1.98         -1.90         9.77 o                         
 -10   3   6         20.40         27.61         8.41 o                         
  -9   3   6         24.36         34.84         7.10 o                         
  -8   3   6        833.04        862.87        22.59 o                         
  -7   3   6        641.50        641.45        36.12 o                         
  -6   3   6       1723.35       1796.31        27.57 o                         
  -5   3   6        259.06        273.96        10.57 o                         
  -4   3   6       3262.62       3345.03        41.18 o                         
  -3   3   6       2508.91       2390.31        30.17 o                         
  -2   3   6         73.27         74.20         9.48 o                         
  -1   3   6       2706.48       2741.99        32.06 o                         
   0   3   6       2123.86       2098.54        25.80 o                         
   1   3   6          0.23          4.86         3.94 o                         
   2   3   6         51.04         50.67         5.89 o                         
   3   3   6         48.20         71.43         7.48 o                         
   4   3   6          4.95          6.62         4.48 o                         
   5   3   6        931.01        997.84        22.39 o                         
   6   3   6        170.09        184.02        10.37 o                         
   7   3   6         28.03         28.77         8.33 o                         
   8   3   6         29.85         40.10         8.13 o                         
   9   3   6          0.36         -7.37         7.37 o                         
  10   3   6          0.31         -2.30        10.63 o                         
  11   3   6        117.87        114.40        17.06 o                         
 -14   4   6         23.56         24.66        15.09 o                         
 -13   4   6        341.86        304.04        28.53 o                         
 -12   4   6        252.01        265.53        21.50 o                         
 -11   4   6          1.70         -6.75         6.75 o                         
 -10   4   6         29.08         40.82         7.75 o                         
  -9   4   6        206.58        221.50        14.10 o                         
  -8   4   6        197.77        192.84        10.37 o                         
  -7   4   6        551.18        527.88        14.23 o                         
  -6   4   6          0.49          0.98         5.30 o                         
  -5   4   6         82.91         98.62         9.72 o                         
  -4   4   6        530.59        564.15        22.39 o                         
  -3   4   6      17319.40      18537.64       192.34 o                         
  -2   4   6        271.32        282.36         7.27 o                         
  -1   4   6       1142.69       1167.76        16.73 o                         
   0   4   6        143.08        148.61         5.99 o                         
   1   4   6        873.92        939.83        15.16 o                         
   2   4   6        274.09        301.07         9.40 o                         
   3   4   6       2339.26       2307.07        31.39 o                         
   4   4   6         80.76         68.11         6.47 o                         
   5   4   6         93.68         93.04         7.79 o                         
   6   4   6         77.96         97.22        10.30 o                         
   7   4   6        245.58        237.53        16.02 o                         
   8   4   6         85.00         83.85         9.71 o                         
   9   4   6         88.21         64.10        15.26 o                         
  10   4   6         23.03         10.27        11.66 o                         
 -14   5   6         35.65         16.62        18.14 o                         
 -13   5   6        205.26        247.93        38.54 o                         
 -12   5   6        265.90        282.09        21.36 o                         
 -11   5   6         90.97         99.07        11.58 o                         
 -10   5   6       1045.15       1042.23        28.19 o                         
  -9   5   6        977.94        967.54        21.88 o                         
  -8   5   6        152.17        152.82         9.94 o                         
  -7   5   6        345.24        334.87        11.79 o                         
  -6   5   6          3.69         13.77         5.42 o                         
  -5   5   6          2.02         -0.50         4.10 o                         
  -4   5   6        690.42        740.51        14.03 o                         
  -3   5   6        459.14        506.06        10.45 o                         
  -2   5   6       2245.49       2303.76        47.34 o                         
  -1   5   6          0.75         21.21         7.77 o                         
   0   5   6       4399.76       4425.28        76.21 o                         
   1   5   6        315.25        303.57         8.94 o                         
   2   5   6        537.78        571.39        12.28 o                         
   3   5   6        477.76        443.75        11.78 o                         
   4   5   6         77.16         82.13         7.64 o                         
   5   5   6        431.82        409.21        13.85 o                         
   6   5   6         20.91         32.44         7.28 o                         
   7   5   6          2.28         15.10         8.15 o                         
   8   5   6          0.02          4.74        12.12 o                         
   9   5   6         75.73        104.64        15.48 o                         
  10   5   6         84.95         67.07        14.41 o                         
 -13   6   6         74.67         79.33        14.50 o                         
 -12   6   6          0.03         -3.79         8.65 o                         
 -11   6   6        337.77        343.77        22.81 o                         
 -10   6   6       1506.09       1453.98        28.21 o                         
  -9   6   6          0.39         13.76         7.50 o                         
  -8   6   6         41.80         40.02        12.80 o                         
  -7   6   6        186.90        205.20        10.00 o                         
  -6   6   6         11.82          7.45         4.07 o                         
  -5   6   6          4.43         11.82         4.14 o                         
  -4   6   6       1287.99       1338.93        20.10 o                         
  -3   6   6          8.82         11.12         3.34 o                         
  -2   6   6        169.99        136.33        11.98 o                         
  -1   6   6       2597.11       2840.86        60.78 o                         
   0   6   6        472.71        519.77        19.70 o                         
   1   6   6       1798.61       1874.45        24.97 o                         
   2   6   6        911.25        907.61        17.95 o                         
   3   6   6        133.06        147.75         8.12 o                         
   4   6   6          1.55          1.16         7.35 o                         
   5   6   6        233.04        212.06        11.32 o                         
   6   6   6         52.39         49.42         7.91 o                         
   7   6   6          0.20         -7.89         7.89 o                         
   8   6   6        345.59        324.35        39.94 o                         
   9   6   6        131.32        136.10        17.58 o                         
 -13   7   6        162.37        142.20        17.09 o                         
 -12   7   6        169.51        174.25        17.44 o                         
 -11   7   6          7.18          3.49         7.45 o                         
 -10   7   6         93.65         98.87         9.44 o                         
  -9   7   6       1760.70       1789.79        31.77 o                         
  -8   7   6          7.94          3.51         5.47 o                         
  -7   7   6          4.44          5.18         4.83 o                         
  -6   7   6       1634.69       1517.51        28.59 o                         
  -5   7   6       1215.39       1142.77        19.05 o                         
  -4   7   6        207.97        204.67        10.58 o                         
  -3   7   6        510.66        625.95        12.98 o                         
  -2   7   6         15.71          8.36         6.91 o                         
  -1   7   6         82.07         82.99        10.28 o                         
   0   7   6        468.99        440.26        18.84 o                         
   1   7   6        328.00        324.03         8.34 o                         
   2   7   6        115.45        120.14        11.13 o                         
   3   7   6          1.42         -5.06         7.18 o                         
   4   7   6         28.91         28.61         6.53 o                         
   5   7   6          2.98         -5.80         5.80 o                         
   6   7   6        153.62        137.11        11.87 o                         
   7   7   6         69.04         56.42        10.08 o                         
   8   7   6        209.37        194.08        22.90 o                         
   9   7   6         22.63         11.06        12.19 o                         
 -13   8   6         10.96          5.55        10.12 o                         
 -12   8   6         92.07         73.57        13.68 o                         
 -11   8   6         19.44         28.22        11.20 o                         
 -10   8   6        969.47        890.75        21.53 o                         
  -9   8   6        155.37        148.76        10.36 o                         
  -8   8   6         16.92         26.51         6.40 o                         
  -7   8   6         56.42         74.86         7.06 o                         
  -6   8   6         17.95         16.75         5.09 o                         
  -5   8   6       1378.53       1331.30        21.15 o                         
  -4   8   6         81.23         90.34         6.22 o                         
  -3   8   6         73.65         88.59        11.23 o                         
  -2   8   6         28.00         27.90         7.70 o                         
  -1   8   6          0.72         13.16         8.29 o                         
   0   8   6       3808.78       3928.70        73.74 o                         
   1   8   6         47.16         65.47         5.18 o                         
   2   8   6        867.19        810.07        29.92 o                         
   3   8   6       1058.83       1054.69        21.75 o                         
   4   8   6        510.19        518.02        16.89 o                         
   5   8   6        152.48        176.13        17.56 o                         
   6   8   6         58.61         63.74        11.44 o                         
   7   8   6         29.37         38.67         9.31 o                         
   8   8   6          1.46        -11.27        20.04 o                         
 -13   9   6         38.34         57.62        14.52 o                         
 -12   9   6          3.82         -8.81         8.81 o                         
 -11   9   6        119.02        146.43        18.18 o                         
 -10   9   6        372.67        336.26        14.52 o                         
  -9   9   6         21.31         16.40         6.46 o                         
  -8   9   6        131.52        138.22         9.30 o                         
  -7   9   6        504.67        508.37        14.47 o                         
  -6   9   6         98.47         97.78         7.32 o                         
  -5   9   6          9.87         16.19         4.10 o                         
  -4   9   6        407.77        405.04         9.17 o                         
  -3   9   6         26.95         29.95        10.20 o                         
  -2   9   6        129.78        102.52        15.38 o                         
  -1   9   6         49.35         60.64        10.80 o                         
   0   9   6          3.21         -2.12         8.29 o                         
   1   9   6        156.06        157.70        12.82 o                         
   2   9   6        280.44        285.24        10.03 o                         
   3   9   6        118.59        108.30        12.41 o                         
   4   9   6        165.83        162.96        14.55 o                         
   5   9   6         69.92         93.28         9.89 o                         
   6   9   6         12.27         40.06         8.63 o                         
   7   9   6        185.23        159.15        19.42 o                         
 -13  10   6          1.64          4.42         9.88 o                         
 -12  10   6         40.87         75.77        13.92 o                         
 -11  10   6        283.79        294.80        22.98 o                         
 -10  10   6          9.77         19.54         7.97 o                         
  -9  10   6         67.89         59.98         8.84 o                         
  -8  10   6        188.06        181.39        10.67 o                         
  -7  10   6        221.07        224.53        10.84 o                         
  -6  10   6       1298.73       1229.48        21.66 o                         
  -5  10   6        379.33        381.93        10.65 o                         
  -4  10   6         27.56         31.69         4.21 o                         
  -3  10   6        201.44        201.59        46.85 o                         
  -2  10   6        396.25        434.09        21.52 o                         
  -1  10   6        190.06        225.81        18.31 o                         
   0  10   6        226.56        212.49        17.66 o                         
   1  10   6        303.03        326.77        30.43 o                         
   2  10   6        744.48        721.86        22.36 o                         
   3  10   6        264.27        289.24        13.56 o                         
   4  10   6         60.38         51.23         9.39 o                         
   5  10   6         75.21         81.57        10.51 o                         
   6  10   6        221.82        217.73        15.37 o                         
   7  10   6         44.67         33.81         9.99 o                         
 -12  11   6          7.41         18.75        12.61 o                         
 -11  11   6         47.67         67.65        13.90 o                         
 -10  11   6         48.64         50.80         9.48 o                         
  -9  11   6        114.89        137.28        18.32 o                         
  -8  11   6         19.32          9.23         5.48 o                         
  -7  11   6        131.49        118.54         8.62 o                         
  -6  11   6        215.08        177.59         9.00 o                         
  -5  11   6        242.36        244.43        25.34 o                         
  -4  11   6         22.76         21.95         9.29 o                         
  -3  11   6        317.30        320.16        20.17 o                         
  -2  11   6        201.25        198.83        17.97 o                         
  -1  11   6          5.59         12.44        14.51 o                         
   0  11   6          9.32         -3.80        15.21 o                         
   1  11   6        189.36        230.24        28.35 o                         
   2  11   6          0.04         -5.89         5.89 o                         
   3  11   6         20.02         24.81         6.08 o                         
   4  11   6         20.31         28.15         7.11 o                         
   5  11   6         53.27         49.32         8.52 o                         
   6  11   6         14.25         31.74        11.36 o                         
 -12  12   6         79.11         99.97        15.62 o                         
 -11  12   6          2.22         -8.96         9.89 o                         
 -10  12   6         10.06          0.66         7.01 o                         
  -9  12   6        133.94        134.06        11.15 o                         
  -8  12   6        172.11        176.56        17.11 o                         
  -7  12   6        246.90        286.90        13.53 o                         
  -6  12   6         64.52         55.60         6.93 o                         
  -5  12   6         16.72         27.49         4.66 o                         
  -4  12   6        255.53        290.08        31.12 o                         
  -2  12   6          5.18         -8.99        12.79 o                         
  -1  12   6        192.94        184.26        25.58 o                         
   0  12   6         40.79         81.22        20.39 o                         
   1  12   6        163.24        142.76        25.58 o                         
   2  12   6          0.07          1.92         5.82 o                         
   3  12   6          0.13         -0.77         4.83 o                         
   4  12   6         43.35         59.04        12.29 o                         
   5  12   6          9.77         12.98        11.78 o                         
 -11  13   6          3.29         -0.06        10.12 o                         
 -10  13   6         27.28         31.85         9.35 o                         
  -9  13   6         20.24         36.57         7.43 o                         
  -8  13   6         69.02         73.66         8.75 o                         
  -7  13   6         76.00         86.54        10.61 o                         
  -6  13   6         73.75         60.45        13.86 o                         
  -5  13   6         53.98         63.93        16.93 o                         
  -4  13   6          0.28        -11.75        11.75 o                         
  -3  13   6         32.81         17.63        14.52 o                         
  -2  13   6        134.87        131.70        23.85 o                         
  -1  13   6         38.34         36.29        17.28 o                         
   0  13   6          5.55          3.46        12.79 o                         
   1  13   6          3.00         -7.95        14.17 o                         
   2  13   6        234.01        246.92        35.95 o                         
   3  13   6         21.22         58.40        20.04 o                         
   4  13   6          1.41          8.17         6.56 o                         
 -10  14   6          1.03         -4.86        11.56 o                         
  -9  14   6         22.06         17.08         6.58 o                         
  -8  14   6          6.64          4.13         5.92 o                         
  -7  14   6          0.04          6.62         5.97 o                         
  -6  14   6        139.15        136.33         7.99 o                         
  -5  14   6         15.83         22.46        16.24 o                         
  -4  14   6          8.42         -3.11        12.79 o                         
  -3  14   6        119.24        119.25        22.81 o                         
  -2  14   6         22.04         47.69        19.01 o                         
  -1  14   6        158.24        207.06        29.04 o                         
   0  14   6          6.63         16.59        16.59 o                         
   1  14   6         49.44         18.66        17.97 o                         
   2  14   6         54.36         54.61        21.08 o                         
  -9  15   6         16.71         33.69         7.49 o                         
  -8  15   6          0.88          4.12         6.97 o                         
  -7  15   6         22.96         24.96         7.59 o                         
  -6  15   6          6.38         10.89         6.05 o                         
  -5  15   6         22.67         19.70        14.51 o                         
  -4  15   6          0.80         -0.69        12.44 o                         
  -3  15   6        161.48        115.45        21.78 o                         
  -2  15   6         30.17         42.51        18.32 o                         
  -1  15   6        252.49        218.15        29.04 o                         
   0  15   6        199.32        182.18        30.07 o                         
   1  15   6        126.74        104.73        23.85 o                         
  -7  16   6         33.65         40.74         7.91 o                         
  -6  16   6         11.70         28.34        17.28 o                         
  -5  16   6        150.22        155.89        25.58 o                         
  -4  16   6          1.73        -12.44        12.44 o                         
  -3  16   6          1.99          2.07        13.82 o                         
  -2  16   6         36.55         24.88        17.63 o                         
  -1 -16   7         39.59         41.99        12.01 o                         
   0 -16   7          0.30         22.98        11.35 o                         
   1 -16   7         34.13         37.84        11.49 o                         
   2 -16   7         83.92         62.94        12.81 o                         
   3 -16   7          1.49         17.28        15.55 o                         
   4 -16   7         15.03          6.69         7.68 o                         
   5 -16   7         75.43         84.55        10.43 o                         
   6 -16   7         29.13         10.28         9.47 o                         
  -3 -15   7          3.19          0.23        10.86 o                         
  -2 -15   7         51.31         53.16        13.63 o                         
  -1 -15   7          4.11         -9.04         9.04 o                         
   0 -15   7          0.40         -6.00         9.68 o                         
   1 -15   7         27.53         48.90        11.72 o                         
   2 -15   7         15.23         41.40        11.42 o                         
   3 -15   7          9.31         22.28        12.83 o                         
   4 -15   7          0.99         -4.73         7.78 o                         
   5 -15   7         38.08         49.63        10.03 o                         
   6 -15   7         59.69         60.04        11.43 o                         
   7 -15   7         35.64         26.87         6.86 o                         
  -4 -14   7         50.11         63.11        14.61 o                         
  -3 -14   7         45.99         64.86        13.77 o                         
  -2 -14   7         50.77         52.33        16.24 o                         
  -1 -14   7        297.40        336.94        22.61 o                         
   0 -14   7         14.91         23.11        11.58 o                         
   1 -14   7        407.23        352.81        22.21 o                         
   2 -14   7        190.40        200.00        20.40 o                         
   3 -14   7         22.15         28.63         8.16 o                         
   4 -14   7         11.06         13.01         7.11 o                         
   5 -14   7         17.13         36.19        17.73 o                         
   6 -14   7         19.08         21.90         6.27 o                         
   7 -14   7          4.83          5.22         5.79 o                         
   8 -14   7         40.13         50.80        18.66 o                         
   9 -14   7          0.31         25.23        18.66 o                         
  -6 -13   7          0.58         15.51        13.48 o                         
  -5 -13   7         12.95         14.92        12.58 o                         
  -4 -13   7        349.38        370.09        25.41 o                         
  -3 -13   7         13.14         21.43        16.59 o                         
  -2 -13   7        224.26        240.96        28.69 o                         
  -1 -13   7         64.44         89.11        15.64 o                         
   0 -13   7          0.13          3.07         6.77 o                         
   1 -13   7         37.93         43.87         7.88 o                         
   2 -13   7         53.89         52.88         7.70 o                         
   3 -13   7        135.23        145.99        13.58 o                         
   4 -13   7        320.50        298.88        13.93 o                         
   5 -13   7          3.42         -5.52         5.78 o                         
   6 -13   7          3.33         10.03         6.70 o                         
   7 -13   7         31.65         45.65         5.81 o                         
   8 -13   7         31.41         22.46        16.93 o                         
   9 -13   7          0.60         -2.76        15.55 o                         
  -7 -12   7         39.83         47.00        15.88 o                         
  -6 -12   7         65.32         74.83        15.88 o                         
  -5 -12   7         62.67         88.02        16.01 o                         
  -4 -12   7         60.36         69.58        14.61 o                         
  -3 -12   7         97.10        114.89        15.97 o                         
  -2 -12   7        235.95        267.15        49.27 o                         
  -1 -12   7         89.23        111.35        10.22 o                         
   0 -12   7        237.15        222.56        12.71 o                         
   1 -12   7        115.69        110.56         9.41 o                         
   2 -12   7         21.03         44.39         6.97 o                         
   3 -12   7        588.10        552.76        15.47 o                         
   4 -12   7        340.71        308.97        11.90 o                         
   5 -12   7          9.53         -1.15         6.18 o                         
   6 -12   7          4.35          7.98         4.71 o                         
   7 -12   7        133.77        128.58        24.20 o                         
   8 -12   7        166.27        186.32        29.73 o                         
   9 -12   7        172.16        125.48        24.54 o                         
  10 -12   7        105.19        100.58        24.19 o                         
  -8 -11   7          0.00        -10.62        21.43 o                         
  -7 -11   7          0.28         -5.50        11.83 o                         
  -6 -11   7        148.95        142.69        28.00 o                         
  -5 -11   7        200.32        197.77        19.80 o                         
  -4 -11   7         18.09         26.98        12.34 o                         
  -3 -11   7          7.82         -0.99         8.50 o                         
  -2 -11   7         19.02         29.02         7.89 o                         
  -1 -11   7        370.27        356.17        14.81 o                         
   0 -11   7         43.37         48.02         7.45 o                         
   1 -11   7        115.32        123.02        10.71 o                         
   2 -11   7        116.93        134.10        13.17 o                         
   3 -11   7         15.66          8.25         5.22 o                         
   4 -11   7          7.97          2.74         5.60 o                         
   5 -11   7         63.11         75.48         6.53 o                         
   6 -11   7         78.74         74.47         7.13 o                         
   7 -11   7         14.53         23.50        17.28 o                         
   8 -11   7          8.38         19.70        15.90 o                         
   9 -11   7         13.35          9.68        16.93 o                         
  10 -11   7        133.74        157.62        28.34 o                         
  -8 -10   7        161.48        157.18        21.01 o                         
  -7 -10   7         33.16         39.77        14.54 o                         
  -6 -10   7        113.94         96.56        29.73 o                         
  -5 -10   7          4.24         12.66        14.40 o                         
  -4 -10   7        392.47        360.10        20.82 o                         
  -3 -10   7        458.74        461.45        16.77 o                         
  -2 -10   7        183.62        192.25        27.94 o                         
  -1 -10   7        126.41        133.60         9.89 o                         
   0 -10   7         13.69          4.23         4.04 o                         
   1 -10   7          0.43          1.68         6.35 o                         
   2 -10   7       1340.49       1279.52        22.82 o                         
   3 -10   7         79.06         84.45         9.93 o                         
   4 -10   7        137.74        143.86         8.58 o                         
   5 -10   7         16.07         22.09         6.24 o                         
   6 -10   7          8.72         -9.33        13.82 o                         
   7 -10   7         34.14         20.74        15.55 o                         
   8 -10   7         33.65         25.92        17.63 o                         
   9 -10   7         75.10         54.61        19.01 o                         
  10 -10   7         39.16         41.82        19.35 o                         
  11 -10   7         28.78         41.13        20.39 o                         
  -9  -9   7         83.49         96.37        46.83 o                         
  -8  -9   7        122.79        132.85        18.93 o                         
  -7  -9   7         10.25         32.28        13.52 o                         
  -6  -9   7          0.59         12.61        11.40 o                         
  -5  -9   7        283.01        259.36        17.98 o                         
  -4  -9   7        119.00        121.10        13.52 o                         
  -3  -9   7          0.14          3.11         6.86 o                         
  -2  -9   7          5.35          4.93         8.33 o                         
  -1  -9   7        404.38        443.71        16.45 o                         
   0  -9   7          0.00          4.42         5.46 o                         
   1  -9   7       2153.18       2119.97        31.44 o                         
   2  -9   7          7.29          7.21         4.76 o                         
   3  -9   7        355.37        346.08        10.44 o                         
   4  -9   7        453.26        431.25        10.79 o                         
   5  -9   7          0.01         -1.04         2.94 o                         
   6  -9   7          0.38          9.70         8.92 o                         
   7  -9   7        178.40        115.81        21.43 o                         
   8  -9   7         14.18         17.28        16.93 o                         
   9  -9   7       1290.18       1124.58        57.15 o                         
  10  -9   7         19.13         24.19        18.66 o                         
  11  -9   7         12.90        -11.06        14.17 o                         
 -10  -8   7        153.64        129.62        30.07 o                         
  -9  -8   7        203.73        296.26        35.61 o                         
  -8  -8   7          4.45          2.24        11.85 o                         
  -7  -8   7        183.92        176.73        28.69 o                         
  -6  -8   7         27.43         20.62        12.08 o                         
  -5  -8   7         69.73         91.33        11.57 o                         
  -4  -8   7          1.65          3.31         8.59 o                         
  -3  -8   7          7.74          6.17         6.20 o                         
  -2  -8   7        242.78        241.85        16.72 o                         
  -1  -8   7       1092.12       1069.22        23.65 o                         
   0  -8   7        335.85        340.54        11.52 o                         
   1  -8   7        537.23        559.95        18.13 o                         
   2  -8   7          5.81          4.94         3.96 o                         
   3  -8   7          0.09          3.81         3.37 o                         
   4  -8   7        358.82        398.41         9.00 o                         
   5  -8   7        344.08        323.36        28.71 o                         
   6  -8   7          5.48          9.85         9.29 o                         
   7  -8   7        430.94        417.12        33.90 o                         
   8  -8   7       1371.70       1307.55        59.25 o                         
   9  -8   7          0.86          1.73        15.21 o                         
  10  -8   7        102.60        156.23        27.65 o                         
  11  -8   7          3.16          0.69        15.90 o                         
  12  -8   7        153.56        153.13        28.69 o                         
 -10  -7   7         16.60         18.68        13.66 o                         
  -9  -7   7         11.05         -1.38        12.19 o                         
  -8  -7   7        645.33        614.59        30.19 o                         
  -7  -7   7        482.10        420.46        43.93 o                         
  -6  -7   7         85.47         73.32        11.50 o                         
  -5  -7   7        151.45        169.06        13.62 o                         
  -4  -7   7         22.86         41.95         7.20 o                         
  -3  -7   7         27.23         29.09         6.44 o                         
  -2  -7   7       1275.93       1200.97        22.17 o                         
  -1  -7   7        268.65        292.63        11.38 o                         
   0  -7   7         89.23        114.02         8.03 o                         
   1  -7   7        208.12        239.55         8.96 o                         
   2  -7   7        613.94        605.20        12.56 o                         
   3  -7   7         21.30         26.38         3.64 o                         
   4  -7   7        226.22        262.17        16.25 o                         
   5  -7   7        368.31        366.20        19.69 o                         
   6  -7   7        268.16        287.24        19.18 o                         
   7  -7   7       1810.67       1758.79        71.80 o                         
   8  -7   7          0.30          7.95        14.86 o                         
   9  -7   7        467.13        490.44        39.08 o                         
  10  -7   7          2.65          0.35        15.90 o                         
  11  -7   7         21.49          6.91        15.55 o                         
  12  -7   7        100.04         66.02        20.39 o                         
 -11  -6   7          2.94        -10.50        10.50 o                         
 -10  -6   7         49.53         61.52        15.88 o                         
  -9  -6   7        245.91        302.12        35.96 o                         
  -8  -6   7        701.30        669.52        30.34 o                         
  -7  -6   7          8.91          3.54         9.50 o                         
  -6  -6   7       1805.98       1761.85        31.82 o                         
  -5  -6   7        117.71        138.24        10.53 o                         
  -4  -6   7         48.56         51.89         9.33 o                         
  -3  -6   7        514.08        469.56        13.97 o                         
  -2  -6   7        106.79        105.27         9.68 o                         
  -1  -6   7       3079.72       3201.14        48.55 o                         
   0  -6   7        139.76        177.01        12.67 o                         
   1  -6   7       3115.91       3087.19        38.72 o                         
   2  -6   7        212.90        264.33         8.00 o                         
   3  -6   7        505.68        462.38        12.14 o                         
   4  -6   7         60.26         58.66         9.77 o                         
   5  -6   7         17.69          9.09        10.89 o                         
   6  -6   7         35.37         23.31        10.13 o                         
   7  -6   7        146.12        147.66        18.15 o                         
   8  -6   7         16.26         25.57        22.46 o                         
   9  -6   7        170.66        283.12        34.22 o                         
  10  -6   7          2.49          6.22        16.24 o                         
  11  -6   7          5.92          6.57        15.55 o                         
 -11  -5   7         35.55         47.00        15.15 o                         
 -10  -5   7         19.33         22.69        13.41 o                         
  -9  -5   7        242.26        322.30        24.94 o                         
  -8  -5   7        124.72        142.41        24.20 o                         
  -7  -5   7         27.37         35.52        11.82 o                         
  -6  -5   7        133.44        116.68        16.33 o                         
  -5  -5   7        381.99        392.03        13.83 o                         
  -4  -5   7       1324.97       1266.86        32.49 o                         
  -3  -5   7        201.01        186.09         9.63 o                         
  -2  -5   7       3537.50       3532.34        46.05 o                         
  -1  -5   7         97.71         99.36        10.80 o                         
   0  -5   7         19.35         10.24         4.93 o                         
   1  -5   7          5.21          7.15         4.23 o                         
   2  -5   7        418.29        413.40         9.10 o                         
   3  -5   7         34.16         25.44         7.58 o                         
   4  -5   7         73.01        115.52        27.48 o                         
   5  -5   7          5.56         -3.81         6.56 o                         
   6  -5   7        548.21        517.99        23.00 o                         
   7  -5   7       1058.28       1059.19        34.64 o                         
   8  -5   7         10.78         25.57        15.55 o                         
   9  -5   7         49.42         53.92        18.66 o                         
  10  -5   7          5.48         -1.38        16.24 o                         
  11  -5   7        200.73        197.39        30.08 o                         
  12  -5   7        161.06        220.33         9.90 o                         
 -12  -4   7        137.42        129.99        26.79 o                         
 -11  -4   7          0.46          3.28        14.51 o                         
 -10  -4   7         33.48          9.96        12.79 o                         
  -9  -4   7         21.47         30.01        26.78 o                         
  -8  -4   7         99.56        129.33        16.99 o                         
  -7  -4   7        161.99        153.46        16.96 o                         
  -6  -4   7       1552.04       1611.79        35.46 o                         
  -5  -4   7          8.79          3.42         5.42 o                         
  -4  -4   7         80.58         77.97         7.57 o                         
  -3  -4   7         12.13          4.95         5.63 o                         
  -2  -4   7         21.56         41.33         7.69 o                         
  -1  -4   7        910.84        970.54        31.32 o                         
   0  -4   7        562.25        511.38        11.82 o                         
   1  -4   7        481.71        484.61        10.66 o                         
   2  -4   7         34.99         41.05         3.80 o                         
   3  -4   7        148.30        206.97        14.40 o                         
   4  -4   7        157.10        159.43        25.24 o                         
   5  -4   7         26.39         13.72         7.45 o                         
   6  -4   7       1425.82       1350.92        37.25 o                         
   7  -4   7       3010.24       2868.57        62.57 o                         
   8  -4   7        616.08        629.43        17.27 o                         
   9  -4   7        349.52        310.14        20.37 o                         
  10  -4   7          2.33         -3.08         4.51 o                         
  11  -4   7         16.53         22.89         5.66 o                         
  12  -4   7         71.55         76.95        12.63 o                         
 -12  -3   7         37.65         81.47        16.98 o                         
 -11  -3   7         33.05         40.17        13.06 o                         
 -10  -3   7         15.02         16.93        11.45 o                         
  -9  -3   7        117.42        130.87        54.96 o                         
  -8  -3   7         78.67         93.64         9.78 o                         
  -7  -3   7        219.26        232.74        27.66 o                         
  -6  -3   7        225.00        252.20        11.69 o                         
  -5  -3   7       1219.71       1218.85        22.66 o                         
  -4  -3   7         27.18         26.30         6.02 o                         
  -3  -3   7          0.80         10.17         6.03 o                         
  -2  -3   7          0.00          8.20         5.19 o                         
  -1  -3   7        768.20        830.60        18.69 o                         
   0  -3   7         18.98         16.71         4.29 o                         
   1  -3   7         29.99         32.63         4.48 o                         
   2  -3   7         21.14         32.66         6.49 o                         
   3  -3   7        352.63        388.29        17.85 o                         
   4  -3   7        266.89        234.34        15.28 o                         
   5  -3   7        635.39        705.67        24.35 o                         
   6  -3   7        128.63        126.10         8.33 o                         
   7  -3   7          2.12         -0.53         3.47 o                         
   8  -3   7         87.74         94.61         8.69 o                         
   9  -3   7          0.01         -2.03         5.47 o                         
  10  -3   7          0.02          2.58         5.75 o                         
  11  -3   7        123.59        133.66        15.78 o                         
  12  -3   7         87.35        116.80        13.90 o                         
 -13  -2   7         36.41         36.94        23.67 o                         
 -12  -2   7          2.40          3.34        19.18 o                         
 -11  -2   7        181.91        113.54        16.50 o                         
 -10  -2   7         11.55         17.51        10.92 o                         
  -9  -2   7        106.38         91.73        14.90 o                         
  -8  -2   7        133.46        132.54        20.66 o                         
  -7  -2   7         44.29         39.87         7.25 o                         
  -6  -2   7        269.28        344.05        12.58 o                         
  -5  -2   7        828.81        826.79        18.00 o                         
  -4  -2   7       4231.54       4193.69        72.88 o                         
  -3  -2   7         84.28        129.95        11.18 o                         
  -2  -2   7          0.43          2.78         4.37 o                         
  -1  -2   7          5.24          2.37         3.04 o                         
   0  -2   7        534.11        595.48        11.23 o                         
   1  -2   7        823.76        863.18        13.64 o                         
   2  -2   7         19.16         35.89         5.25 o                         
   3  -2   7       1284.67       1233.95        19.01 o                         
   4  -2   7        542.46        572.09        10.56 o                         
   5  -2   7        215.64        219.20         8.88 o                         
   6  -2   7          1.85         -0.06         3.49 o                         
   7  -2   7        176.29        196.93         9.83 o                         
   8  -2   7       1508.64       1524.51        25.43 o                         
   9  -2   7        152.86        156.63        11.97 o                         
  10  -2   7         69.70         81.40        14.95 o                         
  11  -2   7         19.22         28.18        10.14 o                         
  12  -2   7         98.76        128.77        11.57 o                         
 -13  -1   7         33.05        -12.10        15.90 o                         
 -12  -1   7        146.74        121.36        17.84 o                         
 -11  -1   7         63.11         76.46        14.78 o                         
 -10  -1   7       1936.80       1819.95        52.20 o                         
  -9  -1   7        178.23        149.09        15.00 o                         
  -8  -1   7         77.77        112.55        10.21 o                         
  -7  -1   7        712.49        709.66        17.82 o                         
  -6  -1   7        601.67        561.36        15.20 o                         
  -5  -1   7        119.55         94.88         8.53 o                         
  -4  -1   7         43.92         58.81         8.23 o                         
  -3  -1   7         45.23         53.56        10.97 o                         
  -2  -1   7       2238.60       2319.82        30.13 o                         
  -1  -1   7         15.41         12.77         3.34 o                         
   0  -1   7          0.01          4.98         2.85 o                         
   1  -1   7       1174.04       1281.86        19.58 o                         
   2  -1   7        181.72        192.62         7.05 o                         
   3  -1   7       1266.94       1205.78        18.00 o                         
   4  -1   7         31.81         42.10         5.64 o                         
   5  -1   7        896.72        833.98        15.28 o                         
   6  -1   7        174.27        166.08         8.44 o                         
   7  -1   7        739.55        674.22        15.53 o                         
   8  -1   7         60.48         51.35         7.94 o                         
   9  -1   7         62.37         62.86         8.50 o                         
  10  -1   7         53.81         51.58        12.56 o                         
  11  -1   7         49.85         46.77         8.86 o                         
 -13   0   7          0.05         11.95        11.70 o                         
 -12   0   7          0.43          3.59        11.36 o                         
 -11   0   7        218.72        246.74        24.55 o                         
 -10   0   7        370.85        335.79        32.51 o                         
  -9   0   7       1111.08       1074.13        24.36 o                         
  -8   0   7        258.59        249.60        14.72 o                         
  -7   0   7         62.07         63.55         7.55 o                         
  -6   0   7         10.61         12.78         5.52 o                         
  -5   0   7         37.07         32.48         6.21 o                         
  -4   0   7         94.32         94.95        10.83 o                         
  -3   0   7       2467.67       2622.37        33.98 o                         
  -2   0   7          4.49          2.38         3.32 o                         
  -1   0   7        181.08        198.18         8.89 o                         
   0   0   7        342.17        327.83         9.26 o                         
   1   0   7       2171.36       2116.08        61.66 o                         
   2   0   7          0.18          3.87         3.86 o                         
   3   0   7         10.70         13.51         4.49 o                         
   4   0   7        205.70        219.51         8.47 o                         
   5   0   7         46.29         52.98         6.16 o                         
   6   0   7        240.20        249.71        17.82 o                         
   7   0   7        123.02        121.54         9.31 o                         
   8   0   7          7.36         -2.66         5.54 o                         
   9   0   7          0.88         -3.39         6.62 o                         
  10   0   7          3.75         11.34         7.72 o                         
  11   0   7          0.06          1.13         7.60 o                         
 -13   1   7         15.23         36.90        13.68 o                         
 -12   1   7          5.91          2.59        10.89 o                         
 -11   1   7         16.19         -0.76         9.98 o                         
 -10   1   7        159.78        136.59        17.35 o                         
  -9   1   7        244.10        231.53        12.87 o                         
  -8   1   7        890.67        940.11        21.18 o                         
  -7   1   7       1613.23       1598.23        27.24 o                         
  -6   1   7        863.90        949.19        19.18 o                         
  -5   1   7        704.73        739.46        17.44 o                         
  -4   1   7         11.89         26.36         5.73 o                         
  -3   1   7        178.35        183.26         8.36 o                         
  -2   1   7       5636.77       5476.22        61.39 o                         
  -1   1   7         23.15         35.96         7.50 o                         
   0   1   7       1000.08        892.64        14.09 o                         
   1   1   7        137.33        141.92         6.62 o                         
   2   1   7        200.86        239.07        10.01 o                         
   3   1   7        606.82        588.10        14.50 o                         
   4   1   7        841.97        901.46        22.15 o                         
   5   1   7         90.90         98.91         7.27 o                         
   6   1   7         42.37         44.58         6.42 o                         
   7   1   7         25.88         29.69         6.62 o                         
   8   1   7         24.34         11.12         7.83 o                         
   9   1   7        271.37        245.56        14.60 o                         
  10   1   7        116.36        129.93        20.44 o                         
  11   1   7        222.08        254.13        16.68 o                         
 -13   2   7         59.25         48.97        13.92 o                         
 -12   2   7          0.01         -0.10        10.68 o                         
 -11   2   7          1.13          4.45        10.63 o                         
 -10   2   7        261.14        263.68        19.54 o                         
  -9   2   7        185.31        189.27        16.01 o
[truncated: 509,815 more chars]
